# Supplementary material for: Epigenomics and bolting tolerance in sugar beet genotypes
Source: J Exp Bot. 2015 Oct 13;67(1):207–25. doi: 10.1093/jxb/erv449 (PMC4682430; doi:10.1093/jxb/erv449)
Supplement: Supplementary Data [file supp_erv449_Supplementary_TableS4.xlsx]

## Sheet: contigs_blast_gabi11_NAfiltered
Contig name	Scaffold	% identity	% of contig length aligned	Alignment length	Mismatches	Gaps	Contig start	Contig stop	Start	End	E-value	Score
contig00131	contig133158	84.6	40.39	630	88	7	838	1462	14	639	8.00E-175	617
contig00174	contig109226	87.5	12.89	80	10	0	17	96	5	84	2.00E-17	93.5
contig00230	contig158618	76.89	88.57	225	42	6	1	218	27	248	2.00E-25	119
contig00231	contig90496	75.39	44.75	512	109	15	9	512	1406	1908	9.00E-59	231
contig00232	contig160508	83.47	32.19	472	72	6	1	469	61	529	9.00E-120	435
contig00248	contig105673	77.87	65.32	705	122	25	317	1012	155	834	1.00E-111	407
contig00305	contig100636	79.02	42.62	491	90	12	618	1100	486	1	2.00E-86	324
contig00333	contig125593	75.92	59.14	436	83	19	73	500	4	425	1.00E-50	204
contig00367	contig160496	76.36	36.59	495	91	21	489	968	48	531	5.00E-62	243
contig00484	contig141418	92	16.59	75	6	0	249	323	10	84	2.00E-21	106
contig00687	contig166537	94.44	6.74	54	3	0	284	337	395	448	2.00E-14	84.2
contig00830	contig108912	88.89	27.34	72	5	2	105	175	100	169	2.00E-15	86.1
contig00925	contig115049	90.91	7.95	55	5	0	164	218	414	360	1.00E-11	75
contig01103	contig155674	89.83	8.7	59	4	1	523	579	183	125	9.00E-12	75
contig01446	contig110591	92.59	9.16	81	6	0	601	681	412	492	2.00E-24	117
contig01807	contig145911	98	6.85	50	1	0	415	464	565	516	1.00E-15	87.9
contig01923	contig145911	79.33	25.71	150	25	5	330	475	403	550	1.00E-19	100
contig02021	contig141327	83.55	81.02	468	64	12	108	569	1	461	2.00E-117	425
contig02022	contig160508	83.95	38.03	324	47	5	7	328	201	521	4.00E-81	305
contig02023	contig91147	85.37	72.33	622	79	7	1	618	614	1	5.00E-180	634
contig02024	contig111385	81.28	97.94	486	76	12	10	486	167	646	1.00E-103	379
contig02025	contig125621	81.82	99.08	440	63	16	4	435	81	511	7.00E-96	353
contig02026	contig125621	91.35	60.71	312	25	2	2	311	359	670	2.00E-117	425
contig02125	Bvchr2.sca014	81.97	22.88	1825	266	46	1109	2886	5413571	5411763	0	1489
contig02150	contig160164	92.96	11.55	71	5	0	413	483	484	414	1.00E-20	104
contig02152	contig160164	92.96	26.82	71	5	0	109	179	414	484	5.00E-21	104
contig02233	contig104117	83.73	96.15	381	53	9	1	376	538	914	2.00E-95	351
contig02424	contig158248	86.54	43.78	104	12	2	131	233	99	201	7.00E-24	113
contig02427	contig120647	87.62	25.7	751	68	21	2142	2888	6	735	0	848
contig02510	contig145911	96.15	10.52	52	2	0	201	252	566	515	3.00E-15	86.1
contig02548	contig121668	84.25	95.89	381	49	10	16	389	741	365	4.00E-98	361
contig02593	contig111087	88.97	59.49	662	63	8	448	1106	144	798	0	809
contig02618	contig120647	87.55	18.69	747	78	13	560	1303	740	6	0	850
contig02668	contig133868	95.13	98.86	349	16	1	4	352	14	361	7.00E-155	549
contig03340	contig91631	83.66	73.53	820	113	17	293	1107	1006	203	0	752
contig03371	contig158618	77.22	35.18	237	51	3	430	665	264	30	4.00E-30	135
contig03506	contig111087	75.9	91.02	556	111	17	9	546	147	697	2.00E-68	263
contig03562	Bvchr2.sca012	100	8.6	39	0	0	394	432	765955	765917	2.00E-11	73.1
contig03579	contig111340	86.91	99.32	443	56	1	1	441	181	623	1.00E-138	496
contig03630	contig145911	94.64	47.83	56	3	0	7	62	570	515	2.00E-16	87.9
contig03919	contig117254	83.25	82.99	788	104	24	66	842	1	771	0	699
contig04128	contig145911	92.59	13.02	54	4	0	304	357	568	515	4.00E-13	78.7
contig04507	contig111087	88.12	62.94	665	64	11	2	661	797	143	0	776
contig04782	contig104117	96.45	99.68	310	10	1	1	309	537	228	3.00E-143	510
contig05011	contig132312	85.38	15.89	472	62	7	1	469	560	93	6.00E-134	483
contig05419	contig145911	79.88	56.03	164	27	6	32	190	568	406	2.00E-24	115
contig05752	contig145911	76.13	51.57	155	28	9	122	270	406	557	1.00E-11	73.1
contig05799	Bvchr8.sca017	88.64	74.56	88	6	4	4	89	1468886	1468971	2.00E-21	104
contig06071	contig145911	95.74	28.57	47	1	1	69	115	566	521	2.00E-12	75
contig06101	contig145911	96.23	19.26	53	2	0	1	53	567	515	5.00E-16	87.9
contig06133	contig145911	93.18	32.33	44	3	0	77	120	487	444	1.00E-09	65.8
contig06183	contig145911	90.57	39.39	53	4	1	35	87	443	494	7.00E-11	69.4
contig06251	contig145911	91.07	20.52	56	5	0	70	125	570	515	1.00E-12	76.8
contig06303	contig120647	88.52	23.43	749	65	18	16	762	735	6	0	887
contig06306	contig104117	86.39	98.19	382	48	4	2	381	666	287	3.00E-114	414
contig06339	contig145911	91.07	9.79	56	5	0	290	345	570	515	2.00E-12	76.8
contig06411	contig94388	92.8	99.6	250	15	3	1	247	822	1071	8.00E-98	359
contig06421	contig121668	92.38	99.52	210	7	4	1	210	364	164	3.00E-77	291
contig06815	contig145911	85.54	30.92	83	9	3	158	239	414	494	6.00E-15	84.2
contig06856	contig145911	90.48	25.95	42	4	0	117	158	493	452	7.00E-07	56.5
contig06870	contig144976	91.08	99.68	314	19	6	1	309	209	518	6.00E-115	416
contig07222	contig145911	96.23	45.22	53	1	1	23	75	566	515	6.00E-16	86.1
