# Supplementary material for: Epigenomics and bolting tolerance in sugar beet genotypes
Source: J Exp Bot. 2015 Oct 13;67(1):207–25. doi: 10.1093/jxb/erv449 (PMC4682430; doi:10.1093/jxb/erv449)
Supplement: Supplementary Data [file supp_erv449_Supplementary_TableS8.xlsx]

## Sheet: Feuil1
Probe name	Sugar beet accession	Arabidopsis thaliana description	Arabidopsis AGI	E-value	Sugar beet gene ID	Sugar beet e-value	Gene Function	Gene Name	Gene Product
Genes hypermethylated in S genotypes
PUB59009	AJ277455	ATBETAFRUCT4 beta-fructofuranosidase	AT1G12240	0	Bv5_092830_juac.t1	0	KOG: Beta-fructofuranosidase (invertase)	INVA	Acid beta-fructofuranosidase EC=3.2.1.26; AltName: Full=Acid sucrose hydrolase; AltName: Full=Acid invertase; Short=AI; AltName: Full=Vacuolar invertase; Contains: RecName: Full=Acid beta-fructofuranosidase 30 kDa subunit; Contains: RecName: Full=Acid beta-fructofuranosidase 38 kDa subunit; Flags: Precursor;
PUB35330	AJ489175	No significant hit			Bv_05330_xism.t1	4e-22	KOG: FOG: Transposon-encoded proteins with TYA, reverse transcriptase, integrase domains in various combinations	---	hypothetical protein
PUB10288	AJ810175	PAL1 phenylalanine ammonia-lyase 1	AT2G37040	0	Bv7_162100_rxjj.t1	0	KOG: Phenylalanine and histidine ammonia-lyase	PAL	Phenylalanine ammonia-lyase EC=4.3.1.24;
PUB172110	AW697730	Isopentenyl pyrophosphate:dimethylallyl pyrophosphate isomerase 2 (IPP2)	AT3G02780	1.13e-93	Bv4_075460_eedo.t1	3e-94	KOG: Isopentenyl pyrophosphate:dimethylallyl pyrophosphate isomerase	IPI1	Isopentenyl-diphosphate Delta-isomerase I EC=5.3.3.2; AltName: Full=Isopentenyl pyrophosphate isomerase I; Short=IPP isomerase I;
PUB82497	AW777157	Pyruvate kinase family protein	AT3G52990	4.93e-122	Bv7_160230_gcdw.t1	1e-151	KOG: Pyruvate kinase	---	hypothetical protein
PUB101433	AY243465	Germin-like protein subfamily 3 member 3 (GER3)	AT1G72610	1e-49	Bv7_160440_euux.t1	6e-147	NOG: Cupin 3702.AT5G20630.1	GER3	Auxin-binding protein ABP19a Flags: Precursor;
PUB140368	BI073128	GER1 germin-like protein subfamily 3 member 1	AT1G72610	2e-46	Bv2_046700_saee.t1	3e-139	NOG: Cupin 3702.AT5G20630.1	GER3	Auxin-binding protein ABP19a Flags: Precursor;
PUB34314	BI096240	Ferritin 4 (FER4)	AT2G40300	8e-45	Bv2u_047190_hqix.t1	2e-88	KOG: Ferritin	---	Ferritin-3, chloroplastic EC=1.16.3.1; AltName: Full=SFerH-3; Flags: Precursor;
PUB33987	BI096262	No significant hit	---	---	Bv1_005630_hoog.t1	1e-18	---	---	predicted hypothetical protein
PUB177370	BI543342	AHA1 domain-containing protein	AT3G12050	3e-69	Bv3_061690_oecd.t1	4e-97	KOG: Uncharacterized conserved protein	---	Activator of 90 kDa heat shock protein ATPase homolog 1 Short=AHA1; AltName: Full=p38;
PUB171421	BI543642	No significant hit	---	---	Bv_31770_mnco.t1	2e-20	---	---	hypothetical protein predicted by assembly
PUB171150	BI543674	No significant hit	---	---	Bv3_055800_ggru.t1	4e-32	---	---	predicted hypothetical protein
PUB171042	BI543681	Metallothionein-like protein	AT1G07600	4e-24	Bv_81920_cfei.t1	2e-29	---	---	hypothetical protein
PUB167350	BI543862	No significant hit	---	---	Bv9_220740_wyua.t1	2e-30	---	---	predicted hypothetical protein
PUB167507	BI543889	No significant hit	---	---	Bv_54570_rnur.t1	6e-14	---	---	hypothetical protein predicted by assembly
PUB166305	BI543916	No significant hit	---	---	No significant hit	---	---	---	---
PUB109389	BI643087	Uncharacterized protein	AT2G16590	3.65e-145	Bv_48130_mdjy.t1	5e-42	MENOG: Annotation not available 7719.ENSCINP00000029479	---	Uncharacterized protein ART2 AltName: Full=Antisense to ribosomal RNA transcript protein 2;
PUB133281	BI643198	No significant hit	---	---	No significant hit	---	---	---	---
PUB137405	BI643205	No significant hit	---	---	Bv_32240_zizu.t1	7e-14	KOG: FOG: Transposon-encoded proteins with TYA, reverse transcriptase, integrase domains in various combinations	pol	Retrovirus-related Pol polyprotein from transposon 17.6 Includes: RecName: Full=Protease; EC=3.4.23.-; Includes: RecName: Full=Reverse transcriptase; EC=2.7.7.49; Includes: RecName: Full=Endonuclease;
PUB137202	BI643225	No significant hit	---	---	No significant hit	---	---	---	---
PUB139551	BI643288	No significant hit	---	---	Bv_23920_owso.t1	3e-22	KOG: Serine/threonine protein kinase 3702.AT4G23200.1	---	Putative cysteine-rich receptor-like protein kinase 12 Short=Cysteine-rich RLK12; EC=2.7.11.-; Flags: Precursor;
PUB141012	BI643329	Putative retroelement pol polyprotein	AT2G14930	4e-12	No significant hit	---	---	---	---
PUB141846	BI643373	Ubiquitin family protein	AT4G06599	4.26e-20	No significant hit	---	---	---	---
PUB90130	BI698261	No significant hit	---	---	No significant hit	---	---	---	---
PUB89701	BI698299	No significant hit	---	---	No significant hit	---	---	---	---
PUB58794	BI698350	No significant hit	---	---	No significant hit	---	---	---	---
PUB59113	BI698393	No significant hit	---	---	Bv_32240_zizu.t1	5e-14	KOG: FOG: Transposon-encoded proteins with TYA, reverse transcriptase, integrase domains in various combinations	pol	Retrovirus-related Pol polyprotein from transposon 17.6 Includes: RecName: Full=Protease; EC=3.4.23.-; Includes: RecName: Full=Reverse transcriptase; EC=2.7.7.49; Includes: RecName: Full=Endonuclease;
PUB51608	BQ487666	Sphingoid long-chain bases kinase 1	AT5G23450	6e-08	Bv5_107790_rjfc.t1	6e-59	---	---	predicted hypothetical protein
PUB54603	BQ487717	No significant hit	---	---	Bv8_184370_qyra.t1	2e-85	---	---	predicted hypothetical protein
PUB154684	BQ488217	Tubulin alpha-2 chain (TUA2)	AT1G50010	7.63e-64	Bv6_134170_tjat.t1	4e-67	KOG: Alpha tubulin	TUA3	Tubulin alpha-1 chain AltName: Full=Alpha-1-tubulin;
PUB150890	BQ488337	P-loop containing nucleoside triphosphate hydrolases superfamily protein	AT5G08610	8.68e-63	Bv1_003420_jfmn.t1	2e-71	KOG: ATP-dependent RNA helicase pitchoune	---	DEAD-box ATP-dependent RNA helicase 31 EC=3.6.1.-;
PUB149473	BQ488463	Ribulose bisphosphate carboxylase small chain 1B	AT5G38430	7.08e-76	Bv2_027410_jycs.t1	3e-121	KOG: Ribulose bisphosphate carboxylase small subunit 3702.AT1G67090.1	---	Ribulose bisphosphate carboxylase small chain 1, chloroplastic Short=RuBisCO small subunit 1; EC=4.1.1.39; Flags: Precursor;
PUB149378	BQ488476	No significant hit	---	---	Bv8_184370_qyra.t1	3e-123	---	---	predicted hypothetical protein
PUB150301	BQ488546	No significant hit	---	---	Bv3_054510_tqoo.t1	1e-127	---	---	Jasmonate-induced protein homolog
PUB148982	BQ488649	No significant hit	---	---	No significant hit	---	---	---	---
PUB62684	BQ489150	Ribulose bisphosphate carboxylase small chain 1B	AT5G38430	5.86e-75	Bv2_027410_jycs.t1	1e-120	KOG: Ribulose bisphosphate carboxylase small subunit 3702.AT1G67090.1	---	Ribulose bisphosphate carboxylase small chain 1, chloroplastic Short=RuBisCO small subunit 1; EC=4.1.1.39; Flags: Precursor;
PUB69763	BQ489577	No significant hit	---	---	Bv2_041850_pcqh.t1	2e-74	KOG: Uncharacterized membrane protein, predicted efflux pump	---	DNA-damage-inducible protein f, putative
PUB73666	BQ489785	No significant hit	---	---	Bv2_042260_xrpk.t1	7e-119	---	---	Mannose/glucose-specific lectin Flags: Fragment;
PUB72265	BQ489844	Phosphate transporter traffic facilitator1 (PHF1)	AT3G52190	1.79e-39	Bv_14350_cpfn.t1	1e-95	KOG: Prolactin regulatory element-binding protein/Protein transport protein SEC12p	PHF1	SEC12-like protein 1 AltName: Full=Protein PHOSPHATE TRANSPORTER TRAFFIC FACILITATOR 1; Short=PHF-1;
PUB70251	BQ489936	No significant hit	---	---	Bv3_054510_tqoo.t1	4e-116	---	---	Jasmonate-induced protein homolog
PUB167300	BQ490520	No significant hit	---	---	Bv_56150_siww.t1	4e-83	FUNOG: Annotation not available 4924.PICST_43639	---	Uncharacterized protein ART2 AltName: Full=Antisense to ribosomal RNA transcript protein 2;
PUB80643	BQ583206	Leucine-rich repeat-like protein	AT1G67510	2e-44	Bv6_150380_jrcw.t1	3e-76	KOG: Serine/threonine protein kinase 3702.AT2G01210.1	---	hypothetical protein
PUB89420	BQ583593	No significant hit	---	---	Bv7_161160_pect.t1	8e-34	---	---	predicted hypothetical protein
PUB78273	BQ583797	Ribulose bisphosphate carboxylase small chain 1A (RBCS1A)	AT1G67090	3.88e-58	Bv2_027380_hfxx.t1	3e-94	KOG: Ribulose bisphosphate carboxylase small subunit 3702.AT1G67090.1	---	Ribulose bisphosphate carboxylase small chain 4, chloroplastic Short=RuBisCO small subunit 4; EC=4.1.1.39; Flags: Precursor;
PUB45109	BQ585372	DCD (Development and Cell Death) domain protein	AT2G35140	2e-24	Bv2_039090_edht.t1	5e-36	---	---	B2 protein
PUB113619	BQ586114	Pathogenesis-related family protein	AT1G78780	1.54e-35	Bv6_153040_mgwn.t1	2e-54	NOG: Pathogenesis related protein-like 3702.AT1G78780.2	---	Pathogen-related protein
PUB126490	BQ586661	BEL1-like homeodomain 2 (BLH2)	AT4G36870	1.27e-74	Bv2_027420_aizd.t1	5e-121	KOG: Ribulose bisphosphate carboxylase small subunit 3702.AT1G67090.1	---	Ribulose bisphosphate carboxylase small chain 1, chloroplastic Short=RuBisCO small subunit 1; EC=4.1.1.39; Flags: Precursor;
PUB141471	BQ586727	No significant hit	---	---	Bv8_184370_qyra.t1	2e-140	---	---	predicted hypothetical protein
PUB16766	BQ587491	No significant hit	---	---	Bv4_078340_totx.t1	2e-92	---	---	hypothetical protein
PUB112712	BQ588212	No significant hit	---	---	Bv_14180_aqpk.t1	7e-48	---	---	hypothetical protein predicted by assembly
PUB114492	BQ588366	ATP-dependent caseinolytic (Clp) protease/crotonase family protein	AT1G09130	1.35e-72	Bv4_075950_ogjm.t1	1e-111	KOG: ATP-dependent Clp protease, proteolytic subunit	---	ATP-dependent Clp protease proteolytic subunit-related protein 3, chloroplastic Short=ClpR3; AltName: Full=nClpP8; Flags: Precursor;
PUB107603	BQ588574	No significant hit	---	---	Bv_56150_siww.t1	2e-82	FUNOG: Annotation not available 4924.PICST_43639	---	Uncharacterized protein ART2 AltName: Full=Antisense to ribosomal RNA transcript protein 2;
PUB93388	BQ588633	Putative bZip transcription factor AtbZip20/tga2	AT5G06950	1.21e-78	Bv3_065140_chhy.t1	8e-117	---	---	TGACG-sequence-specific DNA-binding protein TGA-2.1 Short=TGA2.1;
PUB173929	BQ589091	No significant hit	---	---	Bv_60780_cicf.t1	4e-28	---	---	predicted hypothetical protein
PUB170468	BQ589149	No significant hit	---	---	No significant hit	---	---	---	---
PUB168865	BQ589247	No significant hit	---	---	No significant hit	---	---	---	---
PUB77426	BQ589523	ArfGap/RecO-like zinc finger domain-containing protein	AT4G32630	1.8e-11	Bv8_200380_ukay.t1	2e-19	KOG: Predicted GTPase-activating protein	---	Probable ADP-ribosylation factor GTPase-activating protein AGD14 AltName: Full=Protein ARF-GAP DOMAIN 14; Short=AtAGD14; AltName: Full=Protein ZIGA4;
PUB87046	BQ589859	No significant hit	---	---	No significant hit	---	---	---	---
PUB86657	BQ589899	No significant hit	---	---	Bv_32240_zizu.t1	1e-24	KOG: FOG: Transposon-encoded proteins with TYA, reverse transcriptase, integrase domains in various combinations	pol	Retrovirus-related Pol polyprotein from transposon 17.6 Includes: RecName: Full=Protease; EC=3.4.23.-; Includes: RecName: Full=Reverse transcriptase; EC=2.7.7.49; Includes: RecName: Full=Endonuclease;
PUB19110	BQ590017	No significant hit	---	---	Bv9_214230_yspj.t1	1e-13	---	---	predicted hypothetical protein
PUB165553	BQ590338	No significant hit	---	---	Bv_22170_kjee.t1	9e-39	KOG: Uncharacterized protein conserved in bacteria 3702.AT1G24090.1	---	Uncharacterized protein Mb2253c
PUB138405	BQ591006	Zinc-binding dehydrogenase family protein	AT1G26320	1.6e-74	Bv3_060560_rqkt.t1	2e-135	KOG: Predicted NAD-dependent oxidoreductase	---	Probable NADP-dependent oxidoreductase P2 EC=1.3.1.74;
PUB131826	BQ591257	No significant hit	---	---	Bv_33310_xziz.t1	6e-115	---	---	hypothetical protein predicted by assembly
PUB71464	BQ591911	F-box/LRR-repeat protein 13	AT1G69630	3e-12	Bv8u_204440_qmip.t1	3e-84	---	---	F-box/FBD/LRR-repeat protein At3g52680
PUB46055	BQ592172	No significant hit	---	---	Bv6_135190_ckth.t1	1e-20	KOG: FOG: Transposon-encoded proteins with TYA, reverse transcriptase, integrase domains in various combinations	---	Retrovirus-related Pol polyprotein from transposon TNT 1-94 Includes: RecName: Full=Protease; EC=3.4.23.-; Includes: RecName: Full=Reverse transcriptase; EC=2.7.7.49; Includes: RecName: Full=Endonuclease;
PUB35130	BQ592508	No significant hit	---	---	Bv1u_023650_txxe.t1	1e-30	---	---	predicted hypothetical protein
PUB29280	BQ592694	Putative methyltransferase PMT26	AT5G64030	1e-141	Bv4_079330_swyp.t1	2e-158	---	---	hypothetical protein
PUB36950	BQ592834	No significant hit	---	---	Bv1u_023650_txxe.t1	3e-51	---	---	predicted hypothetical protein
PUB9344	BQ594201	No significant hit	---	---	No significant hit	---	---	---	---
PUB24662	BQ594547	HUA enhancer 2 (HEN2)	AT2G06990	2.21e-48	Bv8_193290_iiqo.t1	2e-71	KOG: Nuclear exosomal RNA helicase MTR4, DEAD-box superfamily	HEN2	K12598 ATP-dependent RNA helicase DOB1
PUB104230	BQ595298	Uncharacterized protein	AT2G16590	9e-91	Bv_68590_qejd.t1	1e-24	---	---	hypothetical protein
PUB99395	BQ595398	Transducin/WD40 repeat-like superfamily protein	AT5G03450	1.74e-35	Bv7u_182880_sehn.t1	5e-120	KOG: RING-finger-containing E3 ubiquitin ligase	---	hypothetical protein
PUB175828	CF543323	No significant hit			Bv_38890_fsfr.t1	2e-19	KOG: 1,3-beta-glucan synthase/callose synthase catalytic subunit	GSL8	Callose synthase 9 EC=2.4.1.34; AltName: Full=1,3-beta-glucan synthase; AltName: Full=Protein GLUCAN SYNTHASE-LIKE 10;
PUB174750	CF543348	No significant hit	---	---	No significant hit	---	---	---	---
PUB174867	CF543365	Putative non-LTR retroelement reverse transcriptase	AT4G01490	1e-42	Bv1_014340_xtzo.t1	2e-11	KOG: FOG: Reverse transcriptase	---	hypothetical protein
PUB175041	CF543386	No significant hit	---	---	No significant hit	---	---	---	---
PUB181077	CF543544	No significant hit	---	---	Bv1_005870_jzne.t1	1e-25	---	---	predicted hypothetical protein
PUB65072	CV301424	No significant hit	---	---	Bv2_042260_xrpk.t1	4e-118	---	---	Mannose/glucose-specific lectin Flags: Fragment;
PUB63520	CV301453	No significant hit	---	---	Bv2_042260_xrpk.t1	4e-118	---	---	Mannose/glucose-specific lectin Flags: Fragment;
PUB66022	CV301545	No significant hit	---	---	Bv2_042280_ecrp.t1	2e-118	---	---	hypothetical protein
PUB67769	CV301641	No significant hit	---	---	Bv_32210_msrg.t1	8e-90	---	---	hypothetical protein predicted by assembly
PUB69475	CV301779	Histone-lysine N-methyltransferase ATX3	AT3G61740	0.001	Bv8_184370_qyra.t1	5e-80	---	---	predicted hypothetical protein
PUB73945	CV301912	Hypothetical protein	AT2G40190	3.73e-65	Bv2_024090_zsgh.t1	1e-84	KOG: Glycosyltransferase	---	K03844 alpha-1,2-mannosyltransferase
PUB73167	CV301977	TIFY 4B plant-specific putative DNA-binding protein (PPD2)	AT4G14720	5.83e-10	Bv3u_071040_qrcs.t1	5e-43	---	---	predicted hypothetical protein
PUB113135	CX779668	No significant hit	---	---	Bv_03640_zstx.t1	2e-19	KOG: FOG: Transposon-encoded proteins with TYA, reverse transcriptase, integrase domains in various combinations	---	Probable WRKY transcription factor 31 AltName: Full=WRKY DNA-binding protein 31;
PUB113900	CX779696	Germin-like protein subfamily 3 member 3 (GER3)	AT1G72610	1e-26	Bv7_160340_mpge.t1	1e-80	NOG: Cupin 3702.AT5G20630.1	GER3	Auxin-binding protein ABP19a Flags: Precursor;
PUB151332	DV501694	No significant hit	---	---	Bv_56150_siww.t1	1e-42	FUNOG: Annotation not available 4924.PICST_43639	---	Uncharacterized protein ART2 AltName: Full=Antisense to ribosomal RNA transcript protein 2;
PUB152857	DV501780	No significant hit	---	---	No significant hit	---	---	---	---
PUB159572	DV501830	GAPCP-1 glyceraldehyde 3-phosphate dehydrogenase	AT1G79530	2e-68	Bv5_107870_ygnn.t1	5e-79	KOG: Glyceraldehyde 3-phosphate dehydrogenase	gpc4	Glyceraldehyde-3-phosphate dehydrogenase Short=GAPDH; EC=1.2.1.12;
PUB19186	EG550016	Phosphofructokinase 3 (PFK3)	AT4G26270	3.65e-47	Bv9_217640_mhum.t1	1e-59	KOG: Pyrophosphate-dependent phosphofructo-1-kinase	PFK3	6-phosphofructokinase 3 EC=2.7.1.11; AltName: Full=Phosphofructokinase 3; AltName: Full=Phosphohexokinase 3;
PUB376	EG550359	Leucine-rich repeat extensin-like protein 5	AT4G18670	0.0003	Bv_48190_rnqh.t1	3e-25	---	---	hypothetical protein predicted by assembly
PUB106557	EG551386	No significant hit	---	---	Bv2_042270_pzcm.t1	1e-115	---	---	hypothetical protein
PUB81905	EG552271	No significant hit	---	---	No significant hit	---	---	---	---
PUB24239	EG552702	Uncharacterized protein	AT2G16590	5e-137	Bv_55340_wuxy.t1	4e-12	---	---	hypothetical protein
PUB28213	EG552812	No significant hit	---	---	Bv1_013740_dcro.t1	1e-92	---	---	predicted hypothetical protein
PUB2223	FG343161	No significant hit	---	---	Bv1u_018770_hujh.t1	8e-120	---	---	predicted hypothetical protein
PUB42072	FG343553	Protein of unknown function (DUF1264)	AT2G31985	1.09e-87	Bv3_067340_ypfo.t1	6e-121	NOG: Annotation not available 3702.AT1G05510.1	---	hypothetical protein
PUB129156	FG344142	No significant hit	---	---	Bv_48130_mdjy.t1	2e-43	MENOG: Annotation not available 7719.ENSCINP00000029479	---	Uncharacterized protein ART2 AltName: Full=Antisense to ribosomal RNA transcript protein 2;
PUB127643	FG344208	No significant hit	---	---	Bv5_096190_jped.t1	3e-30	---	---	predicted hypothetical protein
PUB122897	FG344383	Putative clathrin assembly protein	AT2G25430	4e-78	Bv2_031220_cnya.t1	1e-123	KOG: Clathrin assembly protein AP180 and related proteins, contain ENTH domain	---	Putative clathrin assembly protein At4g32285
PUB144634	FG344422	Heme oxygenase-like, multi-helical protein	AT3G16990	5e-104	Bv3_054410_cjpd.t1	1e-156	KOG: Putative transcription activator 3702.AT3G16990.1	---	Seed maturation protein PM36 homolog
PUB146032	FG344465	No significant hit	---	---	Bv7_161160_pect.t1	1e-32	---	---	predicted hypothetical protein
PUB104846	FG344842	Tubulin alpha-4 chain (TUA4)	AT1G04820	2.91e-120	Bv6_134170_tjat.t1	7e-133	KOG: Alpha tubulin	TUA3	Tubulin alpha-1 chain AltName: Full=Alpha-1-tubulin;
PUB168456	FG345018	No significant hit	---	---	Bv6_143340_juhk.t1	2e-24	---	---	predicted hypothetical protein
PUB160745	FG345061	Uncharacterized protein	AT1G73240	7.91e-22	Bv8_192220_hcdh.t1	2e-102	---	---	hypothetical protein
PUB164093	FG345229	No significant hit	---	---	No significant hit	---	---	---	---
PUB29552	FG345499	Glyceraldehyde-3-phosphate dehydrogenase of plastid 2 (GAPCP-2)	AT1G16300	1.02e-137	Bv_04400_smmy.t1	5e-167	KOG: Glyceraldehyde 3-phosphate dehydrogenase	---	Glyceraldehyde-3-phosphate dehydrogenase, cytosolic EC=1.2.1.12;
PUB48208	FG345725	Vesicule transport protein secretion 22 (SEC22)	AT1G11890	4e-147	Bv8_201820_ynyc.t1	3e-162	KOG: Synaptobrevin/VAMP-like protein SEC22	---	25.3 kDa vesicle transport protein Short=AtSEC22;
PUB47591	FG345765	Putative ferritin	AT2G40300	4e-51	Bv2u_047190_hqix.t1	1e-129	KOG: Ferritin	---	Ferritin-3, chloroplastic EC=1.16.3.1; AltName: Full=SFerH-3; Flags: Precursor;
PUB47674	FG345783	No significant hit	---	---	Bv2_042270_pzcm.t1	3e-118	---	---	hypothetical protein
C42	HM448909	FLOWERING LOCUS T (FT)	AT1G65480	9.97e-70	Bv9_220210_miuf.t1	5e-42	KOG: Phosphatidylethanolamine binding protein	TSF	Protein FLOWERING LOCUS T
