# Supplementary material for: Epigenomics and bolting tolerance in sugar beet genotypes
Source: J Exp Bot. 2015 Oct 13;67(1):207–25. doi: 10.1093/jxb/erv449 (PMC4682430; doi:10.1093/jxb/erv449)
Supplement: Supplementary Data [file supp_erv449_Supplementary_TableS6.xlsx]

## Sheet: orf_blast_gabi11_filteredNA
ORF name	Scaffold	% identity	% of ORF length aligned	Alignment length	Mismatches	Gaps	ORF start	ORF stop	Start	End	E-value	Score	ID gene
contig00131_1	contig117254	83.33	99.43	180	20	8	1	174	364	189	2.00E-37	158	Bv_69320_cjfe.t1
contig00131_13	contig117254	83.33	45.14	66	9	1	1	66	479	542	5.00E-08	60.2	Bv_69320_cjfe.t1
contig00131_3	contig94569	84.48	83.33	58	7	2	11	66	579	522	2.00E-07	56.5	Bv_86730_nwet.t1
contig00131_6	contig141327	91.49	91.18	94	8	0	9	102	237	144	2.00E-29	130	Bv_78210_yxjq.t1
contig00174_10	contig109226	87.5	58.52	80	10	0	44	123	84	5	5.00E-18	93.5	Bv_64381z15435_tuwz.t1
contig00174_3	contig109226	87.34	34.21	79	10	0	1	79	6	84	3.00E-17	91.6	Bv_64381z15435_tuwz.t1
contig00230_4	contig158618	89.74	98.72	78	8	0	1	78	105	28	1.00E-20	100	Bv_82440_erre.t1
contig00232_13	contig160164	97.5	65	40	1	0	21	60	474	435	3.00E-11	69.4	Bv_82731z51028_suyg.t1
contig00232_14	contig92795	87.8	96.43	82	10	0	1	82	187	106	2.00E-19	97.1	Bv_85681z59110_dwni.t1
contig00232_16	contig94388	90.7	62.96	86	8	0	47	132	196	281	1.00E-24	115	Bv_86640_xnnc.t1
contig00232_17	contig91147	92.54	62.86	67	5	0	39	105	134	200	3.00E-19	97.1	Bv_84810_urdk.t1
contig00232_2	contig91147	82.74	70.75	226	39	0	1	226	359	134	2.00E-50	202	Bv_84810_urdk.t1
contig00248_7	contig133440	86.52	75.21	89	12	0	17	105	172	84	8.00E-20	99	Bv_75960_oorx.t1
contig00305_10	contig138598	82.68	64.62	127	16	3	67	193	605	485	3.00E-22	108	Bv_77431z35830_nkgs.t1
contig00333_4	Bvchr7.sca006	95.45	95.56	44	2	0	1	44	1058492	1058449	4.00E-12	71.3	No corresponding gene
contig00333_7	contig125593	89.22	96.19	102	11	0	4	105	136	35	9.00E-29	128	Bv_72920_sjaz.t1
contig00367_2	contig160496	91.3	86.27	46	3	1	3	47	87	132	3.00E-09	62.1	No corresponding gene
contig00367_8	contig160496	86.05	56.25	86	7	4	49	130	132	48	2.00E-16	87.9	No corresponding gene
contig00367_9	contig137404	90	20.49	60	6	0	109	168	597	538	3.00E-13	78.7	Bv_77180_crkz.t1
contig00687_3	contig166537	100	69.23	28	0	0	12	39	395	422	1.00E-06	52.8	Bv_83751z55491_adye.t1
contig00925_1	contig115049	91.67	31.97	48	4	0	1	48	407	360	3.00E-10	67.6	Bv_68101z19337_deqj.t1
contig00925_10	contig115049	90.91	56.25	55	5	0	14	68	360	414	1.00E-12	75	Bv_68101z19337_deqj.t1
contig01103_6	contig155674	89.83	51.85	59	4	1	4	60	183	125	1.00E-12	75	No corresponding gene
contig01446_11	contig110591	92.41	32.91	79	6	0	1	79	490	412	7.00E-24	113	Bv_65281z16351_qrgx.t1
contig01446_7	contig164845	100	55	34	0	0	12	45	128	161	1.00E-09	63.9	Bv_83511z54304_rape.t1
contig01923_4	contig145911	93.18	53.09	44	3	0	12	55	444	487	5.00E-10	65.8	No corresponding gene
contig01923_5	contig145911	87.06	49.7	85	9	1	31	113	403	487	2.00E-18	95.3	No corresponding gene
contig02022_1	contig99337	94.37	69.65	142	7	1	57	197	65	206	4.00E-55	217	Bv_88570_chkx.t1
contig02022_2	contig131016	100	84.85	29	0	0	5	33	656	628	2.00E-07	54.7	Bv_75011z30471_ukgf.t1
contig02022_7	contig99337	87.4	92.59	127	15	1	10	135	243	117	1.00E-33	145	Bv_88570_chkx.t1
contig02022_8	contig99337	97.22	77.78	36	1	0	1	36	100	65	2.00E-09	62.1	Bv_88570_chkx.t1
contig02023_1	contig100189	85.29	99.24	136	14	3	1	132	708	841	7.00E-31	135	Bv_56820_dtce.t1
contig02023_10	contig111340	100	98.15	54	0	0	1	54	11	64	8.00E-21	100	Bv_65660_dngw.t1
contig02023_11	contig98271	94.87	97.44	39	2	0	1	39	338	300	2.00E-09	62.1	Bv_88190_krgj.t1
contig02023_12	contig111340	98.21	43.65	56	1	0	71	126	147	202	9.00E-20	99	Bv_65660_dngw.t1
contig02023_2	contig160508	100	97.22	36	0	0	1	36	36	71	3.00E-11	67.6	Bv_82760_nhzh.t1
contig02023_4	contig91147	88.07	98.61	285	34	0	1	285	395	111	1.00E-91	339	Bv_84810_urdk.t1
contig02023_5	contig131016	100	81.82	28	0	0	6	33	655	628	7.00E-07	52.8	Bv_75011z30471_ukgf.t1
contig02023_6	contig160508	98.65	69.52	74	1	0	32	105	400	327	7.00E-30	132	Bv_82760_nhzh.t1
contig02023_7	contig91147	86.94	86.67	222	29	0	34	255	98	319	5.00E-65	250	Bv_84810_urdk.t1
contig02023_9	contig111340	97.44	90.48	39	1	0	4	42	1	39	5.00E-11	67.6	No corresponding gene
contig02024_3	contig125621	79.55	99.22	132	22	4	1	129	64	193	6.00E-17	89.8	Bv_72940_eddc.t1
contig02024_6	contig100189	98.53	85.9	68	1	0	5	72	708	641	1.00E-26	121	Bv_56820_dtce.t1
contig02025_1	contig125621	95.35	91.11	43	0	2	4	45	150	191	5.00E-11	67.6	Bv_72940_eddc.t1
contig02025_2	contig125621	100	97.22	36	0	0	1	36	169	204	3.00E-11	67.6	Bv_72940_eddc.t1
contig02025_4	contig160508	83.73	99.52	209	30	4	1	207	169	375	2.00E-48	195	Bv_82760_nhzh.t1
contig02025_5	contig160508	93.33	97.78	45	2	1	1	45	310	267	2.00E-10	65.8	Bv_82760_nhzh.t1
contig02025_7	contig160508	100	90.91	31	0	0	3	33	79	49	2.00E-08	58.4	Bv_82760_nhzh.t1
contig02026_1	contig144976	97.92	98.96	96	2	0	1	96	122	27	2.00E-40	167	Bv_79150_ikwi.t1
contig02026_9	contig144976	87.36	98.85	87	11	0	1	87	121	207	2.00E-20	100	Bv_79150_ikwi.t1
contig02125_10	1096.scaffold01696	92.59	49.07	54	4	0	11	64	4369	4316	1.00E-13	78.7	Bv_55350_kcsi.t1
contig02125_100	contig130099	87.04	98.15	54	6	1	1	54	378	326	1.00E-08	60.2	Bv_74670_gmpj.t1
contig02125_101	contig130099	80.83	99.61	266	38	9	1	255	460	197	7.00E-49	196	Bv_74670_gmpj.t1
contig02125_104	1096.scaffold01696	100	89.74	36	0	0	2	37	4329	4364	4.00E-11	67.6	Bv_55350_kcsi.t1
contig02125_105	contig111968	92.06	98.41	63	5	0	1	63	285	347	2.00E-17	89.8	Bv_66110_pjir.t1
contig02125_106	contig155824	100	96.67	30	0	0	1	30	128	99	4.00E-08	56.5	No corresponding gene
contig02125_107	contig142000	100	24.24	33	0	0	1	33	266	298	1.00E-08	62.1	Bv_78380_jhdu.t1
contig02125_12	contig130099	92.54	91.67	67	5	0	6	72	476	542	2.00E-19	97.1	Bv_74670_gmpj.t1
contig02125_14	0861.scaffold01457	98.48	98.48	66	1	0	1	66	5807	5872	1.00E-25	117	Bv_54570_rnur.t1
contig02125_15	0861.scaffold01457	100	97.22	36	0	0	1	36	5965	6000	3.00E-11	67.6	Bv_54570_rnur.t1
contig02125_16	1096.scaffold01696	95.45	72.5	88	4	0	2	89	2804	2717	1.00E-32	141	Bv_55340_wuxy.t1
contig02125_18	Bvchr7_un.sca002	92.59	60.92	54	4	0	1	54	701989	702042	7.00E-14	78.7	Bv7u_181090_txpm.t1
contig02125_22	contig135947	91.8	37.04	61	5	0	101	161	232	292	1.00E-15	86.1	No corresponding gene
contig02125_31	contig150648	90.2	92.59	51	5	0	4	54	417	467	8.00E-11	67.6	Bv_80760_kxzn.t1
contig02125_33	contig153474	95.92	84.21	49	2	0	9	57	111	63	1.00E-14	80.5	Bv_81470_urwj.t1
contig02125_34	0861.scaffold01457	88.19	99.21	127	14	1	1	126	8114	8240	2.00E-35	150	Bv_54590_ynim.t1
contig02125_36	contig94798	91.04	91.67	67	6	0	6	72	479	545	7.00E-18	91.6	Bv_86820_xwnp.t1
contig02125_44	contig117529	95.89	98.64	146	6	0	1	146	629	774	2.00E-61	237	Bv_69440_sknn.t1
contig02125_45	contig170590	94.31	99.19	123	7	0	1	123	9	131	5.00E-47	189	Bv_84220_twqz.t1
contig02125_47	1539.scaffold02143	95.83	99.17	120	4	1	1	120	3462	3344	4.00E-48	193	Bv_56010_efda.t1
contig02125_48	contig163521	100	98.33	60	0	0	1	60	411	352	4.00E-24	111	Bv_83260_frqs.t1
contig02125_7	contig111968	93.33	98.67	75	5	0	1	75	359	285	6.00E-24	111	Bv_66110_pjir.t1
contig02125_70	1539.scaffold02143	96.75	99.19	123	3	1	1	123	3314	3435	2.00E-51	204	Bv_56010_efda.t1
contig02125_71	1539.scaffold02143	85.58	95.37	104	13	1	1	104	3576	3677	1.00E-22	108	Bv_56010_efda.t1
contig02125_72	1539.scaffold02143	92.24	94.37	219	15	1	1	219	3461	3677	8.00E-83	309	Bv_56010_efda.t1
contig02125_73	contig170590	93.81	91.43	97	6	0	9	105	134	38	3.00E-34	147	Bv_84220_twqz.t1
contig02125_74	2080.scaffold02687	100	96.97	33	0	0	1	33	3739	3771	1.00E-09	62.1	No corresponding gene
contig02125_75	contig94798	93.59	55.8	78	5	0	58	135	1018	941	3.00E-25	117	Bv_86820_xwnp.t1
contig02125_77	contig94798	79.43	76.98	423	77	8	125	543	1018	602	7.00E-77	291	Bv_86820_xwnp.t1
contig02125_78	contig94798	97.3	92.31	37	1	0	1	37	566	530	5.00E-10	63.9	Bv_86820_xwnp.t1
contig02125_79	contig94798	94.44	98.89	90	5	0	1	90	585	496	3.00E-32	139	Bv_86820_xwnp.t1
contig02125_80	contig153474	81.68	88.89	131	20	4	16	144	37	165	6.00E-22	106	Bv_81470_urwj.t1
contig02125_81	contig150648	100	88.89	33	0	0	1	33	572	540	2.00E-09	62.1	No corresponding gene
contig02125_83	contig150648	79.35	96.79	155	29	2	1	152	433	279	7.00E-22	106	No corresponding gene
contig02125_86	0861.scaffold01457	80.34	63.33	234	34	12	128	356	7298	7072	8.00E-40	167	Bv_54580_nwcf.t1
contig02125_88	contig137404	84.96	62.86	133	20	0	78	210	397	265	1.00E-30	135	Bv_77180_crkz.t1
contig02125_9	1096.scaffold01696	93.88	64	49	3	0	2	50	4364	4316	8.00E-13	75	Bv_55350_kcsi.t1
contig02125_94	1096.scaffold01696	96.3	98.15	54	2	0	1	54	2259	2312	2.00E-17	89.8	Bv_55350_kcsi.t1
contig02125_95	Bvchr7_un.sca002	80.91	99.07	110	17	3	1	108	702105	701998	2.00E-15	84.2	Bv7u_181090_txpm.t1
contig02125_96	Bvchr7_un.sca002	92.96	95.92	142	10	0	6	147	701901	701760	2.00E-52	207	Bv7u_181090_txpm.t1
contig02125_98	contig130099	92.42	98.48	66	5	0	1	66	542	477	5.00E-19	95.3	Bv_74670_gmpj.t1
contig02150_3	contig160164	92.96	77.78	71	5	0	4	74	484	414	1.00E-21	104	Bv_82731z51028_suyg.t1
contig02152_1	contig160164	92.96	38.89	71	5	0	4	74	484	414	3.00E-21	104	Bv_82731z51028_suyg.t1
contig02424_1	contig158248	90.7	91.11	43	2	2	1	42	191	150	1.00E-07	56.5	No corresponding gene
contig02427_11	contig126532	86.59	77.45	82	8	3	23	102	168	248	2.00E-16	87.9	Bv_73290_jokr.t1
contig02427_14	contig149222	96.08	41.67	51	2	0	42	92	1	51	2.00E-15	84.2	Bv_80360_wxmc.t1
contig02427_15	contig149222	92.04	70.44	113	9	0	15	127	108	220	5.00E-38	159	Bv_80360_wxmc.t1
contig02427_21	contig156649	82.61	83.07	161	22	6	30	187	277	434	3.00E-31	137	Bv_82071z48531_gmsy.t1
contig02427_22	contig120647	96.43	98.81	84	3	0	1	84	377	460	3.00E-32	139	Bv_70920_rgqy.t1
contig02427_24	contig120647	95.16	96.83	62	2	1	2	63	697	637	1.00E-19	97.1	Bv_70920_rgqy.t1
contig02427_26	contig120647	98.18	90	55	1	0	6	60	478	424	1.00E-19	97.1	Bv_70920_rgqy.t1
contig02427_27	contig164442	91.67	90.48	96	8	0	4	99	83	178	2.00E-30	134	Bv_83450_trhk.t1
contig02427_28	contig120647	98	62.82	50	1	0	1	50	267	218	1.00E-16	87.9	Bv_70920_rgqy.t1
contig02427_29	contig156649	82.61	72.69	161	22	6	17	174	434	277	4.00E-31	137	Bv_82071z48531_gmsy.t1
contig02427_31	contig146205	85.71	98.55	70	7	3	1	69	248	181	9.00E-12	71.3	Bv_79531z41203_jmdy.t1
contig02427_32	contig146205	84.03	80.56	119	15	4	22	138	272	156	1.00E-23	111	Bv_79531z41203_jmdy.t1
contig02427_34	contig160496	93.44	86.96	61	4	0	1	61	500	440	7.00E-18	91.6	No corresponding gene
contig02427_37	contig94569	78.62	91.81	159	32	2	1	158	894	737	3.00E-21	104	Bv_86730_nwet.t1
contig02427_38	contig126532	85	76.98	100	11	4	26	123	265	168	9.00E-20	99	Bv_73290_jokr.t1
contig02427_39	contig126532	91.67	66.67	48	3	1	10	56	215	168	4.00E-10	65.8	Bv_73290_jokr.t1
contig02427_40	contig126532	86.92	39.39	107	11	3	3	107	138	33	6.00E-25	117	Bv_73290_jokr.t1
contig02510_1	contig145911	96.15	62.96	52	2	0	29	80	566	515	4.00E-16	86.1	No corresponding gene
contig02510_4	contig145911	95.35	93.33	43	2	0	3	45	515	557	1.00E-11	69.4	No corresponding gene
contig02548_1	contig159181	91.51	81.4	106	9	0	2	107	373	268	3.00E-34	147	Bv_82530_qjqn.t1
contig02548_2	contig128806	100	96.67	30	0	0	1	30	21	50	4.00E-08	56.5	Bv_74140_fxop.t1
contig02548_4	contig159181	100	96.97	33	0	0	1	33	272	304	1.00E-09	62.1	Bv_82530_qjqn.t1
contig02593_2	contig111087	97.73	95.56	44	1	0	2	45	144	187	9.00E-14	76.8	Bv_65520_gsie.t1
contig02593_3	contig138598	93.75	36.84	64	4	0	43	106	569	632	5.00E-19	97.1	Bv_77431z35830_nkgs.t1
contig02593_5	contig111087	98.25	99.12	114	2	0	1	114	506	619	2.00E-50	200	Bv_65520_gsie.t1
contig02593_6	contig111087	91.89	90.83	111	8	1	2	111	447	337	2.00E-36	154	Bv_65520_gsie.t1
contig02618_10	contig146205	82.02	94.62	89	15	1	5	93	268	181	1.00E-12	75	Bv_79531z41203_jmdy.t1
contig02618_11	contig146205	84.21	60.75	114	17	1	67	180	268	156	7.00E-23	110	Bv_79531z41203_jmdy.t1
contig02618_15	contig142421	81.16	92.69	207	31	8	4	207	98	299	8.00E-38	159	No corresponding gene
contig02618_16	contig126532	92.11	78.13	76	6	0	8	83	139	64	1.00E-22	108	Bv_73290_jokr.t1
contig02618_18	contig125621	96.86	80.07	223	6	1	55	276	667	445	1.00E-101	372	Bv_72940_eddc.t1
contig02618_19	contig94388	88.89	99.15	117	13	0	1	117	421	537	1.00E-33	145	Bv_86640_xnnc.t1
contig02618_2	contig161751	95.35	22.95	43	2	0	130	172	475	517	1.00E-10	69.4	Bv_82991z52156_duyr.t1
contig02618_20	contig144976	100	97.22	36	0	0	1	36	219	254	3.00E-11	67.6	No corresponding gene
contig02618_22	contig94388	88.89	83.33	81	3	3	16	96	743	669	8.00E-19	95.3	Bv_79150_ikwi.t1
contig02618_23	contig94388	97.96	76.19	49	1	0	1	49	547	499	3.00E-16	86.1	Bv_79150_ikwi.t1
contig02618_24	contig94388	89.17	99.77	434	32	8	1	426	805	379	4.00E-148	527	Bv_79150_ikwi.t1
contig02618_25	contig94388	93.24	97.22	281	19	0	5	285	610	330	2.00E-114	414	Bv_79150_ikwi.t1
contig02618_26	contig125621	95.38	87.5	65	2	1	1	64	529	593	3.00E-21	102	Bv_72940_eddc.t1
contig02618_3	contig133868	91.62	99.7	334	25	3	1	333	349	18	1.00E-127	459	Bv_76090_nesw.t1
contig02618_36	contig126532	100	55	34	0	0	27	60	182	215	1.00E-09	63.9	Bv_73290_jokr.t1
contig02618_4	contig157758	79.66	94.62	354	70	2	1	353	517	165	6.00E-66	254	Bv_82270_ceic.t1
contig02618_40	contig149222	96.34	98.77	82	2	1	1	81	93	174	1.00E-30	134	Bv_80360_wxmc.t1
contig02618_43	contig120647	92.86	98.81	84	6	0	1	84	377	460	3.00E-27	122	Bv_70920_rgqy.t1
contig02618_44	contig157758	100	93.33	29	0	0	2	30	234	262	2.00E-07	54.7	Bv_82270_ceic.t1
contig02618_45	contig133868	94.55	81.82	55	3	0	3	57	9	63	3.00E-16	86.1	Bv_76090_nesw.t1
contig02618_46	contig133868	98.33	98.33	60	1	0	1	60	99	158	2.00E-22	106	Bv_76090_nesw.t1
contig02618_47	contig133868	97.28	97.33	147	3	1	1	147	83	228	1.00E-64	248	Bv_76090_nesw.t1
contig02618_5	contig101240	95.77	93.33	71	3	0	5	75	685	755	4.00E-25	115	Bv_57950_oxuh.t1
contig02618_6	contig120647	90.38	98.1	104	10	0	2	105	364	261	2.00E-31	137	Bv_70920_rgqy.t1
contig02618_7	contig120647	86.89	57.68	267	27	7	1	264	267	6	2.00E-77	292	Bv_70920_rgqy.t1
contig02668_1	contig133868	98.33	98.33	60	1	0	1	60	99	158	2.00E-22	106	Bv_76090_nesw.t1
contig02668_2	contig133868	97.16	99.29	141	4	0	1	141	83	223	6.00E-62	239	Bv_76090_nesw.t1
contig02668_4	contig133868	94.96	99.12	337	16	1	1	337	349	14	3.00E-148	527	Bv_76090_nesw.t1
contig02668_5	contig133868	100	96.19	102	0	0	1	102	115	14	4.00E-47	189	Bv_76090_nesw.t1
contig03340_10	contig135975	96.3	98.15	54	2	0	1	54	249	302	2.00E-17	89.8	Bv_76750_hhyu.t1
contig03340_11	contig91631	96.08	50.51	51	1	1	49	99	938	987	7.00E-15	82.4	Bv_85030_cnoi.t1
contig03340_12	contig128937	100	74.51	39	0	0	1	39	82	120	1.00E-12	73.1	No corresponding gene
contig03340_3	contig91631	84.97	84.58	173	14	6	23	193	1006	844	2.00E-39	165	Bv_85030_cnoi.t1
contig03340_4	contig135975	95.15	94.44	103	5	0	3	105	366	264	3.00E-39	163	Bv_76750_hhyu.t1
contig03340_7	contig147701	95.24	44.09	42	2	0	52	93	90	49	2.00E-10	67.6	No corresponding gene
contig03340_8	contig124441	93.75	39.17	48	3	0	40	87	73	26	5.00E-12	73.1	Bv_72560_kzja.t1
contig03340_9	contig98699	82.11	90.91	123	17	4	12	132	764	883	3.00E-20	100	No corresponding gene
contig03371_5	contig158618	91.95	69.92	87	7	0	34	120	116	30	5.00E-27	122	Bv_82440_erre.t1
contig03506_6	contig111087	80	97.1	205	37	3	6	207	416	619	2.00E-34	148	Bv_65520_gsie.t1
contig03506_7	contig138930	88.54	75.4	96	11	0	2	97	310	405	2.00E-25	117	Bv_77510_zpgo.t1
contig03562_5	Bvchr2.sca012	100	13.92	39	0	0	226	264	765955	765917	1.00E-11	73.1	Bv2_038881z2579_tyhh.t1
contig03579_3	contig111340	90.38	98.1	104	10	0	1	104	412	309	2.00E-31	137	Bv_65660_dngw.t1
contig03579_4	contig111340	95.15	77.27	103	5	0	30	132	284	182	3.00E-39	163	Bv_65660_dngw.t1
contig03919_2	contig117254	86.44	96.67	59	8	0	1	59	479	537	3.00E-10	65.8	Bv_69320_cjfe.t1
contig03919_7	contig117254	84.92	99.44	179	22	5	1	177	364	189	6.00E-43	176	Bv_69320_cjfe.t1
contig03919_8	contig117254	94.12	95.4	85	3	2	4	87	268	185	7.00E-29	128	Bv_69320_cjfe.t1
contig04128_5	contig145911	95.24	48.81	42	2	0	3	44	556	515	1.00E-10	67.6	No corresponding gene
contig04507_1	contig111087	86.47	99.24	266	25	7	2	264	447	190	2.00E-74	281	Bv_65520_gsie.t1
contig04507_12	contig111087	93.41	88.24	91	6	0	8	98	607	697	5.00E-31	135	Bv_65520_gsie.t1
contig04782_1	contig104117	100	96.67	30	0	0	1	30	400	371	4.00E-08	56.5	Bv_60560_xwzp.t1
contig04782_2	contig117462	100	97.44	39	0	0	1	39	616	578	9.00E-13	73.1	Bv_69430_neit.t1
contig04782_3	contig149984	95.56	97.78	45	2	0	1	45	563	519	1.00E-12	73.1	No corresponding gene
contig04782_4	contig155877	100	96.97	33	0	0	1	33	241	209	1.00E-09	62.1	Bv_81910_kzfc.t1
contig04782_5	contig104117	98.64	99.32	147	2	0	1	147	389	535	1.00E-68	261	Bv_60560_xwzp.t1
contig04782_6	contig104117	98.2	99.1	111	2	0	1	111	426	536	1.00E-48	195	Bv_60560_xwzp.t1
contig05011_20	contig105673	88.41	84.36	207	22	2	31	236	607	402	2.00E-64	248	No corresponding gene
contig05011_23	contig151009	77.56	97.44	156	29	6	4	156	311	463	7.00E-17	89.8	Bv_80861z44584_xpho.t1
contig05011_3	contig132312	93.46	95.5	107	7	0	1	107	313	207	4.00E-38	159	Bv_75590_mxmg.t1
contig05011_30	contig147131	94.92	96.67	59	3	0	2	60	312	254	2.00E-18	93.5	Bv_79811z41847_qpne.t1
contig05752_3	contig145911	78.7	75.36	108	18	5	19	123	452	557	3.00E-10	67.6	No corresponding gene
contig06071_1	contig145911	95.74	51.11	47	1	1	35	81	566	521	1.00E-12	75	No corresponding gene
contig06071_2	contig145911	95.74	31.94	47	1	1	69	115	566	521	2.00E-12	75	No corresponding gene
contig06101_1	contig145911	97.62	40.2	42	1	0	3	44	556	515	4.00E-12	73.1	No corresponding gene
contig06101_3	contig145911	96.08	55.56	51	2	0	40	90	515	565	2.00E-15	84.2	No corresponding gene
contig06251_1	contig145911	95.24	91.11	42	2	0	3	44	556	515	5.00E-11	67.6	No corresponding gene
contig06251_2	contig145911	91.07	42.64	56	5	0	59	114	570	515	4.00E-13	76.8	No corresponding gene
contig06251_3	contig145911	95.24	91.11	42	2	0	3	44	515	556	5.00E-11	67.6	No corresponding gene
contig06303_1	contig120647	97.78	91.67	45	1	0	4	48	431	387	3.00E-14	78.7	Bv_70920_rgqy.t1
contig06303_10	contig94569	80	92.98	160	32	0	1	160	894	735	1.00E-25	119	Bv_86730_nwet.t1
contig06303_11	contig126532	86.46	93.94	229	18	10	1	218	290	64	1.00E-61	239	Bv_73290_jokr.t1
contig06303_19	contig144976	90.8	98.85	87	8	0	1	87	121	207	2.00E-25	117	Bv_79150_ikwi.t1
contig06303_2	contig120647	94.69	95.73	113	6	0	5	117	480	368	4.00E-43	176	Bv_70920_rgqy.t1
contig06303_20	contig125621	98.96	98.96	96	1	0	1	96	444	539	4.00E-42	172	Bv_72940_eddc.t1
contig06303_21	contig125621	100	98.15	54	0	0	1	54	529	582	8.00E-21	100	Bv_72940_eddc.t1
contig06303_3	contig120647	98	74.24	50	1	0	1	50	267	218	8.00E-17	87.9	Bv_70920_rgqy.t1
contig06303_32	contig126532	100	96.97	33	0	0	1	33	183	215	1.00E-09	62.1	Bv_73290_jokr.t1
contig06303_36	contig149222	96.08	61.73	51	2	0	23	73	1	51	1.00E-15	84.2	Bv_80360_wxmc.t1
contig06303_37	contig130216	92.75	78.74	138	10	0	1	138	1	138	4.00E-50	200	Bv_74750_xukx.t1
contig06303_4	contig130216	92.65	97.1	68	5	0	2	69	423	356	4.00E-20	99	Bv_74750_xukx.t1
contig06303_40	contig130216	85.29	50.39	68	7	2	1	66	380	446	3.00E-10	67.6	Bv_74750_xukx.t1
contig06303_41	contig130216	92	48.04	50	4	0	7	56	627	676	2.00E-11	71.3	Bv_74750_xukx.t1
contig06303_42	contig120647	92.86	98.81	84	6	0	1	84	377	460	3.00E-27	122	Bv_70920_rgqy.t1
contig06303_5	contig130216	77.07	97.12	314	48	19	9	312	624	325	1.00E-37	159	Bv_74750_xukx.t1
contig06303_6	contig146205	86.6	71.97	97	10	3	6	101	102	8	2.00E-21	104	Bv_79531z41203_jmdy.t1
contig06303_7	contig146205	84.68	59.56	111	14	3	3	112	116	8	2.00E-22	108	Bv_79531z41203_jmdy.t1
contig06303_9	contig94569	91.76	77.78	85	7	0	9	93	911	827	6.00E-26	119	Bv_86730_nwet.t1
contig06306_2	contig163896	95	98.33	60	3	0	1	60	486	427	4.00E-19	95.3	Bv_83310_ejcs.t1
contig06306_3	contig133868	92.68	99.19	123	9	0	1	123	158	36	1.00E-43	178	Bv_76090_nesw.t1
contig06306_5	contig127290	87.18	97.44	78	9	1	2	78	580	503	1.00E-16	87.9	Bv_73570_apqp.t1
contig06411_1	contig94388	93.42	96.15	152	9	1	6	156	920	1071	2.00E-57	224	Bv_86640_xnnc.t1
contig06411_2	contig94388	95.65	96.77	92	3	1	1	91	1062	971	2.00E-34	147	Bv_86640_xnnc.t1
contig06815_3	contig145911	85.54	72.97	83	9	3	18	99	494	414	2.00E-15	84.2	No corresponding gene
contig06870_1	contig144976	97.06	91.67	34	1	0	1	34	219	252	2.00E-08	58.4	Bv_79150_ikwi.t1
contig06870_2	contig124441	83.67	98.96	98	13	3	1	96	408	312	4.00E-17	89.8	Bv_72560_kzja.t1
contig06870_3	contig144976	96.3	73.61	54	2	0	19	72	415	362	3.00E-17	89.8	Bv_79150_ikwi.t1
contig06870_4	contig144976	88.29	99	205	15	6	1	200	502	302	3.00E-61	237	Bv_79150_ikwi.t1
contig06870_5	contig144976	96.19	99.05	105	4	0	1	105	314	210	4.00E-42	172	Bv_79150_ikwi.t1
contig07222_1	contig145911	96.23	45.61	53	1	1	23	75	566	515	6.00E-16	86.1	No corresponding gene

## Sheet: Feuil1
ID gene	ID gene	ID gene
Bv_54570_rnur.t1	Bv_54570_rnur.t1	Bv_54570_rnur.t1
Bv_54570_rnur.t1	Bv_54570_rnur.t1	Bv_54580_nwcf.t1
Bv_54580_nwcf.t1	Bv_54580_nwcf.t1	Bv_54590_ynim.t1
Bv_54590_ynim.t1	Bv_54590_ynim.t1	Bv_55340_wuxy.t1
Bv_55340_wuxy.t1	Bv_55340_wuxy.t1	Bv_55350_kcsi.t1
Bv_55350_kcsi.t1	Bv_55350_kcsi.t1	Bv_55350_kcsi.t1
Bv_55350_kcsi.t1	Bv_55350_kcsi.t1	Bv_56010_efda.t1
Bv_55350_kcsi.t1	Bv_55350_kcsi.t1	Bv_56820_dtce.t1
Bv_55350_kcsi.t1	Bv_55350_kcsi.t1	Bv_57950_oxuh.t1
Bv_56010_efda.t1	Bv_56010_efda.t1	Bv_60560_xwzp.t1
Bv_56010_efda.t1	Bv_56010_efda.t1	Bv_64381z15435_tuwz.t1
Bv_56010_efda.t1	Bv_56010_efda.t1	Bv_64381z15435_tuwz.t1
Bv_56010_efda.t1	Bv_56010_efda.t1	Bv_65281z16351_qrgx.t1
Bv_56820_dtce.t1	Bv_56820_dtce.t1	Bv_65520_gsie.t1
Bv_56820_dtce.t1	Bv_56820_dtce.t1	Bv_65660_dngw.t1
Bv_57950_oxuh.t1	Bv_57950_oxuh.t1	Bv_65660_dngw.t1
Bv_60560_xwzp.t1	Bv_60560_xwzp.t1	Bv_66110_pjir.t1
Bv_60560_xwzp.t1	Bv_60560_xwzp.t1	Bv_68101z19337_deqj.t1
Bv_60560_xwzp.t1	Bv_60560_xwzp.t1	Bv_69320_cjfe.t1
Bv_64381z15435_tuwz.t1	Bv_64381z15435_tuwz.t1	Bv_69320_cjfe.t1
Bv_64381z15435_tuwz.t1	Bv_64381z15435_tuwz.t1	Bv_69430_neit.t1
Bv_65281z16351_qrgx.t1	Bv_65281z16351_qrgx.t1	Bv_69440_sknn.t1
Bv_65520_gsie.t1	Bv_65520_gsie.t1	Bv_70920_rgqy.t1
Bv_65520_gsie.t1	Bv_65520_gsie.t1	Bv_70920_rgqy.t1
Bv_65520_gsie.t1	Bv_65520_gsie.t1	Bv_72560_kzja.t1
Bv_65520_gsie.t1	Bv_65520_gsie.t1	Bv_72560_kzja.t1
Bv_65520_gsie.t1	Bv_65520_gsie.t1	Bv_72920_sjaz.t1
Bv_65520_gsie.t1	Bv_65520_gsie.t1	Bv_72940_eddc.t1
Bv_65660_dngw.t1	Bv_65660_dngw.t1	Bv_72940_eddc.t1
Bv_65660_dngw.t1	Bv_65660_dngw.t1	Bv_73290_jokr.t1
Bv_65660_dngw.t1	Bv_65660_dngw.t1	Bv_73290_jokr.t1
Bv_65660_dngw.t1	Bv_65660_dngw.t1	Bv_73570_apqp.t1
Bv_66110_pjir.t1	Bv_66110_pjir.t1	Bv_74140_fxop.t1
Bv_66110_pjir.t1	Bv_66110_pjir.t1	Bv_74670_gmpj.t1
Bv_68101z19337_deqj.t1	Bv_68101z19337_deqj.t1	Bv_74670_gmpj.t1
Bv_68101z19337_deqj.t1	Bv_68101z19337_deqj.t1	Bv_74750_xukx.t1
Bv_69320_cjfe.t1	Bv_69320_cjfe.t1	Bv_75011z30471_ukgf.t1
Bv_69320_cjfe.t1	Bv_69320_cjfe.t1	Bv_75590_mxmg.t1
Bv_69320_cjfe.t1	Bv_69320_cjfe.t1	Bv_75960_oorx.t1
Bv_69320_cjfe.t1	Bv_69320_cjfe.t1	Bv_76090_nesw.t1
Bv_69320_cjfe.t1	Bv_69320_cjfe.t1	Bv_76750_hhyu.t1
Bv_69430_neit.t1	Bv_69430_neit.t1	Bv_77180_crkz.t1
Bv_69440_sknn.t1	Bv_69440_sknn.t1	Bv_77431z35830_nkgs.t1
Bv_70920_rgqy.t1	Bv_70920_rgqy.t1	Bv_77510_zpgo.t1
Bv_70920_rgqy.t1	Bv_70920_rgqy.t1	Bv_78210_yxjq.t1
Bv_70920_rgqy.t1	Bv_70920_rgqy.t1	Bv_78380_jhdu.t1
Bv_70920_rgqy.t1	Bv_70920_rgqy.t1	Bv_79150_ikwi.t1
Bv_70920_rgqy.t1	Bv_70920_rgqy.t1	Bv_79150_ikwi.t1
Bv_70920_rgqy.t1	Bv_70920_rgqy.t1	Bv_79531z41203_jmdy.t1
Bv_70920_rgqy.t1	Bv_70920_rgqy.t1	Bv_79531z41203_jmdy.t1
Bv_70920_rgqy.t1	Bv_70920_rgqy.t1	Bv_79811z41847_qpne.t1
Bv_70920_rgqy.t1	Bv_70920_rgqy.t1	Bv_80360_wxmc.t1
Bv_70920_rgqy.t1	Bv_70920_rgqy.t1	Bv_80360_wxmc.t1
Bv_70920_rgqy.t1	Bv_70920_rgqy.t1	Bv_80760_kxzn.t1
Bv_72560_kzja.t1	Bv_72560_kzja.t1	Bv_80861z44584_xpho.t1
Bv_72560_kzja.t1	Bv_72560_kzja.t1	Bv_81470_urwj.t1
Bv_72920_sjaz.t1	Bv_72920_sjaz.t1	Bv_81910_kzfc.t1
Bv_72940_eddc.t1	Bv_72940_eddc.t1	Bv_82071z48531_gmsy.t1
Bv_72940_eddc.t1	Bv_72940_eddc.t1	Bv_82071z48531_gmsy.t1
Bv_72940_eddc.t1	Bv_72940_eddc.t1	Bv_82270_ceic.t1
Bv_72940_eddc.t1	Bv_72940_eddc.t1	Bv_82440_erre.t1
Bv_72940_eddc.t1	Bv_72940_eddc.t1	Bv_82530_qjqn.t1
Bv_72940_eddc.t1	Bv_72940_eddc.t1	Bv_82731z51028_suyg.t1
Bv_72940_eddc.t1	Bv_72940_eddc.t1	Bv_82760_nhzh.t1
Bv_73290_jokr.t1	Bv_73290_jokr.t1	Bv_82760_nhzh.t1
Bv_73290_jokr.t1	Bv_73290_jokr.t1	Bv_82991z52156_duyr.t1
Bv_73290_jokr.t1	Bv_73290_jokr.t1	Bv_83260_frqs.t1
Bv_73290_jokr.t1	Bv_73290_jokr.t1	Bv_83310_ejcs.t1
Bv_73290_jokr.t1	Bv_73290_jokr.t1	Bv_83450_trhk.t1
Bv_73290_jokr.t1	Bv_73290_jokr.t1	Bv_83511z54304_rape.t1
Bv_73290_jokr.t1	Bv_73290_jokr.t1	Bv_83751z55491_adye.t1
Bv_73290_jokr.t1	Bv_73290_jokr.t1	Bv_84220_twqz.t1
Bv_73570_apqp.t1	Bv_73570_apqp.t1	Bv_84810_urdk.t1
Bv_74140_fxop.t1	Bv_74140_fxop.t1	Bv_84810_urdk.t1
Bv_74670_gmpj.t1	Bv_74670_gmpj.t1	Bv_85030_cnoi.t1
Bv_74670_gmpj.t1	Bv_74670_gmpj.t1	Bv_85681z59110_dwni.t1
Bv_74670_gmpj.t1	Bv_74670_gmpj.t1	Bv_86640_xnnc.t1
Bv_74670_gmpj.t1	Bv_74670_gmpj.t1	Bv_86640_xnnc.t1
Bv_74750_xukx.t1	Bv_74750_xukx.t1	Bv_86730_nwet.t1
Bv_74750_xukx.t1	Bv_74750_xukx.t1	Bv_86820_xwnp.t1
Bv_74750_xukx.t1	Bv_74750_xukx.t1	Bv_88190_krgj.t1
Bv_74750_xukx.t1	Bv_74750_xukx.t1	Bv_88570_chkx.t1
Bv_74750_xukx.t1	Bv_74750_xukx.t1	Bv2_038881z2579_tyhh.t1
Bv_75011z30471_ukgf.t1	Bv_75011z30471_ukgf.t1	Bv7u_181090_txpm.t1
Bv_75011z30471_ukgf.t1	Bv_75011z30471_ukgf.t1
Bv_75590_mxmg.t1	Bv_75590_mxmg.t1
Bv_75960_oorx.t1	Bv_75960_oorx.t1
Bv_76090_nesw.t1	Bv_76090_nesw.t1
Bv_76090_nesw.t1	Bv_76090_nesw.t1
Bv_76090_nesw.t1	Bv_76090_nesw.t1
Bv_76090_nesw.t1	Bv_76090_nesw.t1
Bv_76090_nesw.t1	Bv_76090_nesw.t1
Bv_76090_nesw.t1	Bv_76090_nesw.t1
Bv_76090_nesw.t1	Bv_76090_nesw.t1
Bv_76090_nesw.t1	Bv_76090_nesw.t1
Bv_76090_nesw.t1	Bv_76090_nesw.t1
Bv_76750_hhyu.t1	Bv_76750_hhyu.t1
Bv_76750_hhyu.t1	Bv_76750_hhyu.t1
Bv_77180_crkz.t1	Bv_77180_crkz.t1
Bv_77180_crkz.t1	Bv_77180_crkz.t1
Bv_77431z35830_nkgs.t1	Bv_77431z35830_nkgs.t1
Bv_77431z35830_nkgs.t1	Bv_77431z35830_nkgs.t1
Bv_77510_zpgo.t1	Bv_77510_zpgo.t1
Bv_78210_yxjq.t1	Bv_78210_yxjq.t1
Bv_78380_jhdu.t1	Bv_78380_jhdu.t1
Bv_79150_ikwi.t1	Bv_79150_ikwi.t1
Bv_79150_ikwi.t1	Bv_79150_ikwi.t1
Bv_79150_ikwi.t1	Bv_79150_ikwi.t1
Bv_79150_ikwi.t1	Bv_79150_ikwi.t1
Bv_79150_ikwi.t1	Bv_79150_ikwi.t1
Bv_79150_ikwi.t1	Bv_79150_ikwi.t1
Bv_79150_ikwi.t1	Bv_79150_ikwi.t1
Bv_79150_ikwi.t1	Bv_79150_ikwi.t1
Bv_79150_ikwi.t1	Bv_79150_ikwi.t1
Bv_79150_ikwi.t1	Bv_79150_ikwi.t1
Bv_79150_ikwi.t1	Bv_79150_ikwi.t1
Bv_79531z41203_jmdy.t1	Bv_79531z41203_jmdy.t1
Bv_79531z41203_jmdy.t1	Bv_79531z41203_jmdy.t1
Bv_79531z41203_jmdy.t1	Bv_79531z41203_jmdy.t1
Bv_79531z41203_jmdy.t1	Bv_79531z41203_jmdy.t1
Bv_79531z41203_jmdy.t1	Bv_79531z41203_jmdy.t1
Bv_79531z41203_jmdy.t1	Bv_79531z41203_jmdy.t1
Bv_79811z41847_qpne.t1	Bv_79811z41847_qpne.t1
Bv_80360_wxmc.t1	Bv_80360_wxmc.t1
Bv_80360_wxmc.t1	Bv_80360_wxmc.t1
Bv_80360_wxmc.t1	Bv_80360_wxmc.t1
Bv_80360_wxmc.t1	Bv_80360_wxmc.t1
Bv_80760_kxzn.t1	Bv_80760_kxzn.t1
Bv_80861z44584_xpho.t1	Bv_80861z44584_xpho.t1
Bv_81470_urwj.t1	Bv_81470_urwj.t1
Bv_81470_urwj.t1	Bv_81470_urwj.t1
Bv_81910_kzfc.t1	Bv_81910_kzfc.t1
Bv_82071z48531_gmsy.t1	Bv_82071z48531_gmsy.t1
Bv_82071z48531_gmsy.t1	Bv_82071z48531_gmsy.t1
Bv_82270_ceic.t1	Bv_82270_ceic.t1
Bv_82270_ceic.t1	Bv_82270_ceic.t1
Bv_82440_erre.t1	Bv_82440_erre.t1
Bv_82440_erre.t1	Bv_82440_erre.t1
Bv_82530_qjqn.t1	Bv_82530_qjqn.t1
Bv_82530_qjqn.t1	Bv_82530_qjqn.t1
Bv_82731z51028_suyg.t1	Bv_82731z51028_suyg.t1
Bv_82731z51028_suyg.t1	Bv_82731z51028_suyg.t1
Bv_82731z51028_suyg.t1	Bv_82731z51028_suyg.t1
Bv_82760_nhzh.t1	Bv_82760_nhzh.t1
Bv_82760_nhzh.t1	Bv_82760_nhzh.t1
Bv_82760_nhzh.t1	Bv_82760_nhzh.t1
Bv_82760_nhzh.t1	Bv_82760_nhzh.t1
Bv_82760_nhzh.t1	Bv_82760_nhzh.t1
Bv_82991z52156_duyr.t1	Bv_82991z52156_duyr.t1
Bv_83260_frqs.t1	Bv_83260_frqs.t1
Bv_83310_ejcs.t1	Bv_83310_ejcs.t1
Bv_83450_trhk.t1	Bv_83450_trhk.t1
Bv_83511z54304_rape.t1	Bv_83511z54304_rape.t1
Bv_83751z55491_adye.t1	Bv_83751z55491_adye.t1
Bv_84220_twqz.t1	Bv_84220_twqz.t1
Bv_84220_twqz.t1	Bv_84220_twqz.t1
Bv_84810_urdk.t1	Bv_84810_urdk.t1
Bv_84810_urdk.t1	Bv_84810_urdk.t1
Bv_84810_urdk.t1	Bv_84810_urdk.t1
Bv_84810_urdk.t1	Bv_84810_urdk.t1
Bv_85030_cnoi.t1	Bv_85030_cnoi.t1
Bv_85030_cnoi.t1	Bv_85030_cnoi.t1
Bv_85681z59110_dwni.t1	Bv_85681z59110_dwni.t1
Bv_86640_xnnc.t1	Bv_86640_xnnc.t1
Bv_86640_xnnc.t1	Bv_86640_xnnc.t1
Bv_86640_xnnc.t1	Bv_86640_xnnc.t1
Bv_86640_xnnc.t1	Bv_86640_xnnc.t1
Bv_86730_nwet.t1	Bv_86730_nwet.t1
Bv_86730_nwet.t1	Bv_86730_nwet.t1
Bv_86730_nwet.t1	Bv_86730_nwet.t1
Bv_86730_nwet.t1	Bv_86730_nwet.t1
Bv_86820_xwnp.t1	Bv_86820_xwnp.t1
Bv_86820_xwnp.t1	Bv_86820_xwnp.t1
Bv_86820_xwnp.t1	Bv_86820_xwnp.t1
Bv_86820_xwnp.t1	Bv_86820_xwnp.t1
Bv_86820_xwnp.t1	Bv_86820_xwnp.t1
Bv_88190_krgj.t1	Bv_88190_krgj.t1
Bv_88570_chkx.t1	Bv_88570_chkx.t1
Bv_88570_chkx.t1	Bv_88570_chkx.t1
Bv_88570_chkx.t1	Bv_88570_chkx.t1
Bv2_038881z2579_tyhh.t1	Bv2_038881z2579_tyhh.t1
Bv7u_181090_txpm.t1	Bv7u_181090_txpm.t1
Bv7u_181090_txpm.t1	Bv7u_181090_txpm.t1
Bv7u_181090_txpm.t1	Bv7u_181090_txpm.t1
No corresponding gene
No corresponding gene
No corresponding gene
No corresponding gene
No corresponding gene
No corresponding gene
No corresponding gene
No corresponding gene
No corresponding gene
No corresponding gene
No corresponding gene
No corresponding gene
No corresponding gene
No corresponding gene
No corresponding gene
No corresponding gene
No corresponding gene
No corresponding gene
No corresponding gene
No corresponding gene
No corresponding gene
No corresponding gene
No corresponding gene
No corresponding gene
No corresponding gene
No corresponding gene
No corresponding gene
No corresponding gene
No corresponding gene
No corresponding gene
No corresponding gene
No corresponding gene
No corresponding gene
No corresponding gene
