# Supplementary material for: Epigenomics and bolting tolerance in sugar beet genotypes
Source: J Exp Bot. 2015 Oct 13;67(1):207–25. doi: 10.1093/jxb/erv449 (PMC4682430; doi:10.1093/jxb/erv449)
Supplement: Supplementary Data [file supp_erv449_Supplementary_TableS7.xlsx]

## Sheet: Feuil1
Probe name	Sugar beet accession	Arabidopsis thaliana description	Arabidopsis AGI	E-value	Sugar beet gene ID	Sugar beet e-value	Gene Function	Gene name	Gene product
Genes up-regulated in bolting sensitive genotypes
P18	AB552770	No significant hit			No significant hit	---	---	---	---
P21683	BQ583336	Peroxidase 72	AT5G66390	6e-81	Bv6_126050_jcsf.t1	2e-114	---	---	Peroxidase 72 Short=Atperox P72; EC=1.11.1.7; AltName: Full=PRXR8; AltName: Full=ATP6a; Flags: Precursor;
P21586	BQ583433	Cytochrome b561/ferric reductase transmembrane family protein (ACYB-2)	AT4G25570	3.89e-71	Bv_42740_cxmc.t1	2e-122	KOG: Cytochrome b 3702.AT4G25570.1	---	hypothetical protein
P21516	BQ583507	Tyrosine specific protein phosphatase-like protein	AT3G02800	5e-87	Bv4_075390_yppo.t1	3e-15	KOG: Predicted protein tyrosine phosphatase	---	Probable tyrosine-protein phosphatase At1g05000 EC=3.1.3.48;
P21270	BQ583760	No significant hit			No significant hit	---	---	---	---
P21243	BQ583787	RNA polymerase Rpb6 (NRPB6A)	AT5G51940	1.04e-54	Bv1u_023110_esno.t1	1e-76	KOG: RNA polymerase subunit K	---	DNA-directed RNA polymerases I, II, and III subunit RPABC2 Short=RNA polymerases I, II, and III subunit ABC2; AltName: Full=DNA-directed RNA polymerase II subunit F; AltName: Full=RPB6;
P20983	BQ584053	Caleosin-related family protein	AT5G29560	8.12e-46	Bv4_083620_zssp.t1	2e-39	NOG: Calcium ion binding protein 3702.AT2G33380.1	ATS1	hypothetical protein
P20888	BQ584148	No significant hit			Bv4_083870_zzyy.t1	1e-92	NOG: Limkain-B1 protein 3702.AT2G15560.1	---	hypothetical protein
P20782	BQ584258	Pathogenesis-related thaumatin-like protein	AT1G20030	2e-39	Bv1u_020490_gzti.t1	7e-59	NOG: Thaumatin-Like protein 3702.AT1G75040.1	TL1	Thaumatin-like protein 1 Flags: Precursor;
P20469	BQ584576	Cytosolic thioredoxin	AT1G45145	8.27e-30	Bv1_006970_jood.t1	2e-58	KOG: Thioredoxin	TRXH	Thioredoxin H-type Short=Trx-H;
P20413	BQ584634	Putative DEAD/DEAH box helicase	AT3G02060	3e-08	No significant hit	---	---	---	---
P20370	BQ584677	MADS-box protein FRUITFULL (FUL)	AT5G60910	6e-83	Bv5_111780_aoik.t1	1e-46	---	---	Agamous-like MADS-box protein AGL8 homolog AltName: Full=POTM1-1;
P20359	BQ584688	Uncharacterized protein	AT2G44760	9e-96	Bv1u_020350_qtai.t1	8e-162	---	---	hypothetical protein
P20098	BQ584991	No significant hit			No significant hit	---	---	---	---
P19891	BQ585207	Phosphoglycerate/bisphosphoglycerate mutase family protein	AT5G22620	4e-22	Bv8_185610_kxhi.t1	2e-62	KOG: Phosphoglycerate mutase	---	hypothetical protein
P19771	BQ585333	Tetraspanin5 (TET5)	AT4G23410	1e-109	Bv_20600_wkct.t1	6e-41	---	TET6	hypothetical protein
P19618	BQ585496	SPX domain-containing protein 4 (SPX4)	AT5G15330	8e-23	Bv2_042300_ners.t1	4e-128	KOG: Protein involved in vacuolar polyphosphate accumulation, contains SPX domain	SPX4	hypothetical protein
P19474	BQ585647	Tetraspanin6 (TET6)	AT3G12090	8e-48	Bv_20600_wkct.t1	3e-83	---	TET6	hypothetical protein
P19327	BQ585796	Sequence-specific DNA binding transcription factor	AT1G43860	2e-05	Bv_50590_kkaw.t1	2e-13	KOG: Predicted exosome subunit	SBDS	Ribosome maturation protein SBDS AltName: Full=Shwachman-Bodian-Diamond syndrome protein homolog;
P19295	BQ585831	Transducin/WD-40 repeat-containing protein	AT1G24530	2e-38	Bv6_146080_zmpy.t1	2e-88	KOG: FOG: WD40 repeat	---	hypothetical protein
P18967	BQ586172	Cysteine synthase C1 (CYSC1)	AT3G61440	6.25e-71	Bv1_004590_ogpg.t1	1e-137	KOG: Cystathionine beta-synthase and related enzymes	OASC	Cysteine synthase, chloroplastic/chromoplastic EC=2.5.1.47; AltName: Full=O-acetylserine sulfhydrylase; AltName: Full=CSase B; Short=CS-B; AltName: Full=O-acetylserine (Thiol)-lyase; AltName: Full=OAS-TL B; Flags: Precursor;
P18880	BQ586261	Germin-like protein subfamily 2 member 1 (GLP5)	AT1G09560	6.13e-71	Bv6_125340_epqo.t1	3e-107	NOG: Germin-Like protein subfamily 2 member 3702.AT1G09560.1	GL22	Germin-like protein subfamily 2 member 1 Flags: Precursor;
P18878	BQ586263	Protein involved in the photoprotection of PSII	AT1G67080	8e-47	No significant hit	---	---	---	---
P18191	BQ586979	Phytepsin	AT4G04460	2.2e-61	Bv4_080010_uwpd.t1	6e-152	KOG: Aspartyl protease	---	Aspartic proteinase EC=3.4.23.-; Flags: Precursor;
P17628	BQ587638	Senescence/dehydration related protein (ERD7)	AT2G17840	3e-23	Bv6_127090_umcu.t1	1e-69	KOG: Uncharacterized conserved protein 3702.AT3G51250.1	ERD7	hypothetical protein
P17475	BQ587803	RNA binding (RRM/RBD/RNP motifs) family protein	AT3G12640	2.17e-20	Bv2_030190_wyyf.t1	4e-88	KOG: Nuclear polyadenylated RNA binding protein	---	Embryonic polyadenylate-binding protein 2 Short=Embryonic poly(A)-binding protein 2; Short=ePABP2; AltName: Full=Embryonic poly(A)-binding protein type II; AltName: Full=Poly(A)-binding protein nuclear-like 1;
P17301	BQ587990	Serine-rich protein-like protein	AT5G25280	5e-31	Bv8_197270_rkwh.t1	2e-86	---	---	hypothetical protein
P17162	BQ588134	No significant hit			Bv9_206800_xxdr.t1	2e-73	---	---	Antiviral protein alpha EC=3.2.2.22; AltName: Full=PAP-alpha; AltName: Full=Ribosome-inactivating protein; AltName: Full=rRNA N-glycosidase; Flags: Precursor;
P16702	BQ588610	No significant hit			Bv3_058570_nfxw.t1	4e-15	KOG: Sulfotransferase	---	Sulfotransferase 17 Short=AtSOT17; EC=2.8.2.-; AltName: Full=Desulfoglucosinolate sulfotransferase C; Short=AtST5c;
P16535	BQ588788	Cytochrome P450, family 714, subfamily A, polypeptide 1 (CYP714A1)	AT5G24910	2.58e-46	Bv1u_020160_rzyz.t1	1e-33	KOG: Cytochrome P450 CYP4/CYP19/CYP26 subfamilies	---	cytochrome P450
P16514	BQ588809	Pre-mRNA-splicing factor RBM22/SLT11	AT1G07360	1.18e-105	Bv4_085010_eyss.t1	3e-118	KOG: Predicted RNA-binding protein (RRM superfamily)	---	Zinc finger CCCH domain-containing protein 49 Short=OsC3H49;
P16456	BQ588867	MADS-box protein SHORT VEGETATIVE PHASE (SVP)	AT2G22540	6.77e-22	Bv9_227800_mryh.t2	2e-65	KOG: MADS box transcription factor	J	MADS-box protein JOINTLESS AltName: Full=LeMADS;
P15896	BQ589458	No significant hit			No significant hit	---	---	---	---
P15817	BQ589542	E3 ubiquitin-protein ligase UBR4 (BIG)	AT3G02260	2e-08	Bv2_028810_omzo.t1	4e-135	KOG: Zn-binding protein Push	BIG	K10691 E3 ubiquitin-protein ligase UBR4
P15696	BQ589670	No significant hit			Bv_02780_gphc.t1	5e-90	---	---	hypothetical protein predicted by assembly
P15531	BQ589845	No significant hit			Bv4u_091720_azjm.t1	4e-22	---	---	predicted hypothetical protein
P15483	BQ589896	Uncharacterized protein	AT3G57940	6.95e-63	Bv8_184140_okuy.t1	1e-175	KOG: Predicted P-loop ATPase fused to an acetyltransferase	---	UPF0202 protein At3g57940
P15372	BQ590015	Aspartate-glutamate racemase-like protein	AT1G15410	7e-23	Bv8_199310_xjjx.t1	3e-123	KOG: Aspartate racemase 3702.AT1G15410.1	---	hypothetical protein
P15371	BQ590016	Transport inhibitor response 1-like protein (AFB5)	AT5G49980	5.76e-110	Bv1_008510_qxty.t1	2e-147	KOG: Leucine rich repeat proteins, some proteins contain F-box	FBL7	hypothetical protein
P15288	BQ590103	Uncharacterized protein	AT3G57990	4e-15	Bv5_101890_qwtf.t1	4e-72	---	---	hypothetical protein
P15243	BQ590152	Heat shock factor (HSF)	AT3G24520	2.85e-19	Bv8_200710_ukur.t1	9e-45	---	---	Heat stress transcription factor C-1 Short=AtHsfC1; AltName: Full=AtHsf-08;
P15141	BQ590262	Peroxidase 67	AT5G58390	1e-05	No significant hit	---	---	---	---
P14931	BQ590493	Putative epoxide hydrolase	AT4G02340	6.55e-39	Bv8_185350_gwqc.t1	6e-137	KOG: Soluble epoxide hydrolase	---	Epoxide hydrolase 2 EC=3.3.2.10; AltName: Full=Soluble epoxide hydrolase; Short=SEH; AltName: Full=Epoxide hydratase; AltName: Full=Cytosolic epoxide hydrolase; Short=CEH;
P14222	BQ591260	Uncharacterized protein	AT5G44710	1.2e-33	Bv4_078210_xygk.t1	7e-55	KOG: Mitochondrial ribosomal protein S27	---	hypothetical protein
P13844	BQ591666	LURP-one-related 11 protein	AT3G14260	3e-17	Bv7_172400_axgz.t1	6e-57	KOG: Translation initiation factor 2B, alpha subunit (eIF-2Balpha/GCN3) 3702.AT1G53900.1	---	hypothetical protein
P13786	BQ591726	mRNA for N-hydroxycinnamoyl/benzoyltransferase-like protein	AT5G07870	1.63e-54	Bv1u_023040_qjyj.t1	5e-109	NOG: Trichothecene 3-O-acetyltransferase 3702.AT5G42830.1	---	Uncharacterized acetyltransferase At3g50280 EC=2.3.1.-;
P13583	BQ591934	Pentatricopeptide repeat-containing protein	AT3G23020	1e-69	Bv4_078490_xehk.t1	5e-126	KOG: FOG: PPR repeat	---	Pentatricopeptide repeat-containing protein At3g23020
P13476	BQ592049	Aspartyl protease family protein	AT1G03220	2.45e-27	Bv_37960_pfms.t1	2e-123	KOG: Aspartyl protease	---	Basic 7S globulin AltName: Full=SBg7S; Short=Bg; Contains: RecName: Full=Basic 7S globulin high kDa subunit; Contains: RecName: Full=Basic 7S globulin low kDa subunit; Flags: Precursor;
P13424	BQ592102	Glyoxylate reductase 2 (GLYR2)	AT1G17650	3.6e-56	Bv7_173870_ztcp.t2	8e-122	KOG: Predicted dehydrogenase	---	hypothetical protein
P13417	BQ592109	COP1-interacting protein-related protein	AT1G72410	0.0003	Bv5_110950_ygym.t2	4e-78	---	---	hypothetical protein
P13397	BQ592120	UDP-glycosyltransferase-like protein	AT5G03490	9e-32	Bv_29240_aqog.t1	5e-81	KOG: UDP-glucuronosyl and UDP-glucosyl transferase	---	UDP-glucosyltransferase, putative (EC:2.4.1.115)
P13220	BQ592244	FBD-associated F-box protein	AT5G56440	5.35e-10	Bv2_027460_hcyc.t1	2e-127	---	---	hypothetical protein
P13201	BQ592335	Wall-associated receptor kinase-like 9	AT1G69730	3e-07	Bv4_075600_usgx.t1	3e-56	KOG: Serine/threonine protein kinase	---	Wall-associated receptor kinase-like 2 EC=2.7.11.-; Flags: Precursor;
P13163	BQ592376	Uncharacterized protein	AT4G04630	0.001	Bv8_188860_wzzs.t1	2e-42	---	---	hypothetical protein
P13112	BQ592431	No significant hit			Bv9_215490_ptez.t1	2e-58	---	---	hypothetical protein
P12855	BQ592697	Uncharacterized protein (TBL31)	AT1G73140	2e-08	Bv9_215490_ptez.t1	1e-86	---	---	hypothetical protein
P12759	BQ592801	No significant hit			Bv7_157310_hfhd.t1	7e-35	---	---	predicted hypothetical protein
P12548	BQ593022	GTP binding protein	AT5G65960	2.76e-32	Bv3_051910_njfj.t1	2e-68	KOG: Uncharacterized conserved protein	---	hypothetical protein
P12372	BQ593217	Pectin lyase-like superfamily protein	AT5G63180	5.74e-69	Bv7u_180280_irqf.t1	6e-91	KOG: Pectate lyase 3702.AT5G63180.1	---	Probable pectate lyase 18 EC=4.2.2.2; AltName: Full=Pectate lyase A10; Flags: Precursor;
P12265	BQ593326	Cyclopropane-fatty-acyl-phospholipid synthase	AT3G23530	6.83e-68	Bv3_049000_uwgr.t1	1e-103	KOG: Predicted NAD/FAD-binding protein 3702.AT3G23510.1	---	hypothetical protein
P11816	BQ593796	Leucine-rich repeat protein kinase-like protein	AT3G03770	6.42e-39	Bv_47720_hzec.t1	8e-80	KOG: Serine/threonine protein kinase	---	hypothetical protein
P11654	BQ593970	No significant hit			Bv9_220250_rudo.t1	2e-27	EUNOG: Nodulin-Like protein 3702.AT2G16660.1	---	hypothetical protein
P11449	BQ594182	No significant hit			Bv9_211960_arex.t1	6e-94	---	---	ricin-agglutinin family protein (EC:3.2.2.22)
P11180	BQ594463	Uncharacterized protein	AT5G35870	1e-07	Bv9_210500_fzqu.t1	1e-50	---	---	hypothetical protein
P11137	BQ594511	Endoglucanase 17 (GH9B13)	AT4G02290	3.5e-79	Bv5_099320_unef.t1	5e-144	NOG: Glycoside hydrolase 3702.AT1G22880.1	CEL1	Endoglucanase 1 EC=3.2.1.4; AltName: Full=Endo-1,4-beta-glucanase 1; AltName: Full=Abscission cellulase 1; Flags: Precursor;
P10789	BQ594877	No significant hit			No significant hit	---	---	---	---
P10327	BQ595356	Polyamine oxidase 1 (PAO1)	AT5G13700	1.48e-18	Bv7_172530_jtrk.t1	1e-98	KOG: Amine oxidase	PAO	Polyamine oxidase EC=1.5.3.11; Flags: Precursor;
P10286	BQ595400	Mitochondrial transcription termination factor family protein	AT5G07900	2e-11	Bv7_156320_qfya.t1	8e-144	KOG: Mitochondrial transcription termination factor, mTERF	---	hypothetical protein
P1077	FG343208	Beta-amyrin synthase	AT1G78950	4.22e-74	Bv7u_181680_otyh.t1	2e-88	KOG: Oxidosqualene-lanosterol cyclase and related proteins	---	hypothetical protein
P1893	FG343945	Dehydrin LEA	AT2G21490	4.48e-10	Bv6_126000_msqq.t1	2e-60	---	---	Dehydrin Rab18
P188	FG343992	Unknown protein	AT3G04560	2.5e-42	Bv_15310_gsrw.t2	7e-84	---	---	hypothetical protein
P1121	FG344953	1-aminocyclopropane-1-carboxylate oxidase-like protein 9	AT5G43440	5.86e-74	Bv3_049870_xxoz.t1	2e-161	KOG: Iron/ascorbate family oxidoreductases	D4H	Deacetoxyvindoline 4-hydroxylase EC=1.14.11.20;
P1440	FG345187	Uncharacterized protein	AT3G50845	1.12e-58	Bv5_102990_tcwf.t1	2e-56	KOG: Uncharacterized conserved protein	---	UPF0195 protein At1g68310
P1169	FG345378	Aspartyl protease family protein	AT1G03220	2.15e-15	Bv_10840_psos.t1	4e-30	KOG: Aspartyl protease	---	Basic 7S globulin AltName: Full=SBg7S; Short=Bg; Contains: RecName: Full=Basic 7S globulin high kDa subunit; Contains: RecName: Full=Basic 7S globulin low kDa subunit; Flags: Precursor;
P1592	FG345537	No significant hit			Bv9_208140_cjcm.t1	1e-65	---	---	predicted hypothetical protein
P2166	FG345694	Cysteine proteinase inhibitor 6 (CYSB)	AT3G12490	4e-35	Bv4_074360_ejeh.t1	3e-72	NOG: Cysteine proteinase inhibitor 3702.AT3G12490.2	---	Cysteine proteinase inhibitor AltName: Full=Cystatin;
P2000	FG344982	Cytochrome P450, family 72, subfamily A, polypeptide 15 (CYP72A15)	AT3G14690	6.01e-45	Bv_00920_kkod.t1	7e-133	KOG: Cytochrome P450 CYP4/CYP19/CYP26 subfamilies	---	Secologanin synthase Short=SLS; EC=1.3.3.9; AltName: Full=Cytochrome P450 72A1; AltName: Full=CYPLXXII;
O4676	contig00833_21	Aspartate kinase	AT5G13280	2.3e-15	Bv6_148860_tuss.t1	1e-20	KOG: Aspartate kinase	---	Aspartokinase 1, chloroplastic EC=2.7.2.4; AltName: Full=Aspartate kinase 1; Flags: Precursor;
O6110	contig01111_2	No significant hit			No significant hit	---	---	---	---
O10432	contig02039_4	No significant hit			No significant hit	---	---	---	---
O24167	contig03500_23	No significant hit			No significant hit	---	---	---	---
O21527	contig05572_11	No significant hit			No significant hit	---	---	---	---
Genes up-regulated in bolting resistant genotypes
P50	AB552737	No significant hit			No significant hit
P43	AB552744	No significant hit			No significant hit		KOG: Nucleoside diphosphate kinase	---	Nucleoside diphosphate kinase 1 EC=2.7.4.6; AltName: Full=Nucleoside diphosphate kinase I; Short=NDP kinase I; Short=NDPK I; Short=NDK I;
P28941	AF295650	Nucleoside diphosphate kinase 1 (NDPK1)	AT4G09320	8e-19	Bv1u_020320_otiq.t1	2e-20	KOG: Cystathionine beta-synthase and related enzymes	OASC	Cysteine synthase, chloroplastic/chromoplastic EC=2.5.1.47; AltName: Full=O-acetylserine sulfhydrylase; AltName: Full=CSase B; Short=CS-B; AltName: Full=O-acetylserine (Thiol)-lyase; AltName: Full=OAS-TL B; Flags: Precursor;
P28698	AW063019	Cysteine synthase AtcysC1	AT3G61440	2.73e-47	Bv1_004590_ogpg.t1	3e-65
P28402	BE590393	No significant hit			No significant hit		---	---	14 kDa proline-rich protein DC2.15 Flags: Precursor;
P28380	BE590415	Lipid-transfer protein	AT1G62510	1e-15	Bv_15590_qokw.t1	4e-23	KOG: Oxidosqualene-lanosterol cyclase and related proteins	---	hypothetical protein
P28322	BF011005	Beta-amyrin synthase	AT1G78950	3.48e-134	Bv7u_181680_otyh.t1	3e-175	KOG: Glutathione S-transferase	---	Probable glutathione S-transferase EC=2.5.1.18; AltName: Full=Auxin-induced protein PCNT107;
P27928	BI073261	Glutathione S-transferase TAU 20 (GSTU20)	AT1G78370	4e-65	Bv_01500_juiz.t1	3e-129	KOG: Small nuclear ribonucleoprotein (snRNP) SMF	RUXF	Probable small nuclear ribonucleoprotein F Short=snRNP-F; Short=Sm protein F; Short=Sm-F; Short=SmF;
P27716	BI096077	Small nuclear ribonucleoprotein F (RUXF)	AT4G30220	1e-44	Bv_53540_ommo.t1	1e-49
P27521	BI096272	No significant hit			No significant hit		KOG: Aquaporin (major intrinsic protein family)	---	Aquaporin TIP1-3 AltName: Full=Tonoplast intrinsic protein 1-3; Short=AtTIP1;3; AltName: Full=Gamma-tonoplast intrinsic protein 3; Short=Gamma-TIP3;
P27398	BI543241	Tonoplast intrinsic protein 1;3	AT4G01470	1.7e-93	Bv7u_183100_kzkq.t1	2e-129	KOG: Oxidosqualene-lanosterol cyclase and related proteins	---	hypothetical protein
P27373	BI543266	Putative lupeol synthase	AT1G78960	3.78e-15	Bv7u_181680_otyh.t1	3e-14	KOG: 60s ribosomal protein L2/L8	---	60S ribosomal protein L8 AltName: Full=L2; AltName: Full=Ribosomal protein TL2;
P27257	BI543384	60S ribosomal protein L8-3	AT4G36130	9.97e-122	Bv9_229040_dzdq.t1	8e-129	---	---	hypothetical protein
P26709	BI543934	Uncharacterized protein (AT2G17710) mRNA, complete cds	AT2G17710	5.62e-15	Bv9_219410_wsfu.t1	2e-78	KOG: Cytochrome P450 CYP4/CYP19/CYP26 subfamilies	---	cytochrome P450
P26490	BI643154	Cytochrome P450	AT5G24910	1e-05	Bv2_039770_ariz.t1	2e-15	---	---	Heat stress transcription factor C-1 Short=AtHsfC1; AltName: Full=AtHsf-08;
P26489	BI643155	No significant hit			Bv8_200710_ukur.t1	3e-57
P26384	BI643260	No significant hit			No significant hit		KOG: FOG: Transposon-encoded proteins with TYA, reverse transcriptase, integrase domains in various combinations	---	hypothetical protein LOC100250937
P26111	BI698362	Transposable element gene	AT2G06820	1.55e-20	Bv9_211290_cjia.t1	2e-18	---	---	predicted hypothetical protein
P25593	BQ487783	No significant hit			Bv9_224420_ssox.t1	5e-18	KOG: MADS box transcription factor	J	MADS-box protein JOINTLESS AltName: Full=LeMADS;
P25233	BQ488144	MADS-box protein AGAMOUS-LIKE 24 (AGL24)	AT4G24540	4.25e-30	Bv9_227800_mryh.t1	2e-89	NOG: Alternative oxidase 3702.AT3G22370.1	aox1	Alternative oxidase 1a, mitochondrial EC=1.-.-.-; Flags: Precursor;
P24917	BQ488461	Alternative oxidase 1A (AOX1A)	AT3G22370	2.46e-12	Bv5_104150_ocra.t1	2e-52	---	---	ricin-agglutinin family protein (EC:3.2.2.22)
P24637	BQ488744	No significant hit			Bv9_211960_arex.t1	2e-66	NOG: Thaumatin-Like protein 3702.AT1G75040.1	tlp	Thaumatin-like protein AltName: Allergen=Act d 2; Flags: Precursor;
P24625	BQ488756	Osmotin-like protein	AT4G11650	5.98e-28	Bv5_095600_hrph.t1	4e-82
P24590	BQ488791	No significant hit			No significant hit		KOG: Predicted NAD/FAD-binding protein 3702.AT3G23510.1	---	hypothetical protein
P24415	BQ488966	Cyclopropane-fatty-acyl-phospholipid synthase	AT3G23510	2.33e-57	Bv3_049000_uwgr.t1	2e-114	KOG: Oxidosqualene-lanosterol cyclase and related proteins	---	hypothetical protein
P24260	BQ489121	Putative terpene synthase	AT1G66960	1e-09	Bv7u_181680_otyh.t1	2e-17	KOG: Histone H3 (Lys9) methyltransferase SUV39H1/Clr4, required for transcriptional silencing	---	Histone-lysine N-methyltransferase, H3 lysine-9 specific SUVH1 EC=2.1.1.43; AltName: Full=Histone H3-K9 methyltransferase 1; AltName: Full=H3-K9-HMTase 1; AltName: Full=Suppressor of variegation 3-9 homolog protein 1; Short=Su(var)3-9 homolog protein 1; AltName: Full=Protein SET DOMAIN GROUP 32;
P24018	BQ489363	No significant hit			Bv_09600_otga.t1	5e-80	KOG: FOG: Armadillo/beta-catenin-like repeats	---	hypothetical protein
P23965	BQ489416	No significant hit			Bv7_163660_oqmj.t1	3e-54	KOG: P-type ATPase	---	Putative phospholipid-transporting ATPase 4 EC=3.6.3.1; AltName: Full=Aminophospholipid flippase 4;
P23926	BQ489455	ATPase E1-E2 type family protein	AT1G17500	1.6e-37	Bv7_169260_ewnm.t1	7e-69	---	---	predicted hypothetical protein
P23676	BQ489705	No significant hit			Bv4_076620_qrft.t1	2e-99
P23591	BQ489790	No significant hit			No significant hit		KOG: Translation initiation factor 2C (eIF-2C) and related proteins	AGO2	argonaute-like protein
P23497	BQ489884	Argonaute family protein (AGO2)	AT1G31280	1e-79	Bv_09540_csri.t1	2e-125	KOG: Sulfotransferase	---	Sulfotransferase 17 Short=AtSOT17; EC=2.8.2.-; AltName: Full=Desulfoglucosinolate sulfotransferase C; Short=AtST5c;
P22988	BQ490394	Hydroxyjasmonic acid sulfotransferase	AT5G07010	1.95e-18	Bv3_058570_nfxw.t1	5e-176	---	---	predicted hypothetical protein
P22803	BQ490579	No significant hit			Bv4_076620_qrft.t1	4e-108	---	---	hypothetical protein
P22559	BQ582428	RNA polymerase II transcription mediator activity	AT3G01435	2e-52	Bv4u_091120_gpyr.t1	4e-82	---	---	hypothetical protein
P22509	BQ582480	Single-stranded nucleic acid binding R3H protein	AT3G56680	7e-05	Bv4_075630_htmj.t1	1e-146	KOG: Flavonol reductase/cinnamoyl-CoA reductase	A	Dihydroflavonol-4-reductase Short=DFR; EC=1.1.1.219; AltName: Full=Dihydrokaempferol 4-reductase;
P22361	BQ582639	NAD(P)-binding Rossmann-fold superfamily protein	AT5G58490	3.62e-83	Bv1_017640_ezxi.t1	2e-139
P22306	BQ582695	No significant hit			No significant hit		---	---	hypothetical protein
P22212	BQ582791	Unknown protein	AT2G17710	8e-16	Bv9_219410_wsfu.t1	2e-60	KOG: Serine/threonine protein kinase	---	Wall-associated receptor kinase-like 2 EC=2.7.11.-; Flags: Precursor;
P22172	BQ582832	Putative wall-associated receptor kinase-like 11	AT1G19390	2.79e-32	Bv4_075600_usgx.t1	7e-115	---	---	F-box protein PP2-A13 AltName: Full=Protein PHLOEM PROTEIN 2-LIKE A13; Short=AtPP2-A13;
P22119	BQ582886	F-box protein PP2-A13 (PP2-A13)	AT3G61060	1.21e-63	Bv1u_023060_yfng.t1	3e-136	KOG: Hydroxyindole-O-methyltransferase and related SAM-dependent methyltransferases	---	Caffeic acid 3-O-methyltransferase 1 EC=2.1.1.68; AltName: Full=S-adenosysl-L-methionine:caffeic acid 3-O-methyltransferase 1; Short=CAOMT-1; Short=COMT-1;
P22100	BQ582907	Carotenoid epsilon-ring hydroxylase (LUT1)	AT3G53130	4.92e-40	Bv7_160760_mmcw.t1	3e-117	KOG: FOG: RRM domain	---	Glycine-rich RNA-binding protein 2, mitochondrial Short=AtGRP2; Flags: Precursor;
P21895	BQ583117	RNA-binding (RRM/RBD/RNP motifs) family protein	AT5G54580	5.86e-38	Bv_11720_ytxo.t1	2e-74	NOG: Lipoxygenase 3702.AT1G72520.1	---	hypothetical protein
P21769	BQ583249	Lipoxygenase LOX2	AT3G45140	7.5e-65	Bv4_072280_ptmd.t1	3e-92	KOG: Serine/threonine protein kinase	MRH1	hypothetical protein
P21747	BQ583271	Putative LRR receptor-like serine/threonine-protein kinase MRH1 (MRH1)	AT4G18640	4.27e-48	Bv8_183390_cidq.t1	9e-133	---	---	DNA repair protein XRCC4
P9984	BQ595716	DNA repair protein XRCC4 (XRCC4)	AT3G23100	9.48e-61	Bv3_057620_kgwj.t1	5e-116
P9962	BQ595739	No significant hit			No significant hit		KOG: Predicted signal transduction protein	---	pH-response regulator protein palA/RIM20
P9573	CF542899	Endosomal targeting BRO1-like domain-containing protein	AT1G15130	5.63e-61	Bv4_079430_wmon.t1	1e-81	KOG: FOG: PPR repeat	---	Pentatricopeptide repeat-containing protein At5g57250, mitochondrial Flags: Precursor;
P9537	CF542935	No significant hit			Bv8_195840_htug.t1	7e-30	KOG: Uncharacterized conserved protein	---	hypothetical protein
P9398	CF543084	GTP binding protein	AT5G65960	1e-05	Bv3_051910_njfj.t1	3e-50	KOG: Subtilisin-like serine proteases 3702.AT5G67360.1	---	Subtilisin-like protease EC=3.4.21.-; AltName: Full=Cucumisin-like serine protease; Flags: Precursor;
P9355	CF543130	Cucumisin-like serine protease (ARA12)	AT5G67360	4e-15	Bv1_017930_neco.t1	2e-401
P9150	CF543348	No significant hit			No significant hit
P8905	CF543595	No significant hit			No significant hit		KOG: Amino acid transporters	---	amino acid permease family protein
P8889	CF543611	Amino acid permease family protein	AT3G13620	1e-25	Bv4_071480_oaua.t1	5e-51	KOG: Defense-related protein containing SCP domain	PR-1	Pathogenesis-related protein PR-1 Flags: Precursor;
P8652	CK136211	Putative pathogenesis-related protein	AT4G25780	1e-67	Bv8_203180_zurt.t1	2e-102	KOG: Small nuclear ribonucleoprotein (snRNP) Sm core protein	---	Small nuclear ribonucleoprotein Sm D2 Short=Sm-D2; AltName: Full=snRNP core protein D2;
P8602	CK136266	Small nuclear ribonucleoprotein D2	AT2G47640	4.62e-58	Bv9_229080_myiy.t1	3e-66	---	---	predicted hypothetical protein
P8586	CK136283	No significant hit			Bv9_224420_ssox.t1	5e-18	KOG: Aquaporin (major intrinsic protein family)	---	Aquaporin TIP1-3 AltName: Full=Tonoplast intrinsic protein 1-3; Short=AtTIP1;3; AltName: Full=Gamma-tonoplast intrinsic protein 3; Short=Gamma-TIP3;
P8364	CK136518	Aquaporin TIP1-1 (GAMMA-TIP)	AT2G36830	2e-97	Bv7u_183100_kzkq.t1	8e-135	KOG: Ubiquitin-conjugating enzyme E2	---	Ubiquitin-conjugating enzyme E2 variant 1D Short=Ubc enzyme variant 1D; AltName: Full=Protein MMS ZWEI HOMOLOG 4;
P8199	CK136698	Ubiquitin-conjugating enzyme E2 variant 1D (UEV1D-4)	AT3G52560	3.44e-83	Bv7_174210_itgk.t1	2e-100	---	---	hypothetical protein
P8130	CK136774	Uncharacterized protein	AT3G13677	1e-20	Bv_44800_fers.t1	5e-105
P7813	CV301516	No significant hit			No significant hit		---	ACT	Vinorine synthase EC=2.3.1.160;
P6950	DN911764	HXXXD-type acyl-transferase-like protein	AT1G24430	1e-13	Bv6u_155310_jcot.t1	2e-124	KOG: Sulfotransferase	---	Sulfotransferase 17 Short=AtSOT17; EC=2.8.2.-; AltName: Full=Desulfoglucosinolate sulfotransferase C; Short=AtST5c;
P3318	DV501601	mRNA for steroid sulfotransferase-like	AT5G43690	8e-28	Bv3_058570_nfxw.t1	2e-70
P3317	DV501602	No significant hit			No significant hit		KOG: Ribulose bisphosphate carboxylase small subunit 3702.AT1G67090.1	---	Ribulose bisphosphate carboxylase small chain 1, chloroplastic Short=RuBisCO small subunit 1; EC=4.1.1.39; Flags: Precursor;
P3296	DV501648	Ribulose bisphosphate carboxylase small chain 3B	AT5G38410	8e-37	Bv2_027420_aizd.t1	1e-48	---	---	Peroxidase 4 EC=1.11.1.7; Flags: Precursor;
P3154	DV501948	Peroxidase 52	AT5G05340	7e-14	Bv2_030610_xnjg.t1	5e-23
P6176	EG549977	No significant hit			No significant hit		---	---	Salt stress root protein RS1
P5840	EG550316	Ca2+ and Cu2+ binding protein	AT4G20260	2e-33	Bv7_162980_koih.t1	1e-76	KOG: Isoleucyl-tRNA synthetase	Iars	Isoleucyl-tRNA synthetase, cytoplasmic EC=6.1.1.5; AltName: Full=Isoleucine--tRNA ligase; Short=IleRS; Short=IRS;
P5672	EG550485	tRNA synthetase class I (I, L, M and V) family protein	AT4G10320	4.21e-07	Bv3_055380_nunz.t1	2e-23	KOG: Predicted hydrolase (HIT family)	VTC5	hypothetical protein
P5226	EG550929	Protein involved in ascorbate biosynthesis	AT4G26850	2.78e-10	Bv4_087630_yjkq.t1	6e-47	KOG: Predicted Ca2+-dependent phospholipid-binding protein	---	hypothetical protein
P4927	EG551241	Calcium-dependent lipid-binding domain-containing protein	AT1G70790	1.43e-07	Bv6u_155460_rqfp.t1	3e-19
P3833	EG552344	Small nuclear ribonucleoprotein family protein	AT4G30330	6.87e-05	No significant hit
P3590	EG552588	No significant hit			No significant hit		---	---	predicted hypothetical protein
P793	FG343330	Putative retroelement pol polyprotein	AT2G16670	0.001	Bv4_076620_qrft.t1	5e-16	---	---	hypothetical protein
P772	FG343486	Serine-rich protein-related	AT5G25280	1.07e-05	Bv8_197270_rkwh.t1	6e-44	KOG: Uncharacterized conserved protein	---	ELMO domain-containing protein A
P2519	FG344058	ELMO/CED-12 domain-containing protein involved in phagocytosis	AT2G44770	7e-70	Bv6_150150_hphj.t1	2e-56	KOG: Ku70-binding protein	---	hypothetical protein
P2332	FG344072	Ku70-binding family protein	AT3G03420	2.99e-51	Bv4_075500_mmrf.t1	5e-41	KOG: Oxidosqualene-lanosterol cyclase and related proteins	---	hypothetical protein
P963	FG344264	Camelliol C synthase 1 (CAMS1)	AT1G78955	4.74e-94	Bv7u_181680_otyh.t1	4e-132	KOG: Histones H3 and H4	---	Histone H3.2
P905	FG344593	Histone H3	AT3G27360	5e-54	Bv4_072410_ghnj.t1	2e-78	---	---	predicted hypothetical protein
P517	FG344635	Putative gibberellin-regulated protein	AT1G74670	1.23e-43	Bv5_113170_kzjz.t2	1e-59	---	LEA5	Late embryogenesis abundant protein Lea5
P2821	FG344674	Drought-induced 21 protein (DI21)	AT4G15910	2e-14	Bv7_164380_qugz.t1	1e-59	---	---	ricin-agglutinin family protein (EC:3.2.2.22)
P2786	FG344686	No significant hit			Bv9_211960_arex.t1:1	9e-171	---	LEA5	Late embryogenesis abundant protein Lea5
P2401	FG344813	Drought-induced 21 protein (DI21)	AT4G15910	2e-14	Bv7_164380_qugz.t1	5e-58	KOG: Voltage-gated shaker-like K+ channel, subunit beta/KCNAB	ATB2	Auxin-induced protein PCNT115
P2490	FG344959	NAD(P)-linked oxidoreductase-like protein	AT1G60680	1e-43	Bv3_067160_wrxj.t1	2e-57	---	---	hypothetical protein
P2324	FG344965	Uncharacterized protein	AT5G66780	1e-22	Bv6_125330_ayqe.t1	1e-38	NOG: Trichothecene 3-O-acetyltransferase 3702.AT5G42830.1	---	Uncharacterized acetyltransferase At3g50280 EC=2.3.1.-;
P457	FG345845	HXXXD-type acyl-transferase-like protein	AT5G07850	5e-39	Bv_39660_duks.t1	1e-156	KOG: Inorganic pyrophosphatase 267671.LIC12285	---	Pyrophosphate-energized vacuolar membrane proton pump EC=3.6.1.1; AltName: Full=Pyrophosphate-energized inorganic pyrophosphatase; Short=H(+)-PPase; AltName: Full=Vacuolar H(+)-pyrophosphatase;
P28895	L32792	Pyrophosphate-energized vacuolar membrane proton pump 1 (AVP1)	AT1G15690	0.0	Bv8_197550_cnng.t1	0
