# Supplementary material for: Epigenomics and bolting tolerance in sugar beet genotypes
Source: J Exp Bot. 2015 Oct 13;67(1):207–25. doi: 10.1093/jxb/erv449 (PMC4682430; doi:10.1093/jxb/erv449)
Supplement: Supplementary Data [file supp_erv449_Supplementary_TableS5.xlsx]

## Sheet: ResumeORF
ORFID	Aizoceae.EST	Athaliana.Proteins	Ntabacum.Proteins	Osativa.Proteins	Plumbaginaceaee.EST	Populus.trichocarpa.v2.0.peptide	Slycopersicum.Proteins	Stuberosum.Proteins	Vvinifera.Proteins
contig01699_6	MP01A02 MP Mesembryanthemum crystallinum cDNA 5 similar to coumarate:coenzyme a ligase, mRNA sequence	CDS 4CL3 4CL3; 4-coumarate-CoA ligase chr1:24167927-24171457 REVERSE;CDS N/A 4-coumarate--CoA ligase family protein 4-coumaroyl-CoA synthase family protein chr4:10411715-10414221 REVERSE;CDS 4CL1, 4CL.1, AT4CL1 4CL1 (4-COUMARATE:COA LIGASE 1); 4-coumarate-CoA ligase chr1:19159080-19161464 REVERSE;CDS 4CL1, 4CL.1, AT4CL1 4CL1 (4-COUMARATE:COA LIGASE 1); 4-coumarate-CoA ligase chr1:19159647-1916146…	putative Acyl-CoA synthetases (AMP-forming)/AMP-acid ligases II [Dinoroseobacter shibae DFL 12];4-coumarate:CoA ligase [Nicotiana tabacum];RecName: Full=4-coumarate--CoA ligase 2; Short=4CL 2; AltName: Full=4-coumaroyl-CoA synthase 2;unnamed protein product [Nicotiana tabacum];4-coumarate:coenzyme A ligase [Nicotiana tabacum];unnamed protein product [Nicotiana tabacum];putative Acyl-CoA synthetas…	hypothetical protein OsJ_22216 [Oryza sativa Japonica Group];unnamed protein product [Oryza sativa];4-coumarate:CoA ligase isoform 2 [Oryza sativa];unnamed protein product [Oryza sativa];unnamed protein product [Oryza sativa];putative 4-coumarate CoA ligase [Oryza sativa Japonica Group];unnamed protein product [Oryza sativa];hypothetical protein OsJ_26588 [Oryza sativa Japonica Group]	NA	POPTR_0015s10430.1;POPTR_0003s09880.2;POPTR_0013s02220.1;POPTR_0001s07400.1;POPTR_0006s18490.1;POPTR_0003s18710.1;POPTR_0018s10210.1;POPTR_0017s13880.1;POPTR_0012s09650.1;POPTR_0010s10050.1;POPTR_0008s03140.1;POPTR_0003s09880.1;POPTR_0001s34200.1;POPTR_0004s10170.1;POPTR_0017s06210.1;POPTR_0010s06710.1;POPTR_0002s01420.1;POPTR_0012s09660.1;POPTR_0013s02220.2;POPTR_0019s07600.1;POPTR_0012s09670.1;…	genomic_reference:SL1.00sc05382 evidence_code:09F0H1E1IEG gene_region:346185-352774 functional_description:Long-chain-fatty-acid--CoA ligase 1 (AHRD V1 ***G P33121); contains Interpro domain(s) IPR000873 AMP-dependent synthetase and ligase ";genomic_reference:SL1.00sc00090 evidence_code:09F0H1E0IEG gene_region:488739-491109 functional_description:2-succinylbenzoate--CoA ligase (AHRD V1 ***G C5D6U…	unnamed protein product [Solanum tuberosum];RecName: Full=4-coumarate--CoA ligase 1; Short=4CL 1; AltName: Full=4-coumaroyl-CoA synthase 1;4-coumarate:coenzyme A ligase [Solanum tuberosum];related to 4-coumarate--CoA ligase [Neurospora crassa];unnamed protein product [Solanum tuberosum];4-coumarate--CoA ligase [Solanum tuberosum];RecName: Full=4-coumarate--CoA ligase 2; Short=4CL 2; AltName: Full…	long-chain-fatty-acid-CoA-ligase [Agrobacterium vitis S4];PREDICTED: hypothetical protein [Vitis vinifera];PREDICTED: hypothetical protein isoform 1 [Vitis vinifera];hypothetical protein [Vitis vinifera];unnamed protein product [Vitis vinifera];long-chain-fatty-acid-CoA-ligase [Agrobacterium vitis S4];hypothetical protein [Vitis vinifera];long-chain-fatty-acid-CoA-ligase [Agrobacterium vitis S4];…
contig01043_4	L0-3176T3 Ice plant Lambda Uni-Zap XR expression library, 0 hours NaCl treatment Mesembryanthemum crystallinum cDNA clone L0-3176 5, mRNA sequence;MCS037H01_160528 Ice plant Lambda Uni-Zap XR expression library, 5 days 0.5 M NaCl treatment, Crassulacean acid metabolism, phase I (2 AM). Mesembryanthemum crystallinum cDNA clone MCS037H01 5, mRNA sequence;MCA040E07_23698 Ice plant Lambda Uni-Zap XR …	CDS AAE1 AAE1 (ACYL ACTIVATING ENZYME 1); AMP binding chr1:7119927-7121363 REVERSE;CDS N/A AMP-binding protein, putative chr5:5349255-5350907 REVERSE;CDS N/A AMP-dependent synthetase and ligase family protein chr1:25588191-25590254 REVERSE;CDS AAE14 AAE14 (Acyl-Activating Enzyme 14); AMP binding o-succinylbenzoate-CoA ligase chr1:10811039-10813546 FORWARD;CDS N/A AMP-binding protein, putative chr…	putative Acyl-CoA synthetases (AMP-forming)/AMP-acid ligases II [Dinoroseobacter shibae DFL 12];putative Acyl-CoA synthetases (AMP-forming)/AMP-acid ligases II [Dinoroseobacter shibae DFL 12]	hypothetical protein OsJ_30069 [Oryza sativa Japonica Group];unnamed protein product [Oryza sativa];hypothetical protein OsJ_25931 [Oryza sativa Japonica Group];unnamed protein product [Oryza sativa];unnamed protein product [Oryza sativa];unnamed protein product [Oryza sativa];4-coumarate CoA ligase [Oryza sativa];unnamed protein product [Oryza sativa];unnamed protein product [Oryza sativa];putat…	NA	POPTR_0007s09420.1;POPTR_0011s16700.1;POPTR_0019s09610.1;POPTR_0002s01170.1;POPTR_0017s02150.1;POPTR_0005s10250.1;POPTR_0019s09590.1;POPTR_0001s07400.1;POPTR_0004s08030.1;POPTR_0015s13060.1;POPTR_0365s00200.1;POPTR_0017s13880.1;POPTR_0013s08950.1;POPTR_0004s00210.1;POPTR_0001s09200.1;POPTR_0015s12700.1;POPTR_0014s13710.1;POPTR_0005s27210.1;POPTR_0008s10740.1;POPTR_0017s02130.1;POPTR_0004s10170.1;…	genomic_reference:SL1.00sc00090 evidence_code:09F0H1E0IEG gene_region:488739-491109 functional_description:2-succinylbenzoate--CoA ligase (AHRD V1 ***G C5D6U5); contains Interpro domain(s) IPR000873 AMP-dependent synthetase and ligase ";genomic_reference:SL1.00sc00777 evidence_code:09F0H1E1IEG gene_region:5959899-5964109 functional_description:Acyl coa ligase acetate-coa synthetase-like protein (…	putative ligase [Bordetella parapertussis 12822];unnamed protein product [Solanum tuberosum];unnamed protein product [Solanum tuberosum];putative ligase [Bordetella parapertussis];acetyl-CoA synthetase [Solanum tuberosum];putative long-chain-fatty-acid-CoA ligase [Streptomyces coelicolor A3(2)]	long-chain-fatty-acid-CoA-ligase [Agrobacterium vitis S4];unnamed protein product [Vitis vinifera];long-chain-fatty-acid-CoA-ligase [Agrobacterium vitis S4];PREDICTED: hypothetical protein [Vitis vinifera];unnamed protein product [Vitis vinifera];hypothetical protein [Vitis vinifera];long-chain-fatty-acid-CoA-ligase [Agrobacterium vitis S4];long-chain-fatty-acid-CoA-ligase [Agrobacterium vitis S4…
contig00204_13	MCT007G01_165221 Ice plant Lambda Uni-Zap XR expression library, 5 days 0.5 M NaCl treatment, Crassulacean acid metabolism, phase IV (5:30 PM). Mesembryanthemum crystallinum cDNA clone MCT007G01 5, mRNA sequence;MCU011D01_256196 Ice plant Lambda Uni-Zap XR expression library, 5 days 0.5 M NaCl treatment, Crassulacean acid metabolism, phase II (8:00 AM). Mesembryanthemum crystallinum cDNA clone MC…	CDS AAE1 AAE1 (ACYL ACTIVATING ENZYME 1); AMP binding chr1:7119927-7121363 REVERSE;CDS N/A AMP-dependent synthetase and ligase family protein chr1:25588191-25590254 REVERSE;CDS N/A AMP-binding protein, putative chr1:7548758-7550521 REVERSE;CDS AAE14 AAE14 (Acyl-Activating Enzyme 14); AMP binding o-succinylbenzoate-CoA ligase chr1:10811039-10813546 FORWARD;CDS N/A AMP-binding protein, putative chr…	putative Acyl-CoA synthetases (AMP-forming)/AMP-acid ligases II [Dinoroseobacter shibae DFL 12];4-coumarate:CoA ligase [Nicotiana tabacum];RecName: Full=4-coumarate--CoA ligase 2; Short=4CL 2; AltName: Full=4-coumaroyl-CoA synthase 2;hypothetical protein An14g06700 [Aspergillus niger];unnamed protein product [Nicotiana tabacum];4-coumarate:coenzyme A ligase [Nicotiana tabacum];unnamed protein pro…	hypothetical protein OsJ_22216 [Oryza sativa Japonica Group];hypothetical protein OsJ_25931 [Oryza sativa Japonica Group];unnamed protein product [Oryza sativa];putative AMP-binding protein [Oryza sativa Japonica Group];unnamed protein product [Oryza sativa];unnamed protein product [Oryza sativa];unnamed protein product [Oryza sativa];unnamed protein product [Oryza sativa];putative AMP-binding pr…	NA	POPTR_0013s02220.1;POPTR_0005s10250.1;POPTR_0019s09590.1;POPTR_0005s19990.1;POPTR_0001s07400.1;POPTR_0003s18710.1;POPTR_0365s00200.1;POPTR_0017s13880.1;POPTR_0012s09650.1;POPTR_0015s12700.1;POPTR_0004s00210.1;POPTR_0001s09200.1;POPTR_0003s09880.1;POPTR_0014s16750.1;POPTR_0001s10590.1;POPTR_0001s34200.1;POPTR_0017s02130.1;POPTR_0017s06210.1;POPTR_0004s10170.1;POPTR_0001s32900.3;POPTR_0010s06710.1;…	genomic_reference:SL1.00sc05382 evidence_code:09F0H1E0IEG gene_region:333952-338305 functional_description:long-chain-fatty-acid--CoA ligase family protein / long-chain acyl-CoA synthetase family protein (AHRD V1 *-*NG AT2G47240.2); contains Interpro domain(s) IPR000873 AMP-dependent synthetase and ligase ";genomic_reference:SL1.00sc00777 evidence_code:09F0H1E1IEG gene_region:5959899-5964109 func…	unnamed protein product [Solanum tuberosum];POSSIBLE FATTY-ACID-CoA LIGASE FADD11.1 (FATTY-ACID-CoA SYNTHETASE) (FATTY-ACID-CoA SYNTHASE) [Mycobacterium tuberculosis H37Rv];putative ligase [Bordetella parapertussis];4-coumarate:coenzyme A ligase [Solanum tuberosum];unnamed protein product [Solanum tuberosum];4-coumarate--CoA ligase [Solanum tuberosum];unnamed protein product [Solanum tuberosum];R…	PREDICTED: hypothetical protein isoform 1 [Vitis vinifera];hypothetical protein [Vitis vinifera];unnamed protein product [Vitis vinifera];hypothetical protein [Vitis vinifera];peptide synthetase [Agrobacterium vitis S4];unnamed protein product [Vitis vinifera];unnamed protein product [Vitis vinifera];hypothetical protein [Vitis vinifera];long-chain-fatty-acid-CoA-ligase [Agrobacterium vitis S4];h…
contig00348_13	MCU011D01_256196 Ice plant Lambda Uni-Zap XR expression library, 5 days 0.5 M NaCl treatment, Crassulacean acid metabolism, phase II (8:00 AM). Mesembryanthemum crystallinum cDNA clone MCU011D01 5, mRNA sequence;mcr02-5ms1-f15 mcr02 Mesembryanthemum crystallinum cDNA clone mcr02-5ms1-f15 5, mRNA sequence;MCU006H11_255370 Ice plant Lambda Uni-Zap XR expression library, 5 days 0.5 M NaCl treatment,…	CDS AAE14 AAE14 (Acyl-Activating Enzyme 14); AMP binding o-succinylbenzoate-CoA ligase chr1:10811039-10813546 FORWARD;CDS 4CL3 4CL3; 4-coumarate-CoA ligase chr1:24167927-24171457 REVERSE;CDS LRD2, LACS2 LACS2 (LONG-CHAIN ACYL-COA SYNTHETASE 2); long-chain-fatty-acid-CoA ligase chr1:18291188-18295641 FORWARD;CDS N/A long-chain-fatty-acid--CoA ligase, putative long-chain acyl-CoA synthetase, putati…	putative Acyl-CoA synthetases (AMP-forming)/AMP-acid ligases II [Dinoroseobacter shibae DFL 12];4-coumarate:coenzyme A ligase [Nicotiana tabacum];unnamed protein product [Nicotiana tabacum];unnamed protein product [Nicotiana tabacum];putative Acyl-CoA synthetases (AMP-forming)/AMP-acid ligases II [Dinoroseobacter shibae DFL 12];RecName: Full=4-coumarate--CoA ligase 2; Short=4CL 2; AltName: Full=4…	hypothetical protein OsJ_22216 [Oryza sativa Japonica Group];unnamed protein product [Oryza sativa];hypothetical protein OsJ_25931 [Oryza sativa Japonica Group];unnamed protein product [Oryza sativa];unnamed protein product [Oryza sativa];unnamed protein product [Oryza sativa];putative AMP-binding protein [Oryza sativa Japonica Group];putative 4-coumarate CoA ligase [Oryza sativa Japonica Group];…	NA	POPTR_0013s02220.1;POPTR_0005s19990.1;POPTR_0001s07400.1;POPTR_0003s18710.1;POPTR_0017s13880.1;POPTR_0012s09650.1;POPTR_0001s09200.1;POPTR_0002s19330.2;POPTR_0014s16750.1;POPTR_0001s34200.1;POPTR_0001s10590.1;POPTR_0004s10170.1;POPTR_0017s06210.1;POPTR_0001s32900.3;POPTR_0010s06710.1;POPTR_0012s09660.1;POPTR_0012s09670.1;POPTR_0001s32900.1;POPTR_0015s10430.1;POPTR_0002s19330.1;POPTR_0001s18610.1;…	genomic_reference:SL1.00sc05382 evidence_code:09F0H1E0IEG gene_region:333952-338305 functional_description:long-chain-fatty-acid--CoA ligase family protein / long-chain acyl-CoA synthetase family protein (AHRD V1 *-*NG AT2G47240.2); contains Interpro domain(s) IPR000873 AMP-dependent synthetase and ligase ";genomic_reference:SL1.00sc06183 evidence_code:09F0H1E1IEG gene_region:716849-720290 functi…	unnamed protein product [Solanum tuberosum];RecName: Full=4-coumarate--CoA ligase 1; Short=4CL 1; AltName: Full=4-coumaroyl-CoA synthase 1;4-coumarate:coenzyme A ligase [Solanum tuberosum];related to 4-coumarate--CoA ligase [Neurospora crassa];4-coumarate--CoA ligase [Solanum tuberosum];unnamed protein product [Solanum tuberosum];RecName: Full=4-coumarate--CoA ligase 2; Short=4CL 2; AltName: Full…	PREDICTED: hypothetical protein isoform 1 [Vitis vinifera];hypothetical protein [Vitis vinifera];peptide synthetase [Agrobacterium vitis S4];hypothetical protein [Vitis vinifera];peptide synthetase [Agrobacterium vitis S4];hypothetical protein [Vitis vinifera];long-chain-fatty-acid-CoA-ligase [Agrobacterium vitis S4];hypothetical protein [Vitis vinifera];hypothetical protein [Vitis vinifera];PRED…
contig04651_6	MCR042E09_25250 Ice plant Lambda Uni-Zap XR expression library, 48 hours NaCl treatment prescreened for removal of highly abundant transcripts Mesembryanthemum crystallinum cDNA clone MCR042E09 5, mRNA sequence;L48-3542T3 Ice plant Lambda Uni-Zap XR expression library, 48 hours NaCl treatment Mesembryanthemum crystallinum cDNA clone L48-3542 5, mRNA sequence;L0-2685T3 Ice plant Lambda Uni-Zap XR …	CDS ACCD Encodes the carboxytransferase beta subunit of the Acetyl-CoA carboxylase (ACCase) complex in plastids. This complex catalyzes the carboxylation of acetyl-CoA to produce malonyl-CoA, the first committed step in fatty acid synthesis. chrC:57075-58541 FORWARD	RecName: Full=Acetyl-coenzyme A carboxylase carboxyl transferase subunit beta, chloroplastic; Short=ACCase subunit beta; Short=Acetyl-CoA carboxylase carboxyltransferase subunit beta;acetyl-CoA carboxylase beta subunit [Nicotiana tabacum];acetyl-CoA carboxylase beta subunit [Atropa belladonna];acetyl-CoA carboxylase beta subunit [Nicotiana tomentosiformis];acetyl-CoA carboxylase beta subunit [Nic…	NA	NA	POPTR_0005s19390.1	genomic_reference:SL1.00sc01492 evidence_code:09F0H1E0IEG gene_region:250-1192 functional_description:Acetyl-coenzyme A carboxylase carboxyl transferase beta subunit (AHRD V1 *-*NG Q253V6_CHLFF); contains Interpro domain(s) IPR000438 Acetyl-CoA carboxylase carboxyl transferase, beta subunit "	AccD [Solanum tuberosum];acetyl-coenzyme A carboxylase carboxyl transferase [Solanum tuberosum];RecName: Full=Acetyl-coenzyme A carboxylase carboxyl transferase subunit beta, chloroplastic; Short=ACCase subunit beta; Short=Acetyl-CoA carboxylase carboxyltransferase subunit beta;acetyl-CoA carboxylase beta subunit [Solanum tuberosum];acetyl-CoA carboxylase carboxyltransferase beta subunit [Solanum…	acetyl-CoA carboxylase carboxyltransferase beta subunit [Vitis vinifera];acetyl-CoA carboxylase carboxyltransferase beta subunit [Vitis vinifera];unnamed protein product [Vitis vinifera];hypothetical protein [Vitis vinifera];RecName: Full=Acetyl-coenzyme A carboxylase carboxyl transferase subunit beta, chloroplastic; Short=ACCase subunit beta; Short=Acetyl-CoA carboxylase carboxyltransferase subu…
contig02144_35	L30-1426T3 Ice plant Lambda Uni-Zap XR expression library, 30 hours NaCl treatment Mesembryanthemum crystallinum cDNA clone L30-1426 5, mRNA sequence;L30-205T3 Ice plant Lambda Uni-Zap XR expression library, 30 hours NaCl treatment Mesembryanthemum crystallinum cDNA clone L30-205 5 similar to Succinyl-CoA ligase (GDP forming) beta-chain precursor, mRNA sequence;L48-1014T3 Ice plant Lambda Uni-Zap…	CDS ACLA-3 ACLA-3; ATP citrate synthase chr1:3042135-3044978 FORWARD;CDS N/A succinyl-CoA ligase (GDP-forming) beta-chain, mitochondrial, putative succinyl-CoA synthetase, beta chain, putative SCS-beta, putative chr2:8805574-8807858 FORWARD	NA	NA	NA	POPTR_0014s18430.1;POPTR_0002s26120.1	genomic_reference:SL1.00sc06019 evidence_code:09F1H1E1IEG gene_region:4015852-4020953 functional_description:Succinyl-CoA ligase (AHRD V1 ***G O82662); contains Interpro domain(s) IPR005809 Succinyl-CoA synthetase, beta subunit ";genomic_reference:SL1.00sc01629 evidence_code:09F0H1E1IEG gene_region:194651-203121 functional_description:Oxoglutarate dehydrogenase (Succinyl-transferring) E1 componen…	succinyl-CoA ligase beta subunit-like protein [Solanum tuberosum];succinyl CoA ligase beta subunit-like protein [Solanum tuberosum]	PREDICTED: hypothetical protein [Vitis vinifera];succinyl-CoA synthetase beta chain [Agrobacterium vitis S4];unnamed protein product [Vitis vinifera];hypothetical protein [Vitis vinifera];succinyl-CoA synthetase beta chain [Agrobacterium vitis S4]
contig02144_41	L30-1581T3 Ice plant Lambda Uni-Zap XR expression library, 30 hours NaCl treatment Mesembryanthemum crystallinum cDNA clone L30-1581 5, mRNA sequence;MCT003H04_164561 Ice plant Lambda Uni-Zap XR expression library, 5 days 0.5 M NaCl treatment, Crassulacean acid metabolism, phase IV (5:30 PM). Mesembryanthemum crystallinum cDNA clone MCT003H04 5, mRNA sequence;MP13F04 MP Mesembryanthemum crystalli…	CDS ACLB-2 ACLB-2 (ATP CITRATE LYASE SUBUNIT B 2); ATP citrate synthase chr5:20055048-20058195 FORWARD;CDS N/A succinyl-CoA ligase (GDP-forming) alpha-chain, mitochondrial, putative succinyl-CoA synthetase, alpha chain, putative SCS-alpha, putative chr5:2667579-2669672 FORWARD;CDS N/A succinyl-CoA ligase (GDP-forming) alpha-chain, mitochondrial, putative succinyl-CoA synthetase, alpha chain, puta…	NA	NA	NA	POPTR_0010s15590.1;POPTR_0008s10480.1;POPTR_0015s05620.1;POPTR_0012s00920.1;POPTR_0005s09370.1;POPTR_0012s03310.1	genomic_reference:SL1.00sc06402 evidence_code:09F1H1E1IEG gene_region:355982-380888 functional_description:Succinyl-CoA ligase (AHRD V1 ***G Q8LAD2); contains Interpro domain(s) IPR005810 Succinyl-CoA ligase, alpha subunit ";genomic_reference:SL1.00sc02227 evidence_code:09F1H1E1IEG gene_region:2034779-2041975 functional_description:Succinyl-CoA ligase (AHRD V1 ***G B9RL91_RICCO); contains Interpr…	succinyl-CoA ligase alpha 1 subunit-like [Solanum tuberosum]	PREDICTED: hypothetical protein [Vitis vinifera];PREDICTED: hypothetical protein [Vitis vinifera];unnamed protein product [Vitis vinifera];unnamed protein product [Vitis vinifera];succinyl-CoA synthetase alpha chain [Agrobacterium vitis S4];PREDICTED: hypothetical protein [Vitis vinifera];hypothetical protein [Vitis vinifera];hypothetical protein [Vitis vinifera];succinyl-CoA synthetase alpha cha…
contig00700_4	mcr02-3ms1-a01 mcr02 Mesembryanthemum crystallinum cDNA clone mcr02-3ms1-a01 5, mRNA sequence	CDS ADK1 ADK1 (adenosine kinase 1); adenosine kinase copper ion binding chr3:3012645-3014624 FORWARD;CDS ADK2 ADK2 (ADENOSINE KINASE 2); adenosine kinase copper ion binding kinase chr5:796573-798997 FORWARD;CDS ADK1, ATADK1 ADK1 (adenosine kinase 1); adenosine kinase copper ion binding chr3:3012122-3014624 FORWARD;CDS N/A pfkB-type carbohydrate kinase family protein chr1:2067633-2070049 FORWARD;C…	adenosine kinase isoform 2T [Nicotiana tabacum];adenosine kinase isoform 1T [Nicotiana tabacum];adenosine kinase isoform 2T [Nicotiana tabacum];adenosine kinase isoform 1T [Nicotiana tabacum];adenosine kinase isoform 2S [Nicotiana tabacum];adenosine kinase isoform 1S [Nicotiana tabacum]	unknown protein [Oryza sativa Japonica Group];adenosine kinase [Oryza sativa]	NA	POPTR_0001s25860.1;POPTR_0005s25070.2;POPTR_0002s03540.1;POPTR_0013s07620.1;POPTR_0005s25070.1;POPTR_0009s05080.1	genomic_reference:SL1.00sc01904 evidence_code:09F0H1E0IEG gene_region:98334-108094 functional_description:Peptide methionine sulfoxide reductase msrB (AHRD V1 *--NG Q3Z2B6); contains Interpro domain(s) IPR000771 Ketose-bisphosphate aldolase, class-II ";genomic_reference:SL1.00sc06019 evidence_code:09F0H1E1IEG gene_region:2841818-2845143 functional_description:pfkB-type carbohydrate kinase family …	adenosine kinase isoform 1T-like protein [Solanum tuberosum]	fructokinase [Agrobacterium vitis S4];ribokinase [Agrobacterium vitis S4];pfkB family carbohydrate kinase [Agrobacterium vitis S4];hypothetical protein [Vitis vinifera];ribokinase [Agrobacterium vitis S4];ribokinase [Agrobacterium vitis S4];PREDICTED: hypothetical protein [Vitis vinifera];fructokinase [Agrobacterium vitis S4];pfkB family carbohydrate kinase [Agrobacterium vitis S4];ribokinase [Ag…
contig00923_4	NA	CDS ADSS ADSS (ADENYLOSUCCINATE SYNTHASE); adenylosuccinate synthase chr3:21334519-21336603 REVERSE	adenylosuccinate synthase [Nicotiana tabacum]	putative adenylosuccinate synthetase [Oryza sativa Japonica Group]	NA	POPTR_0016s08930.1	genomic_reference:SL1.00sc00090 evidence_code:09F0H1E1IEG gene_region:2346096-2354900 functional_description:Adenylosuccinate synthetase (AHRD V1 ***G Q9FYW9_SOLLC); contains Interpro domain(s) IPR001114 Adenylosuccinate synthetase ";genomic_reference:SL1.00sc00102 evidence_code:09F0H1E0IEG gene_region:130147-132653 functional_description:Adenylosuccinate synthetase (AHRD V1 *-*NG C6UKG9_ECOBR); …	NA	adenylosuccinate synthetase [Agrobacterium vitis S4];unnamed protein product [Vitis vinifera];PREDICTED: hypothetical protein [Vitis vinifera];adenylosuccinate synthetase [Agrobacterium vitis S4];adenylosuccinate synthetase [Agrobacterium vitis S4];adenylosuccinate synthetase [Agrobacterium vitis S4];hypothetical protein [Vitis vinifera]
contig03535_14	NA	CDS ADT1 ADT1 (arogenate dehydratase 1); arogenate dehydratase prephenate dehydratase chr1:3981476-3984962 FORWARD;CDS ADT5 ADT5 (arogenate dehydratase 5); arogenate dehydratase prephenate dehydratase chr5:7524645-7525922 FORWARD;CDS ADT4 ADT4 (arogenate dehydratase 4); arogenate dehydratase prephenate dehydratase chr3:16271759-16273033 FORWARD;CDS ADT2 ADT2 (arogenate dehydratase 2); arogenate d…	NA	hypothetical protein OsJ_24416 [Oryza sativa Japonica Group];unnamed protein product [Oryza sativa];unnamed protein product [Oryza sativa];hypothetical protein OsJ_30376 [Oryza sativa Japonica Group];unnamed protein product [Oryza sativa];unnamed protein product [Oryza sativa];hypothetical protein OsJ_25703 [Oryza sativa Japonica Group];unnamed protein product [Oryza sativa];unnamed protein produ…	NA	POPTR_0004s19960.1;POPTR_0008s20010.1;POPTR_0004s01340.1;POPTR_0009s15100.1;POPTR_0021s00590.1	genomic_reference:SL1.00sc04765 evidence_code:09F0H1E1IEG gene_region:2420314-2421597 functional_description:Arogenate/prephenate dehydratase (AHRD V1 ***G B9HQT5_POPTR); contains Interpro domain(s) IPR001086 Prephenate dehydratase ";genomic_reference:SL1.00sc00226 evidence_code:09F0H1E1IEG gene_region:5993037-6000079 functional_description:Arogenate/prephenate dehydratase (AHRD V1 ***G B9HZ50_PO…	NA	PREDICTED: hypothetical protein [Vitis vinifera];unnamed protein product [Vitis vinifera];PREDICTED: hypothetical protein [Vitis vinifera];PREDICTED: hypothetical protein [Vitis vinifera];prephenate dehydratase [Agrobacterium vitis S4];unnamed protein product [Vitis vinifera];unnamed protein product [Vitis vinifera];hypothetical protein [Vitis vinifera];PREDICTED: hypothetical protein [Vitis vini…
contig00543_5	MCR054D06_24596 Ice plant Lambda Uni-Zap XR expression library, 48 hours NaCl treatment prescreened for removal of highly abundant transcripts Mesembryanthemum crystallinum cDNA clone MCR054D06 5, mRNA sequence	CDS AGK2, GK-2 AGK2 (GUANYLATE KINASE); guanylate kinase chr3:21307269-21309193 FORWARD;CDS N/A guanylate kinase, putative chr3:1877678-1878526 FORWARD;CDS AGK2, GK-2 AGK2 (GUANYLATE KINASE); guanylate kinase chr3:21307269-21309193 FORWARD;CDS N/A disease resistance protein (TIR-NBS-LRR class), putative chr5:6080049-6083027 REVERSE;CDS GK-1, AGK1 GK-1 (GUANYLATE KINASE 1); guanylate kinase chr2:1…	guanylate kinase [Nicotiana tabacum]	NA	NA	POPTR_0008s20500.2;POPTR_0016s05450.1;POPTR_0010s03040.1;POPTR_0006s05200.1;POPTR_0016s05450.2;POPTR_0008s20500.1	genomic_reference:SL1.00sc01945 evidence_code:09F1H1E1IEG gene_region:3546505-3549826 functional_description:GK-1 GUANYLATE KINASE 1 guanylate kinase (AHRD V1 *-*G AT2G41880.1); contains Interpro domain(s) IPR017665 Guanylate kinase, sub-group ";genomic_reference:SL1.00sc01055 evidence_code:09F0H1E0IEG gene_region:63823-64446 functional_description:GK-1 GUANYLATE KINASE 1 guanylate kinase (AHRD V…	NA	PREDICTED: hypothetical protein [Vitis vinifera];hypothetical protein [Vitis vinifera];guanylate kinase [Agrobacterium vitis S4];PREDICTED: hypothetical protein [Vitis vinifera];unnamed protein product [Vitis vinifera];guanylate kinase [Agrobacterium vitis S4]
contig02221_2	MCT014A05_166339 Ice plant Lambda Uni-Zap XR expression library, 5 days 0.5 M NaCl treatment, Crassulacean acid metabolism, phase IV (5:30 PM). Mesembryanthemum crystallinum cDNA clone MCT014A05 5, mRNA sequence;MH02C03 MH Mesembryanthemum crystallinum cDNA 5 similar to aminotransferase, mRNA sequence;mcr02-5ms1-i15 mcr02 Mesembryanthemum crystallinum cDNA clone mcr02-5ms1-i15 5, mRNA sequence;ME…	CDS AGT2 AGT2 (ALANINE:GLYOXYLATE AMINOTRANSFERASE 2); alanine-glyoxylate transaminase catalytic pyridoxal phosphate binding transaminase chr4:18406797-18409262 FORWARD;CDS DELTA-OAT delta-OAT; ornithine-oxo-acid transaminase chr5:18718766-18721271 REVERSE;CDS AGT3 AGT3 (ALANINE:GLYOXYLATE AMINOTRANSFERASE 3); alanine-glyoxylate transaminase catalytic pyridoxal phosphate binding transaminase chr2…	ornithine aminotransferase [Nicotiana tabacum]	hypothetical protein OsJ_26408 [Oryza sativa Japonica Group];unnamed protein product [Oryza sativa];unnamed protein product [Oryza sativa];unnamed protein product [Oryza sativa];putative aminotransferase [Oryza sativa];unnamed protein product [Oryza sativa];unnamed protein product [Oryza sativa];aminotransferase-like protein [Oryza sativa];unnamed protein product [Oryza sativa];ornithine--oxo-aci…	LB1284 cDNA library of Limonium bicolor (Bunge) Kuntze Limonium bicolor cDNA clone LB1284.abd, mRNA sequence;0201_252 cDNA library of Limonium bicolor Limonium bicolor cDNA, mRNA sequence	POPTR_0005s09860.1;POPTR_0005s08380.1;POPTR_0016s02000.1;POPTR_0017s08060.1;POPTR_0016s13970.1;POPTR_0006s02170.1;POPTR_0006s10740.1;POPTR_0011s02390.1;POPTR_0007s06190.1	genomic_reference:SL1.00sc01518 evidence_code:09F0H1E1IEG gene_region:56499-62194 functional_description:Gamma-glutamyl-gamma- aminobutyrate hydrolase (AHRD V1 *-*NG A7ZZP0_ECOHS); contains Interpro domain(s) IPR004632 4-aminobutyrate aminotransferase, bacterial ";genomic_reference:SL1.00sc00777 evidence_code:09F0H1E1IEG gene_region:2195698-2198973 functional_description:WIN1 HOPW1-1-INTERACTING …	NA	hypothetical protein [Vitis vinifera];unnamed protein product [Vitis vinifera];adenosylmethionine-8-amino-7-oxononanoate transaminase [Agrobacterium vitis S4];acetylornithine aminotransferase [Agrobacterium vitis S4];adenosylmethionine-8-amino-7-oxononanoate transaminase [Agrobacterium vitis S4];unnamed protein product [Vitis vinifera];PREDICTED: hypothetical protein [Vitis vinifera];unnamed prot…
contig00848_1	NA	CDS AK-HSDH II, AK-HSDH bifunctional aspartate kinasehomoserine dehydrogenase, putative AK-HSDH, putative chr4:10725229-10729536 FORWARD;CDS AK-HSDH II, AK-HSDH bifunctional aspartate kinasehomoserine dehydrogenase, putative AK-HSDH, putative chr4:10725229-10729278 FORWARD;CDS AK-HSDH I, AK-HSDH AK-HSDH I (ASPARTATE KINASE-HOMOSERINE DEHYDROGENASE I); aspartate kinase homoserine dehydrogenase chr…	NA	hypothetical protein OsJ_28732 [Oryza sativa Japonica Group];hypothetical protein OsJ_26972 [Oryza sativa Japonica Group]	NA	POPTR_0013s10510.1;POPTR_0019s10040.1	genomic_reference:SL1.00sc05126 evidence_code:09F0H1E1IEG gene_region:4432049-4442349 functional_description:Bifunctional aspartokinase/homoserine dehydrogenase 1, chloroplastic (AHRD V1 ***G Q9SA18); contains Interpro domain(s) IPR011147 Bifunctional aspartokinase/homoserine dehydrogenase I ";genomic_reference:SL1.00sc05575 evidence_code:09F0H1E1IEG gene_region:7683188-7693104 functional_descrip…	NA	unnamed protein product [Vitis vinifera];aspartate kinase alpha and beta subunit [Agrobacterium vitis S4];PREDICTED: hypothetical protein [Vitis vinifera];aspartate kinase alpha and beta subunit [Agrobacterium vitis S4];hypothetical protein [Vitis vinifera]
contig03295_4	NA	CDS AK-HSDH II, AK-HSDH bifunctional aspartate kinasehomoserine dehydrogenase, putative AK-HSDH, putative chr4:10725229-10729536 FORWARD;CDS AK-HSDH II, AK-HSDH bifunctional aspartate kinasehomoserine dehydrogenase, putative AK-HSDH, putative chr4:10725229-10729278 FORWARD;CDS N/A homoserine dehydrogenase family protein chr5:7149153-7152745 REVERSE;CDS AK-HSDH I, AK-HSDH AK-HSDH I (ASPARTATE KINA…	NA	hypothetical protein OsJ_28732 [Oryza sativa Japonica Group];hypothetical protein OsJ_26972 [Oryza sativa Japonica Group]	NA	POPTR_0004s20700.1;POPTR_0013s10510.1;POPTR_0019s10040.1	genomic_reference:SL1.00sc05126 evidence_code:09F0H1E1IEG gene_region:4432049-4442349 functional_description:Bifunctional aspartokinase/homoserine dehydrogenase 1, chloroplastic (AHRD V1 ***G Q9SA18); contains Interpro domain(s) IPR011147 Bifunctional aspartokinase/homoserine dehydrogenase I ";genomic_reference:SL1.00sc05575 evidence_code:09F0H1E1IEG gene_region:7683188-7693104 functional_descrip…	NA	unnamed protein product [Vitis vinifera];homoserine dehydrogenase [Agrobacterium vitis S4];PREDICTED: hypothetical protein [Vitis vinifera];PREDICTED: hypothetical protein [Vitis vinifera];homoserine dehydrogenase [Agrobacterium vitis S4];hypothetical protein [Vitis vinifera];unnamed protein product [Vitis vinifera]
contig00866_5	NA	CDS ALB3, ABL3 ALB3 (ALBINO 3); P-P-bond-hydrolysis-driven protein transmembrane transporter chr2:12357133-12359158 REVERSE;CDS ALB3, ABL3 ALB3 (ALBINO 3); P-P-bond-hydrolysis-driven protein transmembrane transporter chr2:12357419-12359158 REVERSE;CDS ALB3, ABL3 ALB3 (ALBINO 3); P-P-bond-hydrolysis-driven protein transmembrane transporter chr2:12356669-12359158 REVERSE	NA	NA	NA	POPTR_0009s03450.1;POPTR_0001s24460.1;POPTR_0001s10600.1;POPTR_0018s13680.1;POPTR_0006s07260.1;POPTR_0513s00210.1	genomic_reference:SL1.00sc02257 evidence_code:09F0H1E1IEG gene_region:1531254-1538352 functional_description:OXA1 P-P-bond-hydrolysis-driven protein transmembrane transporter (AHRD V1 *-*G AT5G62050.1); contains Interpro domain(s) IPR001708 Membrane insertion protein, OxaA/YidC ";genomic_reference:SL1.00sc01055 evidence_code:09F0H1E0IEG gene_region:130562-138304 functional_description:tRNA modifi…	NA	unnamed protein product [Vitis vinifera];PREDICTED: hypothetical protein [Vitis vinifera];unnamed protein product [Vitis vinifera];PREDICTED: hypothetical protein [Vitis vinifera]
contig00866_4	MCR047H01_24376 Ice plant Lambda Uni-Zap XR expression library, 48 hours NaCl treatment prescreened for removal of highly abundant transcripts Mesembryanthemum crystallinum cDNA clone MCR047H01 5, mRNA sequence;L48-2031T3 Ice plant Lambda Uni-Zap XR expression library, 48 hours NaCl treatment Mesembryanthemum crystallinum cDNA clone L48-2031 5, mRNA sequence;L48-1784T3 Ice plant Lambda Uni-Zap XR…	CDS ALB3, ABL3 ALB3 (ALBINO 3); P-P-bond-hydrolysis-driven protein transmembrane transporter chr2:12357419-12359158 REVERSE;CDS ALB3, ABL3 ALB3 (ALBINO 3); P-P-bond-hydrolysis-driven protein transmembrane transporter chr2:12357133-12359158 REVERSE;CDS ALB3, ABL3 ALB3 (ALBINO 3); P-P-bond-hydrolysis-driven protein transmembrane transporter chr2:12356669-12359158 REVERSE;CDS ALB4, ARTEMIS ALB4 (ALB…	NA	putative inner membrane protein (with alternative splicing) [Oryza sativa Japonica Group]	NA	POPTR_0009s03450.1;POPTR_0008s18240.1;POPTR_0001s24460.1;POPTR_0010s06180.3;POPTR_0010s06180.1;POPTR_0008s18240.3;POPTR_0008s18240.2	genomic_reference:SL1.00sc01055 evidence_code:09F0H1E0IEG gene_region:130562-138304 functional_description:tRNA modification GTPase mnmE (AHRD V1 *--NG C1HSY4_9ESCH); contains Interpro domain(s) IPR013440 Tryptophanase, proteobacteria ";genomic_reference:SL1.00sc00463 evidence_code:09F0H1E1IEG gene_region:2490632-2495601 functional_description:Inner membrane protein ALBINO3, chloroplastic (AHRD V…	NA	unnamed protein product [Vitis vinifera];unnamed protein product [Vitis vinifera];PREDICTED: hypothetical protein [Vitis vinifera];hypothetical protein [Vitis vinifera];PREDICTED: hypothetical protein [Vitis vinifera]
contig01265_3	MCR047H01_24376 Ice plant Lambda Uni-Zap XR expression library, 48 hours NaCl treatment prescreened for removal of highly abundant transcripts Mesembryanthemum crystallinum cDNA clone MCR047H01 5, mRNA sequence;L48-2031T3 Ice plant Lambda Uni-Zap XR expression library, 48 hours NaCl treatment Mesembryanthemum crystallinum cDNA clone L48-2031 5, mRNA sequence;L48-1784T3 Ice plant Lambda Uni-Zap XR…	CDS ALB3, ABL3 ALB3 (ALBINO 3); P-P-bond-hydrolysis-driven protein transmembrane transporter chr2:12357419-12359158 REVERSE;CDS ALB3, ABL3 ALB3 (ALBINO 3); P-P-bond-hydrolysis-driven protein transmembrane transporter chr2:12357133-12359158 REVERSE;CDS ALB4, ARTEMIS ALB4 (ALBINA 4) chr1:8682364-8684966 FORWARD;CDS OXA1, ATOXA1, OXA1AT OXA1; P-P-bond-hydrolysis-driven protein transmembrane transpor…	NA	putative cytochrome oxidase assembly protein [Oryza sativa Japonica Group];putative inner membrane protein (with alternative splicing) [Oryza sativa Japonica Group];putative Oxa1 protein [Oryza sativa Japonica Group]	NA	POPTR_0009s03450.1;POPTR_0001s10600.1;POPTR_0001s24460.1;POPTR_0010s06180.3;POPTR_0010s06180.1;POPTR_0513s00210.1;POPTR_0010s06180.2;POPTR_0008s18240.1;POPTR_0018s13680.1;POPTR_0008s18240.3;POPTR_0006s07260.1;POPTR_0008s18240.2	genomic_reference:SL1.00sc02257 evidence_code:09F0H1E1IEG gene_region:1531254-1538352 functional_description:OXA1 P-P-bond-hydrolysis-driven protein transmembrane transporter (AHRD V1 *-*G AT5G62050.1); contains Interpro domain(s) IPR001708 Membrane insertion protein, OxaA/YidC ";genomic_reference:SL1.00sc00463 evidence_code:09F0H1E1IEG gene_region:2490632-2495601 functional_description:Inner mem…	NA	PREDICTED: hypothetical protein [Vitis vinifera];inner membrane insertion protein [Agrobacterium vitis S4];PREDICTED: hypothetical protein [Vitis vinifera];unnamed protein product [Vitis vinifera];unnamed protein product [Vitis vinifera];unnamed protein product [Vitis vinifera];hypothetical protein [Vitis vinifera];inner membrane insertion protein [Agrobacterium vitis S4];PREDICTED: hypothetical …
contig01265_4	MCT015H12_166701 Ice plant Lambda Uni-Zap XR expression library, 5 days 0.5 M NaCl treatment, Crassulacean acid metabolism, phase IV (5:30 PM). Mesembryanthemum crystallinum cDNA clone MCT015H12 5, mRNA sequence;L0-2087T3 Ice plant Lambda Uni-Zap XR expression library, 0 hours NaCl treatment Mesembryanthemum crystallinum cDNA clone L0-2087 5, mRNA sequence	CDS ALB4, ARTEMIS ALB4 (ALBINA 4) chr1:8682364-8684966 FORWARD;CDS ALB4, ARTEMIS ALB4 (ALBINA 4) chr1:8682364-8684966 FORWARD	NA	putative inner membrane protein (with alternative splicing) [Oryza sativa Japonica Group]	NA	POPTR_0008s18240.1;POPTR_0008s18240.3;POPTR_0008s18240.2	genomic_reference:SL1.00sc01055 evidence_code:09F0H1E0IEG gene_region:130562-138304 functional_description:tRNA modification GTPase mnmE (AHRD V1 *--NG C1HSY4_9ESCH); contains Interpro domain(s) IPR013440 Tryptophanase, proteobacteria "	NA	NA
contig02806_5	L48-2886T3 Ice plant Lambda Uni-Zap XR expression library, 48 hours NaCl treatment Mesembryanthemum crystallinum cDNA clone L48-2886 5, mRNA sequence;L48-1194T3 Ice plant Lambda Uni-Zap XR expression library, 48 hours NaCl treatment Mesembryanthemum crystallinum cDNA clone L48-1194 5, mRNA sequence	CDS ALDH11A3 ALDH11A3; 3-chloroallyl aldehyde dehydrogenase glyceraldehyde-3-phosphate dehydrogenase (NADP+) chr2:10327325-10329601 REVERSE;CDS ALDH6B2 ALDH6B2; 3-chloroallyl aldehyde dehydrogenase methylmalonate-semialdehyde dehydrogenase (acylating) oxidoreductase chr2:5977727-5981899 REVERSE;CDS ALDH7B4 ALDH7B4 (Aldehyde Dehydrogenase 7B4); 3-chloroallyl aldehyde dehydrogenase oxidoreductase c…	Strong similarity to gb|Y09876 aldehyde dehydrogenase (NAD+) from Nicotiana tabacum and a member of the aldehyde dehydrogenase family PF|00171. ESTs gb|F15117, gb|R83958 and gb|586262 come from this gene [Arabidopsis thaliana];aldehyde dehydrogenase (NAD+)-like protein [Arabidopsis thaliana];unnamed protein product [Nicotiana tabacum];aldehyde dehydrogenase (NAD+) [Nicotiana tabacum]	unnamed protein product [Oryza sativa];unnamed protein product [Oryza sativa];aldehyde dehydrogenase [Oryza sativa];aldehyde dehydrogenase [Oryza sativa];unnamed protein product [Oryza sativa];hypothetical protein OsJ_27367 [Oryza sativa Japonica Group];unnamed protein product [Oryza sativa];hypothetical protein OsJ_23385 [Oryza sativa Japonica Group];glyceraldehyde-3-phosphate dehydrogenase [Ory…	NA	POPTR_0018s06060.1;POPTR_0001s28990.2;POPTR_0006s20090.1;POPTR_0002s19060.1;POPTR_0018s11820.1;POPTR_0012s08010.1;POPTR_0003s06570.1;POPTR_0001s16730.1;POPTR_0001s28990.1;POPTR_0015s08190.1;POPTR_0018s02400.1;POPTR_0010s18120.1;POPTR_0009s08230.1;POPTR_0009s08220.1;POPTR_0012s07730.1;POPTR_0015s08540.1;POPTR_0018s06060.2	genomic_reference:SL1.00sc02749 evidence_code:09F1H1E1IEG gene_region:1889124-1896365 functional_description:Betaine aldehyde dehydrogenase, chloroplastic (AHRD V1 ***G P17202); contains Interpro domain(s) IPR015590 Aldehyde dehydrogenase ";genomic_reference:SL1.00sc00561 evidence_code:09F0H1E0IEG gene_region:1297-3733 functional_description:Aldehyde Dehydrogenase (AHRD V1 ***G C9QWU1_ECOLX); con…	NA	unnamed protein product [Vitis vinifera];aldehyde dehydrogenase [Agrobacterium vitis S4];PREDICTED: hypothetical protein [Vitis vinifera];aldehyde dehydrogenase [Agrobacterium vitis S4];unnamed protein product [Vitis vinifera];unnamed protein product [Vitis vinifera];betaine aldehyde dehydrogenase [Agrobacterium vitis S4];PREDICTED: hypothetical protein [Vitis vinifera];betaine aldehyde dehydroge…
contig00431_6	MCR047G12_24374 Ice plant Lambda Uni-Zap XR expression library, 48 hours NaCl treatment prescreened for removal of highly abundant transcripts Mesembryanthemum crystallinum cDNA clone MCR047G12 5, mRNA sequence;mcr02-4ms1-g21 mcr02 Mesembryanthemum crystallinum cDNA clone mcr02-4ms1-g21 5, mRNA sequence;L0-3320T3 Ice plant Lambda Uni-Zap XR expression library, 0 hours NaCl treatment Mesembryanthe…	CDS ALDH3H1, ALDH4 ALDH3H1 (ALDEHYDE DEHYDROGENASE 3H1); 3-chloroallyl aldehyde dehydrogenase aldehyde dehydrogenase (NAD) chr1:16796564-16800031 REVERSE;CDS ALDH3I1, ALDH3 ALDH3I1 (ALDEHYDE DEHYDROGENASE 3 1); 3-chloroallyl aldehyde dehydrogenase/ aldehyde dehydrogenase (NAD);CDS ALDH3H1, ALDH4 ALDH3H1 (ALDEHYDE DEHYDROGENASE 3H1); 3-chloroallyl aldehyde dehydrogenase aldehyde dehydrogenase (NAD…	Strong similarity to gb|Y09876 aldehyde dehydrogenase (NAD+) from Nicotiana tabacum and a member of the aldehyde dehydrogenase family PF|00171. ESTs gb|F15117, gb|R83958 and gb|586262 come from this gene [Arabidopsis thaliana];aldehyde dehydrogenase (NAD+)-like protein [Arabidopsis thaliana];unnamed protein product [Nicotiana tabacum];aldehyde dehydrogenase (NAD+) [Nicotiana tabacum]	unnamed protein product [Oryza sativa];aldehyde dehydrogenase [Oryza sativa];aldehyde dehydrogenase [Oryza sativa];unnamed protein product [Oryza sativa];hypothetical protein OsJ_27367 [Oryza sativa Japonica Group];hypothetical protein OsJ_25656 [Oryza sativa Japonica Group];unnamed protein product [Oryza sativa];hypothetical protein OsJ_23385 [Oryza sativa Japonica Group];glyceraldehyde-3-phosph…	bxc179 halophyte Limonium sinense plasmid cDNA library Limonium sinense cDNA similar to ALDH2B4, mRNA sequence	POPTR_0001s26630.1;POPTR_0005s07090.1;POPTR_0001s42150.1;POPTR_0018s06060.1;POPTR_0007s13650.1;POPTR_0006s20090.1;POPTR_0002s19060.1;POPTR_0012s08010.1;POPTR_0018s11820.1;POPTR_0001s16730.1;POPTR_0001s28990.1;POPTR_0015s08190.1;POPTR_0018s02400.1;POPTR_0010s18120.1;POPTR_0001s42150.2;POPTR_0002s08230.1;POPTR_0009s08220.1;POPTR_0001s42150.3;POPTR_0012s07730.1;POPTR_0008s10550.1;POPTR_0015s08540.1	genomic_reference:SL1.00sc02749 evidence_code:09F1H1E1IEG gene_region:1889124-1896365 functional_description:Betaine aldehyde dehydrogenase, chloroplastic (AHRD V1 ***G P17202); contains Interpro domain(s) IPR015590 Aldehyde dehydrogenase ";genomic_reference:SL1.00sc00561 evidence_code:09F0H1E0IEG gene_region:1297-3733 functional_description:Aldehyde Dehydrogenase (AHRD V1 ***G C9QWU1_ECOLX); con…	NA	aldehyde dehydrogenase [Agrobacterium vitis S4];PREDICTED: hypothetical protein [Vitis vinifera];PREDICTED: hypothetical protein [Vitis vinifera];aldehyde dehydrogenase [Agrobacterium vitis S4];betaine aldehyde dehydrogenase [Agrobacterium vitis S4];PREDICTED: hypothetical protein [Vitis vinifera];betaine aldehyde dehydrogenase [Agrobacterium vitis S4];unnamed protein product [Vitis vinifera];PRE…
contig03028_4	MF02D10 MF Mesembryanthemum crystallinum cDNA 5 similar to betaine-aldehyde dehydrogenase, mRNA sequence;MCS002G06_150416 Ice plant Lambda Uni-Zap XR expression library, 5 days 0.5 M NaCl treatment, Crassulacean acid metabolism, phase I (2 AM). Mesembryanthemum crystallinum cDNA clone MCS002G06 5, mRNA sequence;MCS011A11_158454 Ice plant Lambda Uni-Zap XR expression library, 5 days 0.5 M NaCl tre…	CDS ALDH3H1, ALDH4 ALDH3H1 (ALDEHYDE DEHYDROGENASE 3H1); 3-chloroallyl aldehyde dehydrogenase aldehyde dehydrogenase (NAD) chr1:16796564-16800031 REVERSE;CDS ALDH3I1, ALDH3 ALDH3I1 (ALDEHYDE DEHYDROGENASE 3 1); 3-chloroallyl aldehyde dehydrogenase/ aldehyde dehydrogenase (NAD);CDS ALDH12A1, ATP5CDH, P5CDH ALDH12A1; 1-pyrroline-5-carboxylate dehydrogenase 3-chloroallyl aldehyde dehydrogenase chr5:…	Strong similarity to gb|Y09876 aldehyde dehydrogenase (NAD+) from Nicotiana tabacum and a member of the aldehyde dehydrogenase family PF|00171. ESTs gb|F15117, gb|R83958 and gb|586262 come from this gene [Arabidopsis thaliana];aldehyde dehydrogenase (NAD+)-like protein [Arabidopsis thaliana];unnamed protein product [Nicotiana tabacum];aldehyde dehydrogenase (NAD+) [Nicotiana tabacum]	unnamed protein product [Oryza sativa];unnamed protein product [Oryza sativa];aldehyde dehydrogenase [Oryza sativa];aldehyde dehydrogenase [Oryza sativa];unnamed protein product [Oryza sativa];hypothetical protein OsJ_25656 [Oryza sativa Japonica Group];hypothetical protein OsJ_27367 [Oryza sativa Japonica Group];unnamed protein product [Oryza sativa];hypothetical protein OsJ_23385 [Oryza sativa …	LB1828 cDNA library of Limonium bicolor (Bunge) Kuntze Limonium bicolor cDNA clone LB1828.abd, mRNA sequence;BXC1348 halophyte Limonium sinense plasmid cDNA library Limonium sinense cDNA similar to mitochondrial aldehyde dehydrogenase, mRNA sequence;0201_720 cDNA library of Limonium bicolor Limonium bicolor cDNA, mRNA sequence	POPTR_0001s26630.1;POPTR_0005s07090.1;POPTR_0015s07550.1;POPTR_0018s06060.1;POPTR_0001s42150.1;POPTR_0001s28990.2;POPTR_0007s13650.1;POPTR_0006s20090.1;POPTR_0002s19060.1;POPTR_0018s11820.1;POPTR_0012s08010.1;POPTR_0003s06570.1;POPTR_0001s16730.1;POPTR_0001s28990.1;POPTR_0015s08190.1;POPTR_0001s29010.1;POPTR_0018s02400.1;POPTR_0005s20150.1;POPTR_0010s18120.1;POPTR_0002s08230.1;POPTR_0001s42150.2;…	genomic_reference:SL1.00sc02749 evidence_code:09F1H1E1IEG gene_region:1889124-1896365 functional_description:Betaine aldehyde dehydrogenase, chloroplastic (AHRD V1 ***G P17202); contains Interpro domain(s) IPR015590 Aldehyde dehydrogenase ";genomic_reference:SL1.00sc00561 evidence_code:09F0H1E0IEG gene_region:1297-3733 functional_description:Aldehyde Dehydrogenase (AHRD V1 ***G C9QWU1_ECOLX); con…	NA	aldehyde dehydrogenase [Agrobacterium vitis S4];unnamed protein product [Vitis vinifera];PREDICTED: hypothetical protein [Vitis vinifera];PREDICTED: hypothetical protein [Vitis vinifera];aldehyde dehydrogenase [Agrobacterium vitis S4];betaine aldehyde dehydrogenase [Agrobacterium vitis S4];PREDICTED: hypothetical protein [Vitis vinifera];betaine aldehyde dehydrogenase [Agrobacterium vitis S4];unn…
contig02807_6	MCS019F12_151422 Ice plant Lambda Uni-Zap XR expression library, 5 days 0.5 M NaCl treatment, Crassulacean acid metabolism, phase I (2 AM). Mesembryanthemum crystallinum cDNA clone MCS019F12 5, mRNA sequence;L48-2868T3 Ice plant Lambda Uni-Zap XR expression library, 48 hours NaCl treatment Mesembryanthemum crystallinum cDNA clone L48-2868 5, mRNA sequence;L48-1194T3 Ice plant Lambda Uni-Zap XR ex…	CDS ALDH6B2 ALDH6B2; 3-chloroallyl aldehyde dehydrogenase methylmalonate-semialdehyde dehydrogenase (acylating) oxidoreductase chr2:5977727-5981899 REVERSE;CDS ALDH7B4 ALDH7B4 (Aldehyde Dehydrogenase 7B4); 3-chloroallyl aldehyde dehydrogenase oxidoreductase chr1:20195435-20198853 REVERSE;CDS ALDH7B4 ALDH7B4 (Aldehyde Dehydrogenase 7B4); 3-chloroallyl aldehyde dehydrogenase oxidoreductase chr1:201…	Strong similarity to gb|Y09876 aldehyde dehydrogenase (NAD+) from Nicotiana tabacum and a member of the aldehyde dehydrogenase family PF|00171. ESTs gb|F15117, gb|R83958 and gb|586262 come from this gene [Arabidopsis thaliana];aldehyde dehydrogenase (NAD+)-like protein [Arabidopsis thaliana];unnamed protein product [Nicotiana tabacum];aldehyde dehydrogenase (NAD+) [Nicotiana tabacum]	unnamed protein product [Oryza sativa];unnamed protein product [Oryza sativa];aldehyde dehydrogenase [Oryza sativa];aldehyde dehydrogenase [Oryza sativa];unnamed protein product [Oryza sativa];hypothetical protein OsJ_25656 [Oryza sativa Japonica Group];hypothetical protein OsJ_27367 [Oryza sativa Japonica Group];unnamed protein product [Oryza sativa];hypothetical protein OsJ_23385 [Oryza sativa …	NA	POPTR_0001s26630.1;POPTR_0018s06060.1;POPTR_0006s20090.1;POPTR_0002s19060.1;POPTR_0018s11820.1;POPTR_0012s08010.1;POPTR_0003s06570.1;POPTR_0001s16730.1;POPTR_0001s28990.1;POPTR_0015s08190.1;POPTR_0018s02400.1;POPTR_0010s18120.1;POPTR_0009s08230.1;POPTR_0009s08220.1;POPTR_0015s08540.1;POPTR_0012s07730.1;POPTR_0008s10550.1;POPTR_0018s06060.2	genomic_reference:SL1.00sc00561 evidence_code:09F0H1E0IEG gene_region:1297-3733 functional_description:Aldehyde Dehydrogenase (AHRD V1 ***G C9QWU1_ECOLX); contains Interpro domain(s) IPR015590 Aldehyde dehydrogenase ";genomic_reference:SL1.00sc02749 evidence_code:09F1H1E1IEG gene_region:1889124-1896365 functional_description:Betaine aldehyde dehydrogenase, chloroplastic (AHRD V1 ***G P17202); con…	NA	aldehyde dehydrogenase [Agrobacterium vitis S4];PREDICTED: hypothetical protein [Vitis vinifera];aldehyde dehydrogenase [Agrobacterium vitis S4];betaine aldehyde dehydrogenase [Agrobacterium vitis S4];PREDICTED: hypothetical protein [Vitis vinifera];betaine aldehyde dehydrogenase [Agrobacterium vitis S4];unnamed protein product [Vitis vinifera];PREDICTED: hypothetical protein [Vitis vinifera];PRE…
contig01149_7	NA	CDS AO AO (L-ASPARTATE OXIDASE); L-aspartate oxidase electron carrier oxidoreductase chr5:4769133-4772012 FORWARD	NA	NA	NA	POPTR_0001s34980.1	genomic_reference:SL1.00sc05084 evidence_code:09F0H1E1IEG gene_region:290761-295913 functional_description:L-aspartate oxidase-like protein (AHRD V1 *-*G Q9LER1_ARATH); contains Interpro domain(s) IPR005288 L-aspartate oxidase ";genomic_reference:SL1.00sc00010 evidence_code:09F0H1E0IEG gene_region:76019-77641 functional_description:L-aspartate oxidase (AHRD V1 ***G C9R145_ECOLX); contains Interpr…	NA	L-aspartate oxidase [Agrobacterium vitis S4];L-aspartate oxidase [Agrobacterium vitis S4];L-aspartate oxidase [Agrobacterium vitis S4];PREDICTED: similar to AO (L-ASPARTATE OXIDASE); L-aspartate oxidase [Vitis vinifera];unnamed protein product [Vitis vinifera];L-aspartate oxidase [Agrobacterium vitis S4]
contig02218_20	MCS010A04_150780 Ice plant Lambda Uni-Zap XR expression library, 5 days 0.5 M NaCl treatment, Crassulacean acid metabolism, phase I (2 AM). Mesembryanthemum crystallinum cDNA clone MCS010A04 5, mRNA sequence;L48-1723T3 Ice plant Lambda Uni-Zap XR expression library, 48 hours NaCl treatment Mesembryanthemum crystallinum cDNA clone L48-1723 5, mRNA sequence;MCT020D01_167489 Ice plant Lambda Uni-Zap…	CDS AOAT2, GGT2 AOAT2 (ALANINE-2-OXOGLUTARATE AMINOTRANSFERASE 2); L-alanine:2-oxoglutarate aminotransferase glycine:2-oxoglutarate aminotransferase chr1:26613222-26615845 FORWARD;CDS AOAT2, GGT2 AOAT2 (ALANINE-2-OXOGLUTARATE AMINOTRANSFERASE 2); L-alanine:2-oxoglutarate aminotransferase glycine:2-oxoglutarate aminotransferase chr1:26613222-26615845 FORWARD;CDS AOAT2, GGT2 AOAT2 (ALANINE-2-OXOGLU…	NA	unnamed protein product [Oryza sativa];unnamed protein product [Oryza sativa];hypothetical protein OsJ_25140 [Oryza sativa Japonica Group];unnamed protein product [Oryza sativa];alanine aminotransferase [Oryza sativa];alanine aminotransferase [Oryza sativa];unnamed protein product [Oryza sativa];Putative alanine aminotransferase [Oryza sativa Japonica Group];unnamed protein product [Oryza sativa]…	NA	POPTR_0008s19160.1;POPTR_0010s05530.1;POPTR_0010s05530.2	genomic_reference:SL1.00sc04007 evidence_code:09F1H1E1IEG gene_region:4605213-4611386 functional_description:Alanine aminotransferase (AHRD V1 ***G Q6VEJ5_CAPAN); contains Interpro domain(s) IPR004839 Aminotransferase, class I and II ";genomic_reference:SL1.00sc02227 evidence_code:09F0H1E1IEG gene_region:2052616-2057679 functional_description:AOAT2 ALANINE-2-OXOGLUTARATE AMINOTRANSFERASE 2 L-alan…	NA	AlaT1 [Vitis vinifera];PREDICTED: hypothetical protein [Vitis vinifera];hypothetical protein [Vitis vinifera];unnamed protein product [Vitis vinifera]
contig00258_14	NA	CDS APG2, UNE3, PGA2, TATC APG2 (ALBINO AND PALE GREEN 2); proton motive force dependent protein transmembrane transporter chr2:83786-85088 REVERSE	NA	NA	BXC1555 halophyte Limonium sinense plasmid cDNA library Limonium sinense cDNA similar to TatC, mRNA sequence	POPTR_0010s12740.1;POPTR_0010s12740.2	genomic_reference:SL1.00sc01346 evidence_code:09F0H1E0IEG gene_region:11260-13652 functional_description:Sec-independent protein translocase protein (AHRD V1 *-*NG B6I4I0_ECOSE); contains Interpro domain(s) IPR015992 Deoxyribonuclease, TatD ";genomic_reference:SL1.00sc00395 evidence_code:09F1H1E1IEG gene_region:2249872-2254422 functional_description:APG2 ALBINO AND PALE GREEN 2 proton motive forc…	NA	hypothetical protein [Vitis vinifera];SEC-independent protein translocase protein [Agrobacterium vitis S4];PREDICTED: hypothetical protein [Vitis vinifera];SEC-independent protein translocase protein [Agrobacterium vitis S4];unnamed protein product [Vitis vinifera]
contig02814_4	MCT033H07_173133 Ice plant Lambda Uni-Zap XR expression library, 5 days 0.5 M NaCl treatment, Crassulacean acid metabolism, phase IV (5:30 PM). Mesembryanthemum crystallinum cDNA clone MCT033H07 5, mRNA sequence;MCT005A06_164755 Ice plant Lambda Uni-Zap XR expression library, 5 days 0.5 M NaCl treatment, Crassulacean acid metabolism, phase IV (5:30 PM). Mesembryanthemum crystallinum cDNA clone MC…	CDS APL4 APL4; glucose-1-phosphate adenylyltransferase chr2:9239362-9242150 FORWARD;CDS APL3 APL3; glucose-1-phosphate adenylyltransferase chr4:18260332-18263181 FORWARD;CDS ADG1, APS1 ADG1 (ADP GLUCOSE PYROPHOSPHORYLASE 1); glucose-1-phosphate adenylyltransferase chr5:19570326-19572557 FORWARD;CDS ADG2, APL1 APL1 (ADP GLUCOSE PYROPHOSPHORYLASE LARGE SUBUNIT 1); glucose-1-phosphate adenylyltransf…	ADP-glucose pyrophosphorylase small subunit [Nicotiana tabacum]	ADPglucose pyrophosphorylase [Oryza sativa];unnamed protein product [Oryza sativa];unnamed protein product [Oryza sativa];unnamed protein product [Oryza sativa];unnamed protein product [Oryza sativa];unnamed protein product [Oryza sativa];unnamed protein product [Oryza sativa];unnamed protein product [Oryza sativa];unnamed protein product [Oryza sativa];unnamed protein product [Oryza sativa];unna…	NA	POPTR_0014s10560.1;POPTR_0002s03480.1;POPTR_0002s03480.2;POPTR_0008s19960.1;POPTR_0004s16440.1;POPTR_0009s12140.1;POPTR_0014s10560.2;POPTR_0005s25130.1;POPTR_0014s16990.1	genomic_reference:SL1.00sc01598 evidence_code:09F0H1E1IEG gene_region:28465-39744 functional_description:1 4-alpha-glucan branching enzyme (AHRD V1 *--NG C4ZVY2_ECOBW); contains Interpro domain(s) IPR011833 Glycogen/starch/alpha-glucan phosphorylase ";genomic_reference:SL1.00sc03946 evidence_code:09F1H1E1IEG gene_region:1279466-1283680 functional_description:Glucose-1-phosphate adenylyltransferas…	glucose-1-phosphate adenylyltransferase [Solanum tuberosum];unnamed protein product [Solanum tuberosum];ADP-glucose pyrophosphorylase small subunit-like [Solanum tuberosum];unnamed protein product [Solanum tuberosum];unnamed protein product [Solanum tuberosum];ADP-glucose pyrophosphorylase small subunit [Solanum tuberosum];unnamed protein product [Solanum tuberosum];unnamed protein product [Solan…	unnamed protein product [Vitis vinifera];PREDICTED: hypothetical protein [Vitis vinifera];PREDICTED: hypothetical protein [Vitis vinifera];glucose-1-phosphate adenylyltransferase [Agrobacterium vitis S4];unnamed protein product [Vitis vinifera];unnamed protein product [Vitis vinifera];PREDICTED: hypothetical protein [Vitis vinifera];hypothetical protein [Vitis vinifera];PREDICTED: hypothetical pr…
contig02815_2	MCT033H07_173133 Ice plant Lambda Uni-Zap XR expression library, 5 days 0.5 M NaCl treatment, Crassulacean acid metabolism, phase IV (5:30 PM). Mesembryanthemum crystallinum cDNA clone MCT033H07 5, mRNA sequence;MCT005A06_164755 Ice plant Lambda Uni-Zap XR expression library, 5 days 0.5 M NaCl treatment, Crassulacean acid metabolism, phase IV (5:30 PM). Mesembryanthemum crystallinum cDNA clone MC…	CDS APS2 APS2 (ADP-glucose pyrophoshorylase small subunit 2); glucose-1-phosphate adenylyltransferase nucleotidyltransferase transferase chr1:1673895-1675934 REVERSE;CDS APL4 APL4; glucose-1-phosphate adenylyltransferase chr2:9239362-9242150 FORWARD;CDS APL3 APL3; glucose-1-phosphate adenylyltransferase chr4:18260332-18263181 FORWARD;CDS ADG1, APS1 ADG1 (ADP GLUCOSE PYROPHOSPHORYLASE 1); glucose-…	ADP-glucose pyrophosphorylase small subunit [Nicotiana tabacum]	ADPglucose pyrophosphorylase [Oryza sativa];unnamed protein product [Oryza sativa];unnamed protein product [Oryza sativa];unnamed protein product [Oryza sativa];unnamed protein product [Oryza sativa];unnamed protein product [Oryza sativa];unnamed protein product [Oryza sativa];unnamed protein product [Oryza sativa];unnamed protein product [Oryza sativa];unnamed protein product [Oryza sativa];unna…	NA	POPTR_0014s10560.1;POPTR_0002s03480.1;POPTR_0002s03480.2;POPTR_0008s19960.1;POPTR_0004s16440.1;POPTR_0009s12140.1;POPTR_0014s10560.2;POPTR_0005s25130.1;POPTR_0017s00370.1;POPTR_0007s00320.1;POPTR_0014s16990.1	genomic_reference:SL1.00sc01598 evidence_code:09F0H1E1IEG gene_region:28465-39744 functional_description:1 4-alpha-glucan branching enzyme (AHRD V1 *--NG C4ZVY2_ECOBW); contains Interpro domain(s) IPR011833 Glycogen/starch/alpha-glucan phosphorylase ";genomic_reference:SL1.00sc03946 evidence_code:09F1H1E1IEG gene_region:1279466-1283680 functional_description:Glucose-1-phosphate adenylyltransferas…	glucose-1-phosphate adenylyltransferase [Solanum tuberosum];unnamed protein product [Solanum tuberosum];ADP-glucose pyrophosphorylase small subunit-like [Solanum tuberosum];unnamed protein product [Solanum tuberosum];ADP-glucose pyrophosphorylase small subunit [Solanum tuberosum];unnamed protein product [Solanum tuberosum];unnamed protein product [Solanum tuberosum];unnamed protein product [Solan…	unnamed protein product [Vitis vinifera];unnamed protein product [Vitis vinifera];PREDICTED: hypothetical protein [Vitis vinifera];PREDICTED: hypothetical protein [Vitis vinifera];glucose-1-phosphate adenylyltransferase [Agrobacterium vitis S4];unnamed protein product [Vitis vinifera];PREDICTED: hypothetical protein [Vitis vinifera];unnamed protein product [Vitis vinifera];hypothetical protein [V…
contig02816_6	mcr02-1ms1-c09 mcr02 Mesembryanthemum crystallinum cDNA clone mcr02-1ms1-c09 5, mRNA sequence;MCT037G01_174021 Ice plant Lambda Uni-Zap XR expression library, 5 days 0.5 M NaCl treatment, Crassulacean acid metabolism, phase IV (5:30 PM). Mesembryanthemum crystallinum cDNA clone MCT037G01 5, mRNA sequence;MCT017E10_166991 Ice plant Lambda Uni-Zap XR expression library, 5 days 0.5 M NaCl treatment,…	CDS APS2 APS2 (ADP-glucose pyrophoshorylase small subunit 2); glucose-1-phosphate adenylyltransferase nucleotidyltransferase transferase chr1:1673895-1675934 REVERSE;CDS APL4 APL4; glucose-1-phosphate adenylyltransferase chr2:9239362-9242150 FORWARD;CDS ADG2, APL1 APL1 (ADP GLUCOSE PYROPHOSPHORYLASE LARGE SUBUNIT 1); glucose-1-phosphate adenylyltransferase chr5:6463931-6466775 REVERSE;CDS APL3 AP…	unnamed protein product [Nicotiana tabacum];unnamed protein product [Nicotiana tabacum];unnamed protein product [Nicotiana tabacum];ADP-glucose pyrophosphorylase small subunit [Nicotiana tabacum];ADP-glucose pyrophosphorylase small subunit [Nicotiana tabacum];unnamed protein product [Nicotiana tabacum];GDP-D-mannose pyrophosphorylase [Nicotiana tabacum]	unnamed protein product [Oryza sativa];ADPglucose pyrophosphorylase [Oryza sativa];unnamed protein product [Oryza sativa];unnamed protein product [Oryza sativa];unnamed protein product [Oryza sativa];unnamed protein product [Oryza sativa];unnamed protein product [Oryza sativa];unnamed protein product [Oryza sativa];unnamed protein product [Oryza sativa];unnamed protein product [Oryza sativa];unna…	NA	POPTR_0014s10560.1;POPTR_0002s03480.1;POPTR_0008s19960.1;POPTR_0004s16440.1;POPTR_0009s12140.1;POPTR_0014s10560.2;POPTR_0005s25130.1;POPTR_0017s00370.1;POPTR_0014s16990.1;POPTR_0007s00320.1	genomic_reference:SL1.00sc03946 evidence_code:09F1H1E1IEG gene_region:1279466-1283680 functional_description:Glucose-1-phosphate adenylyltransferase (AHRD V1 ***G P93223_SOLLC); contains Interpro domain(s) IPR011831 Glucose-1-phosphate adenylyltransferase ";genomic_reference:SL1.00sc01598 evidence_code:09F0H1E1IEG gene_region:28465-39744 functional_description:1 4-alpha-glucan branching enzyme (A…	glucose-1-phosphate adenylyltransferase [Solanum tuberosum];unnamed protein product [Solanum tuberosum];ADP-glucose pyrophosphorylase small subunit-like [Solanum tuberosum];unnamed protein product [Solanum tuberosum];unnamed protein product [Solanum tuberosum];unnamed protein product [Solanum tuberosum];ADP-glucose pyrophosphorylase small subunit [Solanum tuberosum];unnamed protein product [Solan…	unnamed protein product [Vitis vinifera];PREDICTED: hypothetical protein [Vitis vinifera];PREDICTED: hypothetical protein [Vitis vinifera];PREDICTED: hypothetical protein [Vitis vinifera];unnamed protein product [Vitis vinifera];hypothetical protein [Vitis vinifera];PREDICTED: hypothetical protein [Vitis vinifera];PREDICTED: hypothetical protein [Vitis vinifera];unnamed protein product [Vitis vin…
contig04695_5	mcr02-1ms1-k06 mcr02 Mesembryanthemum crystallinum cDNA clone mcr02-1ms1-k06 5, mRNA sequence	CDS APT2, ATAPT2 APT2 (ADENINE PHOSPHORIBOSYL TRANSFERASE 2); adenine phosphoribosyltransferase phosphate transmembrane transporter chr1:30111708-30113261 REVERSE;CDS APT1, ATAPT1 APT1 (ADENINE PHOSPHORIBOSYL TRANSFERASE 1); adenine phosphoribosyltransferase chr1:9532042-9533807 FORWARD;CDS APT4 adenine phosphoribosyltransferase, putative chr4:7376268-7380120 FORWARD;CDS APT1, ATAPT1 APT1 (ADENIN…	NA	hypothetical protein OsJ_24266 [Oryza sativa Japonica Group];unnamed protein product [Oryza sativa]	NA	POPTR_0014s01740.1;POPTR_0014s01740.2	genomic_reference:SL1.00sc01590 evidence_code:09F0H1E0IEG gene_region:61-3246 functional_description:Adenine phosphoribosyltransferase (AHRD V1 *-*NG C0YUX7_9FLAO); contains Interpro domain(s) IPR000836 Phosphoribosyltransferase ";genomic_reference:SL1.00sc00777 evidence_code:09F1H1E1IEG gene_region:3202109-3207318 functional_description:Adenine phosphoribosyltransferase-like protein (AHRD V1 ***…	adenine phosphoribosyltransferase-like [Solanum tuberosum]	PREDICTED: hypothetical protein isoform 1 [Vitis vinifera];unnamed protein product [Vitis vinifera];PREDICTED: hypothetical protein [Vitis vinifera];PREDICTED: hypothetical protein isoform 2 [Vitis vinifera]
contig03852_3	MCA051B08_21198 Ice plant Lambda Uni-Zap XR expression library, 0 hours NaCl treatment prescreened for removal of highly abundant transcripts Mesembryanthemum crystallinum cDNA clone MCA051B08 5, mRNA sequence	CDS APT4 adenine phosphoribosyltransferase, putative chr4:7376268-7380120 FORWARD;CDS N/A uridine 5-monophosphate synthase UMP synthase (PYRE-F) (UMPS) chr3:20168285-20170245 REVERSE;CDS APT3 APT3 (ADENINE PHOSPHORIBOSYL TRANSFERASE 3); adenine phosphoribosyltransferase chr4:11882310-11885250 REVERSE	RecName: Full=Uracil phosphoribosyltransferase; Short=UPRTase; AltName: Full=UMP pyrophosphorylase;RecName: Full=Uridine 5-monophosphate synthase; Short=UMP synthase; Includes: RecName: Full=Orotate phosphoribosyltransferase; Short=OPRTase; Includes: RecName: Full=Orotidine 5'-phosphate decarboxylase; AltName: Full=OMPdecase;uracil phosphoribosyltransferase [Nicotiana tabacum];UMP synthase [Nicot…	hypothetical protein OsJ_24266 [Oryza sativa Japonica Group];unnamed protein product [Oryza sativa]	BXC1051 halophyte Limonium sinense plasmid cDNA library Limonium sinense cDNA similar to adenine phosphoribosyltransferase-like, mRNA sequence	POPTR_0003s19810.1;POPTR_0001s00360.1;POPTR_0001s06360.1;POPTR_0001s00360.2	genomic_reference:SL1.00sc06004 evidence_code:09F0H1E1IEG gene_region:356364-361078 functional_description:Orotidine 5-phosphate decarboxylase (AHRD V1 *-*G A7Q5N2_VITVI); contains Interpro domain(s) IPR014732 Orotidine 5'-phosphate decarboxylase, subfamily 1, core "	NA	orotate phosphoribosyltransferase [Agrobacterium vitis S4];pyrE protein [Agrobacterium vitis S4];pyrE protein [Agrobacterium vitis S4];orotate phosphoribosyltransferase [Agrobacterium vitis S4];PREDICTED: hypothetical protein [Vitis vinifera];adenine phosphoribosyltransferase [Agrobacterium vitis S4];hypothetical protein [Vitis vinifera];adenine phosphoribosyltransferase [Agrobacterium vitis S4]
contig00082_3	MH02E11 MH Mesembryanthemum crystallinum cDNA 5 similar to ribosomal protein, mRNA sequence;L30-1158T3 Ice plant Lambda Uni-Zap XR expression library, 30 hours NaCl treatment Mesembryanthemum crystallinum cDNA clone L30-1158 5 similar to 60S Ribosomal protein L3 (AC005687) [Arabidopsis thaliana], mRNA sequence;MO22D01 MO Mesembryanthemum crystallinum cDNA 5 similar to escherichia coli(c61144), mR…	CDS ARP1, RPL3A ARP1 (ARABIDOPSIS RIBOSOMAL PROTEIN 1); structural constituent of ribosome chr1:16267519-16268631 FORWARD;CDS ARP1, RPL3A ARP1 (ARABIDOPSIS RIBOSOMAL PROTEIN 1); structural constituent of ribosome chr1:16266992-16268631 FORWARD;CDS ARP1, RPL3A ARP1 (ARABIDOPSIS RIBOSOMAL PROTEIN 1); structural constituent of ribosome chr1:16266992-16268631 FORWARD;CDS N/A ribosomal protein L3 fami…	ribosomal protein L3A [Nicotiana tabacum];chloroplast ribosomal protein L3 [Nicotiana tabacum];ribosomal protein L3B [Nicotiana tabacum];Chain F, Homology Model For The Spinach Chloroplast 50s Subunit Fitted To 9.4a Cryo-Em Map Of The 70s Chlororibosome;RecName: Full=50S ribosomal protein L3, chloroplastic; Flags: Precursor	TPA_inf: ribosomal protein L3B [Oryza sativa]	NA	POPTR_0013s06710.1;POPTR_0010s00470.1;POPTR_0005s21640.1;POPTR_0013s06700.1;POPTR_0008s21180.1	genomic_reference:SL1.00sc05575 evidence_code:09F1H1E1IEG gene_region:2019157-2021248 functional_description:50S ribosomal protein L3, chloroplastic (Fragment) (AHRD V1 ***NG O80360); contains Interpro domain(s) IPR019927 Ribosomal protein L3, bacterial/organelle-type ";genomic_reference:SL1.00sc04007 evidence_code:09F1H1E1IEG gene_region:681187-684911 functional_description:RPL3P RIBOSOMAL PROTE…	ribosomal protein L3-like [Solanum tuberosum]	unnamed protein product [Vitis vinifera];50S ribosomal protein L3 [Agrobacterium vitis S4];50S ribosomal protein L3 [Agrobacterium vitis S4];hypothetical protein [Vitis vinifera];PREDICTED: hypothetical protein, partial [Vitis vinifera];unnamed protein product [Vitis vinifera];PREDICTED: hypothetical protein [Vitis vinifera];hypothetical protein [Vitis vinifera];PREDICTED: hypothetical protein [V…
contig03657_6	NA	CDS ARR18 ARR18 (ARABIDOPSIS RESPONSE REGULATOR 18); transcription factor two-component response regulator chr5:23501785-23504099 REVERSE;CDS ARR24 ARR24 (Arabidopsis response regulator 24); two-component response regulator chr5:9269282-9270254 FORWARD;CDS ARR10 ARR10 (ARABIDOPSIS RESPONSE REGULATOR 10); transcription factor two-component response regulator chr4:15444290-15446766 REVERSE;CDS ARR1…	NA	putative response regulator protein(receiver component) [Oryza sativa Japonica Group]	NA	POPTR_0005s11380.1;POPTR_0010s04740.1;POPTR_0002s25430.1;POPTR_0018s02330.2;POPTR_0010s11600.1;POPTR_0001s13740.1;POPTR_0018s11960.1;POPTR_0015s13860.1;POPTR_0010s00320.1;POPTR_0008s22990.1;POPTR_0018s10280.1;POPTR_0018s02330.1;POPTR_0009s11120.1;POPTR_0010s04740.2;POPTR_0006s27800.1;POPTR_0007s09710.1;POPTR_0010s06290.1;POPTR_0014s12030.1;POPTR_0013s01100.1;POPTR_0008s13490.1;POPTR_0006s20220.1	genomic_reference:SL1.00sc02749 evidence_code:09F0H1E0IEG gene_region:376893-393273 functional_description:Pentatricopeptide repeat-containing protein At5g66520 (AHRD V1 *-*NG Q9FJY7); contains Interpro domain(s) IPR006055 Exonuclease ";genomic_reference:SL1.00sc00727 evidence_code:09F0H1E0IEG gene_region:11028-24146 functional_description:Multidrug resistance protein MdtC (AHRD V1 *-*NG B3X930_E…	NA	unnamed protein product [Vitis vinifera];hypothetical protein [Vitis vinifera];two component response regulator [Agrobacterium vitis S4];two component response regulator [Agrobacterium vitis S4];two component response regulator [Agrobacterium vitis S4];two component response regulator [Agrobacterium vitis S4];PREDICTED: hypothetical protein [Vitis vinifera];two component response regulator [Agrob…
contig00926_6	L48-769T3 Ice plant Lambda Uni-Zap XR expression library, 48 hours NaCl treatment Mesembryanthemum crystallinum cDNA clone L48-769 5, mRNA sequence;MO17A05 MO Mesembryanthemum crystallinum cDNA 5 similar to aspartate aminotransferase, mRNA sequence;L48-1976T3 Ice plant Lambda Uni-Zap XR expression library, 48 hours NaCl treatment Mesembryanthemum crystallinum cDNA clone L48-1976 5, mRNA sequence;…	CDS ASP4 ASP4 (ASPARTATE AMINOTRANSFERASE 4); catalytic pyridoxal phosphate binding transaminase transferase, transferring nitrogenous groups chr1:23253934-23257416 REVERSE;CDS ASP2, AAT2 ASP2 (ASPARTATE AMINOTRANSFERASE 2); L-aspartate:2-oxoglutarate aminotransferase chr5:6598201-6601597 FORWARD;CDS ASP4 ASP4 (ASPARTATE AMINOTRANSFERASE 4); catalytic pyridoxal phosphate binding transaminase tran…	aspartate aminotransferase [Nicotiana tabacum]	unnamed protein product [Oryza sativa];unnamed protein product [Oryza sativa];aspartate aminotransferase [Oryza sativa];unnamed protein product [Oryza sativa];unnamed protein product [Oryza sativa];unnamed protein product [Oryza sativa];unnamed protein product [Oryza sativa];unnamed protein product [Oryza sativa];unnamed protein product [Oryza sativa];unnamed protein product [Oryza sativa];unname…	0201_1449 cDNA library of Limonium bicolor Limonium bicolor cDNA, mRNA sequence;LB493 cDNA library of Limonium bicolor (Bunge) Kuntze Limonium bicolor cDNA clone LB493.abd, mRNA sequence	POPTR_0006s10770.1;POPTR_0006s25820.1;POPTR_0006s25830.1;POPTR_0016s14060.1;POPTR_0018s02250.1;POPTR_0006s27650.1;POPTR_0014s14010.1;POPTR_0018s08910.1	genomic_reference:SL1.00sc01431 evidence_code:09F0H1E1IEG gene_region:65084-65904 functional_description:Aspartate aminotransferase (AHRD V1 ***NG Q304Q0_ECOLX); contains Interpro domain(s) IPR000796 Aspartate/other aminotransferase ";genomic_reference:SL1.00sc06846 evidence_code:09F1H1E1IEG gene_region:738453-739500 functional_description:Aspartate aminotransferase (AHRD V1 ***NG A9PHH1_POPTR); …	aspartate aminotransferase-like [Solanum tuberosum]	PREDICTED: hypothetical protein [Vitis vinifera];PREDICTED: hypothetical protein [Vitis vinifera];unnamed protein product [Vitis vinifera];hypothetical protein [Vitis vinifera];hypothetical protein [Vitis vinifera];aromatic-amino-acid transaminase [Agrobacterium vitis S4];unnamed protein product [Vitis vinifera];unnamed protein product [Vitis vinifera];PREDICTED: hypothetical protein [Vitis vinif…
contig03183_20	MCT012F03_166087 Ice plant Lambda Uni-Zap XR expression library, 5 days 0.5 M NaCl treatment, Crassulacean acid metabolism, phase IV (5:30 PM). Mesembryanthemum crystallinum cDNA clone MCT012F03 5, mRNA sequence;L48-1457T3 Ice plant Lambda Uni-Zap XR expression library, 48 hours NaCl treatment Mesembryanthemum crystallinum cDNA clone L48-1457, mRNA sequence;MCU008H04_255732 Ice plant Lambda Uni-Z…	CDS ASP4 ASP4 (ASPARTATE AMINOTRANSFERASE 4); catalytic pyridoxal phosphate binding transaminase transferase, transferring nitrogenous groups chr1:23253934-23257416 REVERSE;CDS ASP2, AAT2 ASP2 (ASPARTATE AMINOTRANSFERASE 2); L-aspartate:2-oxoglutarate aminotransferase chr5:6598201-6601597 FORWARD;CDS ASP4 ASP4 (ASPARTATE AMINOTRANSFERASE 4); catalytic pyridoxal phosphate binding transaminase tran…	NA	unnamed protein product [Oryza sativa];unnamed protein product [Oryza sativa];aspartate aminotransferase [Oryza sativa];unnamed protein product [Oryza sativa];unnamed protein product [Oryza sativa];unnamed protein product [Oryza sativa];unnamed protein product [Oryza sativa];unnamed protein product [Oryza sativa];unnamed protein product [Oryza sativa];unnamed protein product [Oryza sativa];unname…	NA	POPTR_0014s14010.1;POPTR_0006s25830.1;POPTR_0006s25820.1;POPTR_0006s10770.1;POPTR_0016s14060.1;POPTR_0006s27650.1;POPTR_0018s02250.1;POPTR_0014s14020.1;POPTR_0018s08910.1	genomic_reference:SL1.00sc05390 evidence_code:09F1H1E1IEG gene_region:3020842-3024761 functional_description:Aspartate aminotransferase (AHRD V1 ***G B9SW33_RICCO); contains Interpro domain(s) IPR000796 Aspartate/other aminotransferase ";genomic_reference:SL1.00sc02932 evidence_code:09F0H1E1IEG gene_region:2233951-2238926 functional_description:ASP5 ASPARTATE AMINOTRANSFERASE 5 L-aspartate 2-oxog…	aspartate aminotransferase-like [Solanum tuberosum]	aromatic-amino-acid transaminase [Agrobacterium vitis S4];unnamed protein product [Vitis vinifera];unnamed protein product [Vitis vinifera];PREDICTED: hypothetical protein [Vitis vinifera];PREDICTED: hypothetical protein [Vitis vinifera];unnamed protein product [Vitis vinifera];hypothetical protein [Vitis vinifera];PREDICTED: hypothetical protein [Vitis vinifera];PREDICTED: hypothetical protein […
contig02217_11	NA	CDS ATAAT, AAT, MEE17 aminotransferase class I and II family protein chr2:9458011-9460028 REVERSE;CDS ATAAT, AAT, MEE17 aminotransferase class I and II family protein chr2:9458011-9460297 REVERSE;CDS ATAAT, AAT, MEE17 aminotransferase class I and II family protein chr2:9458011-9460297 REVERSE	NA	NA	NA	POPTR_0017s04590.1	genomic_reference:SL1.00sc01350 evidence_code:09F0H1E0IEG gene_region:1733-3633 functional_description:Aspartate aminotransferase (AHRD V1 ***G C6UMG5_ECOBR); contains Interpro domain(s) IPR004839 Aminotransferase, class I and II ";genomic_reference:SL1.00sc00510 evidence_code:09F1H1E1IEG gene_region:999572-1005683 functional_description:Aspartate aminotransferase (AHRD V1 ***G Q55128); contains …	NA	aspartate aminotransferase A [Agrobacterium vitis S4];aspartate aminotransferase A [Agrobacterium vitis S4]
contig04243_12	NA	CDS ATAAT, AAT, MEE17 aminotransferase class I and II family protein chr2:9458011-9460028 REVERSE;CDS CORI3, JR2 CORI3 (CORONATINE INDUCED 1); cystathionine beta-lyase transaminase chr4:12310657-12312885 FORWARD;CDS ATAAT, AAT, MEE17 aminotransferase class I and II family protein chr2:9458011-9460297 REVERSE;CDS CORI3, JR2 CORI3 (CORONATINE INDUCED 1); cystathionine beta-lyase transaminase chr4:1…	NA	hypothetical protein OsJ_25140 [Oryza sativa Japonica Group];unnamed protein product [Oryza sativa];alanine aminotransferase [Oryza sativa];alanine aminotransferase [Oryza sativa];unnamed protein product [Oryza sativa];Putative alanine aminotransferase [Oryza sativa Japonica Group]	NA	POPTR_0001s16300.1	genomic_reference:SL1.00sc04007 evidence_code:09F1H1E1IEG gene_region:4605213-4611386 functional_description:Alanine aminotransferase (AHRD V1 ***G Q6VEJ5_CAPAN); contains Interpro domain(s) IPR004839 Aminotransferase, class I and II ";genomic_reference:SL1.00sc05575 evidence_code:09F0H1E1IEG gene_region:7317167-7321032 functional_description:Alanine aminotransferase (AHRD V1 ***G Q6VEJ5_CAPAN); …	NA	PREDICTED: hypothetical protein [Vitis vinifera];aspartate aminotransferase A [Agrobacterium vitis S4];aspartate transaminase [Agrobacterium vitis S4];aspartate aminotransferase A [Agrobacterium vitis S4];aspartate aminotransferase A [Agrobacterium vitis S4];aspartate aminotransferase A [Agrobacterium vitis S4];unnamed protein product [Vitis vinifera];aspartate aminotransferase A [Agrobacterium v…
contig03941_6	L0-475T3 Ice plant Lambda Uni-Zap XR expression library, 0 hours NaCl treatment Mesembryanthemum crystallinum cDNA clone L0-475 5 similar to hypothetical chloroplast protein, mRNA sequence;L30-1980T3 Ice plant Lambda Uni-Zap XR expression library, 30 hours NaCl treatment Mesembryanthemum crystallinum cDNA clone L30-1980 5, mRNA sequence	CDS ATABC1, LAF6, ATNAP1 ATABC1 (ATP BINDING CASSETTE PROTEIN 1); ATPase, coupled to transmembrane movement of substances protein binding transporter chr4:2427998-2429785 REVERSE;CDS ATNAP6 ATNAP6 (NON-INTRINSIC ABC PROTEIN 6); protein binding transporter chr1:11750091-11751994 REVERSE;CDS N/A ATP-binding-cassette transporter, putative chr5:17852911-17854521 FORWARD	NA	NA	NA	POPTR_0001s02730.1;POPTR_0003s08810.1;POPTR_0004s01660.1	genomic_reference:SL1.00sc00226 evidence_code:09F0H1E1IEG gene_region:5840048-5844490 functional_description:ATABC1 ATP BINDING CASSETTE PROTEIN 1 ATPase coupled to transmembrane movement of substances / protein binding / transporter (AHRD V1 *-*G AT4G04770.1); contains Interpro domain(s) IPR010231 SUF system FeS cluster assembly, SufB ";genomic_reference:SL1.00sc06741 evidence_code:09F0H1E1IEG g…	NA	unnamed protein product [Vitis vinifera];transport system [Agrobacterium vitis S4];PREDICTED: hypothetical protein [Vitis vinifera];transport system [Agrobacterium vitis S4];PREDICTED: hypothetical protein [Vitis vinifera];unnamed protein product [Vitis vinifera];hypothetical protein [Vitis vinifera];ABC transporter subunit [Agrobacterium vitis S4];ABC transporter subunit [Agrobacterium vitis S4]…
contig02486_5	L48-3679T3 Ice plant Lambda Uni-Zap XR expression library, 48 hours NaCl treatment Mesembryanthemum crystallinum cDNA clone L48-3679 5, mRNA sequence;MCT027D01_171937 Ice plant Lambda Uni-Zap XR expression library, 5 days 0.5 M NaCl treatment, Crassulacean acid metabolism, phase IV (5:30 PM). Mesembryanthemum crystallinum cDNA clone MCT027D01 5, mRNA sequence;MCT034H07_173319 Ice plant Lambda Uni…	CDS ATABC1, LAF6, ATNAP1 ATABC1 (ATP BINDING CASSETTE PROTEIN 1); ATPase, coupled to transmembrane movement of substances protein binding transporter chr4:2427998-2429785 REVERSE;CDS N/A ATP-binding-cassette transporter, putative chr5:17852911-17854521 FORWARD	NA	NA	NA	POPTR_0004s01660.1	genomic_reference:SL1.00sc00226 evidence_code:09F0H1E1IEG gene_region:5840048-5844490 functional_description:ATABC1 ATP BINDING CASSETTE PROTEIN 1 ATPase coupled to transmembrane movement of substances / protein binding / transporter (AHRD V1 *-*G AT4G04770.1); contains Interpro domain(s) IPR010231 SUF system FeS cluster assembly, SufB ";genomic_reference:SL1.00sc06741 evidence_code:09F0H1E1IEG g…	NA	PREDICTED: hypothetical protein [Vitis vinifera];ABC transporter subunit [Agrobacterium vitis S4];ABC transporter subunit [Agrobacterium vitis S4];hypothetical protein [Vitis vinifera];unnamed protein product [Vitis vinifera]
contig00352_28	MO11B12 MO Mesembryanthemum crystallinum cDNA 5 similar to amidophosphoribosyltransferase precursor, mRNA sequence	CDS ATASE, ATASE1 ATASE1 (GLN PHOSPHORIBOSYL PYROPHOSPHATE AMIDOTRANSFERASE 1); amidophosphoribosyltransferase chr2:7180424-7182124 REVERSE;CDS ATASE3 ATASE3 (GLN PHOSPHORIBOSYL PYROPHOSPHATE AMIDOTRANSFERASE 3); amidophosphoribosyltransferase chr4:18134116-18135714 FORWARD;CDS N/A glutamine-fructose-6-phosphate transaminase (isomerizing) sugar binding transaminase chr3:8697838-8700971 REVERSE;CD…	unnamed protein product [Nicotiana tabacum];unnamed protein product [Nicotiana tabacum];unnamed protein product [Nicotiana tabacum];unnamed protein product [Nicotiana tabacum];unnamed protein product [Nicotiana tabacum];5-phosphoribosyl-1-pyrophosphate amidotransferase [Nicotiana tabacum];unnamed protein product [Nicotiana tabacum];unnamed protein product [Nicotiana tabacum];unnamed protein produ…	unnamed protein product [Oryza sativa];unnamed protein product [Oryza sativa];unnamed protein product [Oryza sativa];unnamed protein product [Oryza sativa];unnamed protein product [Oryza sativa];unnamed protein product [Oryza sativa];unnamed protein product [Oryza sativa];unnamed protein product [Oryza sativa];unnamed protein product [Oryza sativa];unnamed protein product [Oryza sativa];unnamed p…	NA	POPTR_0803s00200.1;POPTR_0019s08190.1;POPTR_0009s12850.1;POPTR_0004s17100.1;POPTR_0019s08200.1	genomic_reference:SL1.00sc04444 evidence_code:09F0H1E0IEG gene_region:1080197-1081852 functional_description:Amidophosphoribosyltransferase (AHRD V1 ***G Q9SI61_ARATH); contains Interpro domain(s) IPR005854 Amidophosphoribosyl transferase ";genomic_reference:SL1.00sc01350 evidence_code:09F0H1E0IEG gene_region:26650-27721 functional_description:Amidophosphoribosyltransferase (AHRD V1 *-*NG B7LLF8_…	NA	glucosamine--fructose-6-phosphate aminotransferase [Agrobacterium vitis S4];amidophosphoribosyltransferase [Agrobacterium vitis S4];glucosamine--fructose-6-phosphate aminotransferase [Agrobacterium vitis S4];PREDICTED: hypothetical protein [Vitis vinifera];unnamed protein product [Vitis vinifera];amidophosphoribosyltransferase [Agrobacterium vitis S4];unnamed protein product [Vitis vinifera];amid…
contig04267_10	MO11B12 MO Mesembryanthemum crystallinum cDNA 5 similar to amidophosphoribosyltransferase precursor, mRNA sequence	CDS ATASE3 ATASE3 (GLN PHOSPHORIBOSYL PYROPHOSPHATE AMIDOTRANSFERASE 3); amidophosphoribosyltransferase chr4:18134116-18135714 FORWARD;CDS ATASE, ATASE1 ATASE1 (GLN PHOSPHORIBOSYL PYROPHOSPHATE AMIDOTRANSFERASE 1); amidophosphoribosyltransferase chr2:7180424-7182124 REVERSE;CDS N/A glutamine-fructose-6-phosphate transaminase (isomerizing) sugar binding transaminase chr3:8697838-8700971 REVERSE;CD…	unnamed protein product [Nicotiana tabacum];unnamed protein product [Nicotiana tabacum];unnamed protein product [Nicotiana tabacum];5-phosphoribosyl-1-pyrophosphate amidotransferase [Nicotiana tabacum];unnamed protein product [Nicotiana tabacum];unnamed protein product [Nicotiana tabacum];unnamed protein product [Nicotiana tabacum];unnamed protein product [Nicotiana tabacum];unnamed protein produ…	unnamed protein product [Oryza sativa];unnamed protein product [Oryza sativa];unnamed protein product [Oryza sativa];unnamed protein product [Oryza sativa];unnamed protein product [Oryza sativa];unnamed protein product [Oryza sativa];unnamed protein product [Oryza sativa];unnamed protein product [Oryza sativa];unnamed protein product [Oryza sativa];unnamed protein product [Oryza sativa];unnamed p…	NA	POPTR_0803s00200.1;POPTR_0009s12850.1;POPTR_0019s08200.1;POPTR_0004s17100.1	genomic_reference:SL1.00sc04444 evidence_code:09F0H1E0IEG gene_region:1080197-1081852 functional_description:Amidophosphoribosyltransferase (AHRD V1 ***G Q9SI61_ARATH); contains Interpro domain(s) IPR005854 Amidophosphoribosyl transferase ";genomic_reference:SL1.00sc01350 evidence_code:09F0H1E0IEG gene_region:26650-27721 functional_description:Amidophosphoribosyltransferase (AHRD V1 *-*NG B7LLF8_…	NA	glucosamine--fructose-6-phosphate aminotransferase [Agrobacterium vitis S4];amidophosphoribosyltransferase [Agrobacterium vitis S4];glucosamine--fructose-6-phosphate aminotransferase [Agrobacterium vitis S4];PREDICTED: hypothetical protein [Vitis vinifera];amidophosphoribosyltransferase [Agrobacterium vitis S4];unnamed protein product [Vitis vinifera];unnamed protein product [Vitis vinifera];glut…
contig00259_8	NA	CDS ATASE3 ATASE3 (GLN PHOSPHORIBOSYL PYROPHOSPHATE AMIDOTRANSFERASE 3); amidophosphoribosyltransferase chr4:18134116-18135714 FORWARD;CDS N/A glutamine-fructose-6-phosphate transaminase (isomerizing) sugar binding transaminase chr3:8697838-8700971 REVERSE;CDS ASN2 ASN2 (ASPARAGINE SYNTHETASE 2); asparagine synthase (glutamine-hydrolyzing) chr5:25969224-25972278 FORWARD;CDS ATASE, ATASE1 ATASE1 (…	unnamed protein product [Nicotiana tabacum];unnamed protein product [Nicotiana tabacum];unnamed protein product [Nicotiana tabacum];5-phosphoribosyl-1-pyrophosphate amidotransferase [Nicotiana tabacum];unnamed protein product [Nicotiana tabacum];unnamed protein product [Nicotiana tabacum];unnamed protein product [Nicotiana tabacum];unnamed protein product [Nicotiana tabacum];unnamed protein produ…	unnamed protein product [Oryza sativa];unnamed protein product [Oryza sativa];unnamed protein product [Oryza sativa];unnamed protein product [Oryza sativa];unnamed protein product [Oryza sativa];unnamed protein product [Oryza sativa];unnamed protein product [Oryza sativa];unnamed protein product [Oryza sativa];unnamed protein product [Oryza sativa];unnamed protein product [Oryza sativa];unnamed p…	NA	POPTR_0005s07720.1;POPTR_0803s00200.1;POPTR_0019s08190.1;POPTR_0009s12850.1;POPTR_0019s08180.1;POPTR_0019s08200.1;POPTR_0004s17100.1	genomic_reference:SL1.00sc04444 evidence_code:09F0H1E0IEG gene_region:1080197-1081852 functional_description:Amidophosphoribosyltransferase (AHRD V1 ***G Q9SI61_ARATH); contains Interpro domain(s) IPR005854 Amidophosphoribosyl transferase ";genomic_reference:SL1.00sc04444 evidence_code:09F0H1E0IEG gene_region:1477946-1484205 functional_description:Glucosamine--fructose-6- phosphate aminotransfera…	NA	glucosamine--fructose-6-phosphate aminotransferase [Agrobacterium vitis S4];glucosamine--fructose-6-phosphate aminotransferase [Agrobacterium vitis S4];amidophosphoribosyltransferase [Agrobacterium vitis S4];glucosamine--fructose-6-phosphate aminotransferase [Agrobacterium vitis S4];hypothetical protein [Vitis vinifera];glucosamine--fructose-6-phosphate aminotransferase [Agrobacterium vitis S4];P…
contig04286_9	NA	CDS ATATH4, ATH4 ATATH4; ATPase, coupled to transmembrane movement of substances transporter chr3:17611787-17616639 FORWARD;CDS ATPOP1, ATNAP2, POP1 POP1; transporter chr5:17754222-17755672 REVERSE;CDS N/A ABC transporter family protein chr2:154669-158063 REVERSE;CDS ATATH7, ATH7 ATATH7; ATPase, coupled to transmembrane movement of substances transporter chr3:17629584-17633711 FORWARD;CDS N/A ATP…	NA	unnamed protein product [Oryza sativa];hypothetical protein OsJ_22488 [Oryza sativa Japonica Group];hypothetical protein OsJ_21829 [Oryza sativa Japonica Group];unnamed protein product [Oryza sativa];unnamed protein product [Oryza sativa];unnamed protein product [Oryza sativa];unnamed protein product [Oryza sativa];unnamed protein product [Oryza sativa];unnamed protein product [Oryza sativa];unna…	NA	POPTR_0012s07150.1;POPTR_0012s07160.1;POPTR_0006s21400.1;POPTR_0018s13190.1;POPTR_0002s25710.1;POPTR_0001s16560.1;POPTR_0006s04780.1;POPTR_0006s04790.1;POPTR_0014s18670.1;POPTR_0010s12530.1;POPTR_0006s07370.1;POPTR_0016s06620.1;POPTR_0015s07470.1;POPTR_0006s21400.2;POPTR_0012s07160.2;POPTR_0002s02110.1;POPTR_0001s44320.1;POPTR_0001s37950.1;POPTR_0015s07480.1;POPTR_0011s13720.1	genomic_reference:SL1.00sc01814 evidence_code:09F0H1E0IEG gene_region:19299-21403 functional_description:Macrolide-specific efflux protein (AHRD V1 *-*NG C6UNE5_ECO5T); contains Interpro domain(s) IPR003439 ABC transporter-like ";genomic_reference:SL1.00sc03187 evidence_code:09F0H1E0IEG gene_region:3806288-3812473 functional_description:ABC transporter B family member 9 (AHRD V1 ***NG Q9M0M2); co…	NA	ABC transporter nucleotide binding/ATPase protein [Agrobacterium vitis S4];ABC transporter nucleotide binding/ATPase protein (ferrichrome) [Agrobacterium vitis S4];hypothetical protein [Vitis vinifera];PREDICTED: hypothetical protein [Vitis vinifera];ABC transporter nucleotide binding/ATPase protein (amino acid) [Agrobacterium vitis S4];ABC transporter nucleotide binding/ATPase protein (sugar/rib…
contig02417_11	MCS038E07_160650 Ice plant Lambda Uni-Zap XR expression library, 5 days 0.5 M NaCl treatment, Crassulacean acid metabolism, phase I (2 AM). Mesembryanthemum crystallinum cDNA clone MCS038E07 5, mRNA sequence	CDS ATATH4, ATH4 ATATH4; ATPase, coupled to transmembrane movement of substances transporter chr3:17611787-17616639 FORWARD;CDS N/A ABC transporter family protein chr2:154669-158063 REVERSE;CDS N/A ABC transporter family protein chr2:5673827-5675776 REVERSE;CDS ATATH7, ATH7 ATATH7; ATPase, coupled to transmembrane movement of substances transporter chr3:17629584-17633711 FORWARD;CDS N/A ABC trans…	NA	hypothetical protein OsJ_27206 [Oryza sativa Japonica Group];hypothetical protein OsJ_27207 [Oryza sativa Japonica Group];putative ABC transporter [Oryza sativa Japonica Group];hypothetical protein OsJ_29061 [Oryza sativa Japonica Group];hypothetical protein OsJ_21829 [Oryza sativa Japonica Group];unnamed protein product [Oryza sativa];unnamed protein product [Oryza sativa];hypothetical protein O…	d3c23pz.r1 Plumbago zeylanica sperm cell (Sua) cDNA library Plumbago zeylanica cDNA clone d3c23pz 5, mRNA sequence;d3o01pz.r1 Plumbago zeylanica sperm cell (Sua) cDNA library Plumbago zeylanica cDNA clone d3o01pz 5, mRNA sequence	POPTR_0015s07470.1;POPTR_0005s06530.1;POPTR_0001s02200.1;POPTR_0012s07150.1;POPTR_0012s07160.2;POPTR_0012s07160.1;POPTR_0003s09320.1;POPTR_0014s17830.1;POPTR_0015s06010.1;POPTR_0006s04780.1;POPTR_0006s04790.1;POPTR_0005s08680.1;POPTR_0014s10860.1;POPTR_0015s07480.1	genomic_reference:SL1.00sc04788 evidence_code:09F0H1E1IEG gene_region:1988549-2011836 functional_description:ABC transporter family protein (AHRD V1 *-*NG Q244Y8_TETTH); contains Interpro domain(s) IPR003439 ABC transporter-like ";genomic_reference:SL1.00sc03001 evidence_code:09F0H1E0IEG gene_region:43518-51523 functional_description:ABC transporter A family member 12 (AHRD V1 ***NG Q9FLT8); cont…	NA	ABC transporter nucleotide binding/ATPase protein (sugar) [Agrobacterium vitis S4];ABC transporter nucleotide binding/ATPase protein [Agrobacterium vitis S4];ABC transporter nucleotide binding/ATPase protein [Agrobacterium vitis S4];ABC transporter nucleotide binding/ATPase protein [Agrobacterium vitis S4];PREDICTED: hypothetical protein [Vitis vinifera];hypothetical protein [Vitis vinifera];PRED…
contig04453_4	NA	CDS ATATH5, ATH5 ATATH5; ATPase, coupled to transmembrane movement of substances transporter chr3:17618055-17622678 FORWARD	NA	NA	NA	NA	genomic_reference:SL1.00sc01465 evidence_code:09F0H1E1IEG gene_region:16727-19550 functional_description:Glutathione ABC transporter ATP-binding protein GsiA (AHRD V1 ***NG B3XFT8_ECOLX); contains Interpro domain(s) IPR000246 Peptidase T2, asparaginase 2 ";genomic_reference:SL1.00sc01643 evidence_code:09F0H1E0IEG gene_region:48067-52807 functional_description:Ribonucleoside-diphosphate reductase …	NA	nickel import ATP-binding protein NikE [Agrobacterium vitis S4];ABC transporter nucleotide binding/ATPase protein (sugar) [Agrobacterium vitis S4];ABC transporter nucleotide binding/ATPase protein [Agrobacterium vitis S4];molybdate ABC transporter ATP-binding protein [Agrobacterium vitis S4];ABC transporter nucleotide binding/ATPase protein (oligopeptide) [Agrobacterium vitis S4];ABC transporter …
contig00096_3	MCU008D04_255638 Ice plant Lambda Uni-Zap XR expression library, 5 days 0.5 M NaCl treatment, Crassulacean acid metabolism, phase II (8:00 AM). Mesembryanthemum crystallinum cDNA clone MCU008D04 5, mRNA sequence;MP13H04 MP Mesembryanthemum crystallinum cDNA 5 similar to abc transporter, mRNA sequence;MCT007D05_165165 Ice plant Lambda Uni-Zap XR expression library, 5 days 0.5 M NaCl treatment, Cra…	CDS ATATH7, ATH7 ATATH7; ATPase, coupled to transmembrane movement of substances transporter chr3:17629584-17633711 FORWARD;CDS N/A ATPase, coupled to transmembrane movement of substances amino acid transmembrane transporter chr2:17383239-17395932 REVERSE;CDS ATATH6, ATH6 ATATH6; ATPase, coupled to transmembrane movement of substances transporter chr3:17624500-17628972 FORWARD;CDS N/A ATPase, cou…	NA	unnamed protein product [Oryza sativa];unnamed protein product [Oryza sativa];unnamed protein product [Oryza sativa];unnamed protein product [Oryza sativa];unnamed protein product [Oryza sativa];unnamed protein product [Oryza sativa];unnamed protein product [Oryza sativa];unnamed protein product [Oryza sativa];hypothetical protein OsJ_27207 [Oryza sativa Japonica Group];unnamed protein product [O…	NA	POPTR_0016s09680.1;POPTR_0012s07150.1;POPTR_0006s12590.1;POPTR_0012s07160.1;POPTR_0015s07050.2;POPTR_0018s13820.1;POPTR_0017s13110.1;POPTR_0015s06010.2;POPTR_0015s00250.1;POPTR_0016s13080.1;POPTR_0006s04790.1;POPTR_0012s01210.1;POPTR_0013s12200.1;POPTR_0017s09780.1;POPTR_0012s07160.2;POPTR_0001s37340.1;POPTR_0001s10240.1;POPTR_0007s06620.1;POPTR_0003s02950.2;POPTR_0012s01200.1;POPTR_0004s22410.1;…	genomic_reference:SL1.00sc01598 evidence_code:09F0H1E0IEG gene_region:68119-72600 functional_description:Cell division protein (AHRD V1 *-*NG B6I327_ECOSE); contains Interpro domain(s) IPR004513 ABC transporter, FtsX cell division permease ";genomic_reference:SL1.00sc04788 evidence_code:09F0H1E1IEG gene_region:1988549-2011836 functional_description:ABC transporter family protein (AHRD V1 *-*NG Q2…	unnamed protein product [Solanum tuberosum];unnamed protein product [Solanum tuberosum];unnamed protein product [Solanum tuberosum];unnamed protein product [Solanum tuberosum];unnamed protein product [Solanum tuberosum];unnamed protein product [Solanum tuberosum];P-glycoprotein-like [Arabidopsis thaliana];P-glycoprotein [Solanum tuberosum]	ABC transporter nucleotide binding/ATPase protein (sugar) [Agrobacterium vitis S4];unnamed protein product [Vitis vinifera];rhiziobicin secretion [Agrobacterium vitis S4];PREDICTED: hypothetical protein [Vitis vinifera];PREDICTED: hypothetical protein [Vitis vinifera];ABC transporter nucleotide binding/ATPase protein (iron) [Agrobacterium vitis S4];ABC transporter nucleotide binding/ATPase protei…
contig03453_3	MCR039A10_25508 Ice plant Lambda Uni-Zap XR expression library, 48 hours NaCl treatment prescreened for removal of highly abundant transcripts Mesembryanthemum crystallinum cDNA clone MCR039A10 5, mRNA sequence;L48-1831T3 Ice plant Lambda Uni-Zap XR expression library, 48 hours NaCl treatment Mesembryanthemum crystallinum cDNA clone L48-1831 5, mRNA sequence	CDS ATBCAT-5 ATBCAT-5; branched-chain-amino-acid transaminase catalytic chr5:26316418-26318585 FORWARD;CDS N/A branched-chain amino acid aminotransferase 6 branched-chain amino acid transaminase 6 (BCAT6) chr1:18558203-18560219 REVERSE;CDS ATBCAT-1 branched-chain amino acid aminotransferase 1 branched-chain amino acid transaminase 1 (BCAT1) chr1:3284445-3286837 FORWARD;CDS ATBCAT-2 ATBCAT-2 (ARAB…	NA	putative aminotransferase [Oryza sativa Japonica Group];unnamed protein product [Oryza sativa];unnamed protein product [Oryza sativa];unnamed protein product [Oryza sativa];unnamed protein product [Oryza sativa]	NA	POPTR_0002s11430.1;POPTR_0009s08620.1;POPTR_0009s08630.1;POPTR_0009s08620.2;POPTR_0007s14610.1	genomic_reference:SL1.00sc02164 evidence_code:09F0H1E1IEG gene_region:47819-53894 functional_description:Branched-chain-amino-acid aminotransferase (AHRD V1 *-*G Q94CF8_CAPAN); contains Interpro domain(s) IPR005786 Branched-chain amino acid aminotransferase II ";genomic_reference:SL1.00sc07390 evidence_code:09F0H1E1IEG gene_region:522505-528834 functional_description:branched-chain amino acid ami…	Strong similarity to branched-chain amino acid aminotransferase (BCAT2) from Solanum tuberosum gb|AF193846 and contains an Aminotransferase class IV domain PF|01063. ESTs gb|Z26805, gb|Z30511 come from this gene [Arabidopsis thaliana];Strong similarity to branched-chain amino acid aminotransferase (BCAT2) from Solanum tuberosum gb|AF193846 and contains an Aminotransferase class IV domain PF|01063…	PREDICTED: hypothetical protein [Vitis vinifera];unnamed protein product [Vitis vinifera];PREDICTED: hypothetical protein [Vitis vinifera];unnamed protein product [Vitis vinifera];Branched-chain amino acid aminotransferase/4-amino-4-deoxychorismate lyase protein [Agrobacterium vitis S4];Branched-chain amino acid aminotransferase/4-amino-4-deoxychorismate lyase protein [Agrobacterium vitis S4]
contig03454_7	MCR039A10_25508 Ice plant Lambda Uni-Zap XR expression library, 48 hours NaCl treatment prescreened for removal of highly abundant transcripts Mesembryanthemum crystallinum cDNA clone MCR039A10 5, mRNA sequence;ME04F09 ME Mesembryanthemum crystallinum cDNA 5 similar to branched-chain amino acid aminotransferase, mRNA sequence;mcr02-3ms1-d02 mcr02 Mesembryanthemum crystallinum cDNA clone mcr02-3ms…	CDS ATBCAT-5 ATBCAT-5; branched-chain-amino-acid transaminase catalytic chr5:26316418-26318585 FORWARD;CDS N/A branched-chain amino acid aminotransferase 6 branched-chain amino acid transaminase 6 (BCAT6) chr1:18558203-18560219 REVERSE;CDS ATBCAT-2 ATBCAT-2 (ARABIDOPSIS THALIANA BRANCHED-CHAIN AMINO ACID TRANSAMINASE 2); branched-chain-amino-acid transaminase catalytic chr1:3288672-3290164 FORWAR…	NA	unnamed protein product [Oryza sativa];unnamed protein product [Oryza sativa];unnamed protein product [Oryza sativa]	NA	POPTR_0002s11430.1;POPTR_0009s08620.1;POPTR_0009s08630.1;POPTR_0009s08620.2;POPTR_0007s14610.1	genomic_reference:SL1.00sc07390 evidence_code:09F0H1E1IEG gene_region:522505-528834 functional_description:branched-chain amino acid aminotransferase 1 / branched-chain amino acid transaminase 1 BCAT1 (AHRD V1 ***G AT1G10060.1); contains Interpro domain(s) IPR005786 Branched-chain amino acid aminotransferase II ";genomic_reference:SL1.00sc02164 evidence_code:09F0H1E1IEG gene_region:47819-53894 fu…	Strong similarity to branched-chain amino acid aminotransferase (BCAT2) from Solanum tuberosum gb|AF193846 and contains an Aminotransferase class IV domain PF|01063. ESTs gb|Z26805, gb|Z30511 come from this gene [Arabidopsis thaliana];unnamed protein product [Solanum tuberosum];Strong similarity to branched-chain amino acid aminotransferase (BCAT2) from Solanum tuberosum gb|AF193846 and contains …	PREDICTED: hypothetical protein [Vitis vinifera];unnamed protein product [Vitis vinifera];PREDICTED: hypothetical protein [Vitis vinifera];PREDICTED: hypothetical protein [Vitis vinifera];Branched-chain amino acid aminotransferase/4-amino-4-deoxychorismate lyase protein [Agrobacterium vitis S4];unnamed protein product [Vitis vinifera];Branched-chain amino acid aminotransferase/4-amino-4-deoxychor…
contig04370_7	NA	CDS ATCHX17, CHX17 ATCHX17 (CATIONH+ EXCHANGER 17); monovalent cation:proton antiporter sodium:hydrogen antiporter chr4:12342534-12345616 REVERSE	NA	NA	NA	POPTR_0001s28960.1	genomic_reference:SL1.00sc04337 evidence_code:09F0H1E1IEG gene_region:2971254-2975032 functional_description:ATCHX15 monovalent cation proton antiporter/ sodium hydrogen antiporter (AHRD V1 ***G AT2G13620.1); contains Interpro domain(s) IPR006153 Cation/H+ exchanger "	NA	NA
contig01064_3	NA	CDS ATDFD ATDFD (A. THALIANA DHFS-FPGS HOMOLOG D); tetrahydrofolylpolyglutamate synthase chr3:20636785-20639395 FORWARD;CDS ATDFC, DFC DFC (DHFS-FPGS HOMOLOG C); tetrahydrofolylpolyglutamate synthase chr3:3139588-3143949 REVERSE;CDS ATDFD ATDFD (A. THALIANA DHFS-FPGS HOMOLOG D); tetrahydrofolylpolyglutamate synthase chr3:20636785-20639395 FORWARD;CDS ATDFD ATDFD (A. THALIANA DHFS-FPGS HOMOLOG D);…	NA	putative folylpolyglutamate synthetase [Oryza sativa Japonica Group]	NA	POPTR_0016s04130.1;POPTR_0006s04390.1;POPTR_0008s06090.1;POPTR_0008s06090.2;POPTR_0015s06150.1	genomic_reference:SL1.00sc04788 evidence_code:09F0H1E0IEG gene_region:2847689-2852575 functional_description:Folylpolyglutamate synthase (AHRD V1 ***NG B9H9H1_POPTR); contains Interpro domain(s) IPR001645 Folylpolyglutamate synthetase ";genomic_reference:SL1.00sc04337 evidence_code:09F1H1E1IEG gene_region:3478733-3487899 functional_description:Folylpolyglutamate synthase (AHRD V1 ***G B9HMM6_POPT…	NA	PREDICTED: hypothetical protein [Vitis vinifera];PREDICTED: hypothetical protein [Vitis vinifera];hypothetical protein [Vitis vinifera];hypothetical protein [Vitis vinifera];unnamed protein product [Vitis vinifera];unnamed protein product [Vitis vinifera];PREDICTED: hypothetical protein [Vitis vinifera];unnamed protein product [Vitis vinifera]
contig02791_11	NA	CDS ATERS, OVA3, ERS ERS (GLUTAMATE TRNA SYNTHETASE); glutamate-tRNA ligase chr5:25630196-25633099 REVERSE	RecName: Full=Glutamyl-tRNA synthetase; AltName: Full=Glutamate--tRNA ligase; Short=GluRS;glutamate--tRNA ligase [Nicotiana tabacum]	NA	NA	POPTR_0009s17070.1	genomic_reference:SL1.00sc05477 evidence_code:09F0H1E1IEG gene_region:2380257-2395225 functional_description:ERS GLUTAMATE TRNA SYNTHETASE glutamate-tRNA ligase (AHRD V1 ***G AT5G64050.1); contains Interpro domain(s) IPR004527 Glutamyl-tRNA synthetase, class Ic, bacterial/mitochondrial ";genomic_reference:SL1.00sc01522 evidence_code:09F0H1E0IEG gene_region:56966-58086 functional_description:Gluta…	glutamate--tRNA ligase-like protein [Solanum tuberosum]	hypothetical protein [Vitis vinifera];glutamyl-tRNA synthetase [Agrobacterium vitis S4];unnamed protein product [Vitis vinifera];PREDICTED: hypothetical protein isoform 1 [Vitis vinifera];hypothetical protein [Vitis vinifera];glutamyl-tRNA Synthetase [Agrobacterium vitis S4];PREDICTED: hypothetical protein isoform 2 [Vitis vinifera];PREDICTED: hypothetical protein [Vitis vinifera];glutamyl-tRNA S…
contig02575_15	NA	CDS ATFER4 ATFER4 (ferritin 4); binding ferric iron binding oxidoreductase transition metal ion binding chr2:16831501-16833214 REVERSE	RecName: Full=Ferritin-2, chloroplastic; AltName: Full=NtFer2; Flags: Precursor;ferritin 2 [Nicotiana tabacum];RecName: Full=Ferritin-1, chloroplastic; AltName: Full=NtFer1; Flags: Precursor;ferritin [Nicotiana tabacum]	ferritin [Oryza sativa]	NA	POPTR_0010s19190.1;POPTR_0006s10480.1;POPTR_0016s13260.1	genomic_reference:SL1.00sc05575 evidence_code:09F1H1E1IEG gene_region:1683533-1685165 functional_description:ATFER2 ferritin 2 binding / ferric iron binding / oxidoreductase/ transition metal ion binding (AHRD V1 ***G AT3G11050.1); contains Interpro domain(s) IPR001519 Ferritin, N-terminal ";genomic_reference:SL1.00sc04337 evidence_code:09F1H1E1IEG gene_region:3070357-3073302 functional_descripti…	ferritin [Solanum tuberosum];unknown [Solanum tuberosum]	unnamed protein product [Vitis vinifera];PREDICTED: hypothetical protein [Vitis vinifera];unnamed protein product [Vitis vinifera];PREDICTED: hypothetical protein [Vitis vinifera];hypothetical protein [Vitis vinifera]
contig00262_10	NA	CDS ATFMN/FHY ATFMNFHY (riboflavin kinaseFMN hydrolase); FMN adenylyltransferase riboflavin kinase chr4:11431284-11433197 FORWARD	NA	putative glutamine synthetase [Oryza sativa Japonica Group];Putative Riboflavin biosynthesis protein ribF [Oryza sativa Japonica Group];GS1-like protein [Oryza sativa]	NA	NA	genomic_reference:SL1.00sc00226 evidence_code:09F1H1E1IEG gene_region:4920169-4924116 functional_description:ATFMN/FHY riboflavin kinase/FMN hydrolase FMN adenylyltransferase/ riboflavin kinase (AHRD V1 *-*G AT4G21470.1); contains Interpro domain(s) IPR015865 Riboflavin kinase ";genomic_reference:SL1.00sc01560 evidence_code:09F0H1E0IEG gene_region:64245-65036 functional_description:Riboflavin bio…	NA	riboflavin biosynthesis protein RibF [Agrobacterium vitis S4];riboflavin biosynthesis protein RibF [Agrobacterium vitis S4]
contig04093_8	NA	CDS ATGCH, GCH, ATRIBA1, RFD1 ATGCH; 3,4-dihydroxy-2-butanone-4-phosphate synthase GTP cyclohydrolase II chr5:25718459-25720790 FORWARD;CDS N/A riboflavin biosynthesis protein, putative chr2:9530654-9532691 FORWARD;CDS N/A riboflavin biosynthesis protein, putative chr5:24073397-24075411 FORWARD	NA	hypothetical protein OsJ_27700 [Oryza sativa Japonica Group];unnamed protein product [Oryza sativa]	NA	POPTR_0005s07250.1;POPTR_0001s31800.1;POPTR_0017s07710.1;POPTR_0007s04980.1;POPTR_0001s24160.1	genomic_reference:SL1.00sc07184 evidence_code:09F0H1E1IEG gene_region:2305116-2312310 functional_description:Riboflavin biosynthesis protein ribBA (AHRD V1 ***NG A0QI09); contains Interpro domain(s) IPR000422 DHBP synthase RibB ";genomic_reference:SL1.00sc01709 evidence_code:09F0H1E0IEG gene_region:31653-32306 functional_description:3 4-dihydroxy-2-butanone 4-phosphate synthase (AHRD V1 ***G C6UE…	NA	hypothetical protein [Vitis vinifera];PREDICTED: hypothetical protein [Vitis vinifera];unnamed protein product [Vitis vinifera];34-dihydroxy-2-butanone-4-phoshate synthase/GTP cyclohydrolase II [Agrobacterium vitis S4];34-dihydroxy-2-butanone-4-phoshate synthase/GTP cyclohydrolase II [Agrobacterium vitis S4];unnamed protein product [Vitis vinifera];PREDICTED: hypothetical protein [Vitis vinifera]…
contig01985_15	MCT037B11_173925 Ice plant Lambda Uni-Zap XR expression library, 5 days 0.5 M NaCl treatment, Crassulacean acid metabolism, phase IV (5:30 PM). Mesembryanthemum crystallinum cDNA clone MCT037B11 5, mRNA sequence;L48-2106T3 Ice plant Lambda Uni-Zap XR expression library, 48 hours NaCl treatment Mesembryanthemum crystallinum cDNA clone L48-2106 5, mRNA sequence;L48-2076T3 Ice plant Lambda Uni-Zap X…	CDS ATGCN4 ATGCN4; transporter chr3:20190393-20192564 FORWARD;CDS ATGCN3 ATGCN3; transporter chr1:23968850-23973369 FORWARD;CDS ATGCN1, GCN1 ATGCN1; transporter chr5:24453760-24455767 REVERSE	NA	putative ABC transporter [Oryza sativa Japonica Group];unnamed protein product [Oryza sativa]	NA	POPTR_0004s22410.1;POPTR_0006s01000.1;POPTR_0010s26100.1;POPTR_0009s01320.1;POPTR_0008s00400.1;POPTR_0001s11030.1	genomic_reference:SL1.00sc07059 evidence_code:09F0H1E1IEG gene_region:1257984-1260071 functional_description:ABC transporter (AHRD V1 ***NG Q65CB1_9ROSI); contains Interpro domain(s) IPR003439 ABC transporter-like ";genomic_reference:SL1.00sc00777 evidence_code:09F1H1E1IEG gene_region:346470-354297 functional_description:ATP-binding cassette transporter subfamily F member 1 protein PpABCF1 (AHRD …	NA	hypothetical protein [Vitis vinifera];unnamed protein product [Vitis vinifera];ABC transporter nucleotide binding/ATPase protein [Agrobacterium vitis S4];hypothetical protein [Vitis vinifera];unnamed protein product [Vitis vinifera];hypothetical protein [Vitis vinifera];PREDICTED: hypothetical protein isoform 2 [Vitis vinifera];unnamed protein product [Vitis vinifera];PREDICTED: hypothetical prot…
contig00849_4	MP13H04 MP Mesembryanthemum crystallinum cDNA 5 similar to abc transporter, mRNA sequence;MCA052E02_21710 Ice plant Lambda Uni-Zap XR expression library, 0 hours NaCl treatment prescreened for removal of highly abundant transcripts Mesembryanthemum crystallinum cDNA clone MCA052E02 5, mRNA sequence;L0-1664T3 Ice plant Lambda Uni-Zap XR expression library, 0 hours NaCl treatment Mesembryanthemum c…	CDS ATGCN5 ATGCN5 (A. THALIANA GENERAL CONTROL NON-REPRESSIBLE 5); transporter chr5:25916956-25919693 REVERSE;CDS ATGCN2, GCN2 ATGCN2; transporter chr5:3097643-3100241 REVERSE	unnamed protein product [Nicotiana tabacum];RecName: Full=Pleiotropic drug resistance protein 3; AltName: Full=NtPDR3;PDR-like ABC transporter [Nicotiana tabacum];unnamed protein product [Nicotiana tabacum];unnamed protein product [Nicotiana tabacum];unnamed protein product [Nicotiana tabacum]	NA	NA	POPTR_0015s06010.2;POPTR_0015s06010.1;POPTR_0005s08680.1	genomic_reference:SL1.00sc07184 evidence_code:09F0H1E0IEG gene_region:4002224-4008901 functional_description:PDR11 PLEIOTROPIC DRUG RESISTANCE 11 ATPase coupled to transmembrane movement of substances (AHRD V1 **-G AT1G66950.1); contains Interpro domain(s) IPR013525 ABC-2 type transporter ";genomic_reference:SL1.00sc06183 evidence_code:09F0H1E1IEG gene_region:1642361-1647692 functional_descriptio…	NA	ABC transporter nucleotide binding/ATPase protein (oligopeptide) [Agrobacterium vitis S4];ABC transporter nucleotide binding/ATPase protein [Agrobacterium vitis S4];ABC transporter nucleotide binding/ATPase protein [Agrobacterium vitis S4];ABC transporter nucleotide binding/ATPase protein (oligopeptide) [Agrobacterium vitis S4];ABC transporter nucleotide binding/ATPase protein [Agrobacterium viti…
contig02962_5	NA	CDS ATGCN5 ATGCN5 (A. THALIANA GENERAL CONTROL NON-REPRESSIBLE 5); transporter chr5:25916956-25919693 REVERSE;CDS ATGCN2, GCN2 ATGCN2; transporter chr5:3097643-3100241 REVERSE	NA	NA	NA	POPTR_0005s08680.1	genomic_reference:SL1.00sc01964 evidence_code:09F0H1E0IEG gene_region:21205-30618 functional_description:Ribosomal RNA large subunit methyltransferase L (AHRD V1 *--NG P75864); contains Interpro domain(s) IPR005219 Conserved hypothetical protein CHP00155 ";genomic_reference:SL1.00sc04168 evidence_code:09F0H1E1IEG gene_region:966664-971395 functional_description:ABC transporter family protein (AHR…	NA	ABC transporter nucleotide binding/ATPase protein [Agrobacterium vitis S4];ABC transporter nucleotide binding/ATPase protein [Agrobacterium vitis S4];PREDICTED: hypothetical protein [Vitis vinifera];ABC transporter nucleotide binding/ATPase protein [Agrobacterium vitis S4];unnamed protein product [Vitis vinifera];ABC transporter nucleotide binding/ATPase protein [Agrobacterium vitis S4];ABC trans…
contig00849_7	NA	CDS ATGCN5 ATGCN5 (A. THALIANA GENERAL CONTROL NON-REPRESSIBLE 5); transporter chr5:25916956-25919693 REVERSE;CDS ATGCN2, GCN2 ATGCN2; transporter chr5:3097643-3100241 REVERSE;CDS ATGCN3 ATGCN3; transporter chr1:23968850-23973369 FORWARD;CDS ATGCN1, GCN1 ATGCN1; transporter chr5:24453760-24455767 REVERSE	NA	unnamed protein product [Oryza sativa]	NA	POPTR_0010s26100.1;POPTR_0005s08680.1;POPTR_0008s00400.1;POPTR_0001s11030.1	genomic_reference:SL1.00sc00777 evidence_code:09F1H1E1IEG gene_region:346470-354297 functional_description:ATP-binding cassette transporter subfamily F member 1 protein PpABCF1 (AHRD V1 ***G A9S4D8_PHYPA); contains Interpro domain(s) IPR003439 ABC transporter-like ";genomic_reference:SL1.00sc01964 evidence_code:09F0H1E0IEG gene_region:21205-30618 functional_description:Ribosomal RNA large subunit…	NA	unnamed protein product [Vitis vinifera];ABC transporter nucleotide binding/ATPase protein [Agrobacterium vitis S4];ABC transporter nucleotide binding/ATPase protein [Agrobacterium vitis S4];PREDICTED: hypothetical protein [Vitis vinifera];unnamed protein product [Vitis vinifera];ABC transporter nucleotide binding/ATPase protein [Agrobacterium vitis S4];ABC transporter nucleotide binding/ATPase p…
contig00157_8	L48-775T3 Ice plant Lambda Uni-Zap XR expression library, 48 hours NaCl treatment Mesembryanthemum crystallinum cDNA clone L48-775 5, mRNA sequence;L48-3748T3 Ice plant Lambda Uni-Zap XR expression library, 48 hours NaCl treatment Mesembryanthemum crystallinum cDNA clone L48-3748 5, mRNA sequence;L48-2106T3 Ice plant Lambda Uni-Zap XR expression library, 48 hours NaCl treatment Mesembryanthemum c…	CDS ATGCN5 ATGCN5 (A. THALIANA GENERAL CONTROL NON-REPRESSIBLE 5); transporter chr5:25916956-25919693 REVERSE;CDS ATGCN4 ATGCN4; transporter chr3:20190393-20192564 FORWARD;CDS ATGCN2, GCN2 ATGCN2; transporter chr5:3097643-3100241 REVERSE;CDS ATGCN3 ATGCN3; transporter chr1:23968850-23973369 FORWARD;CDS ATGCN1, GCN1 ATGCN1; transporter chr5:24453760-24455767 REVERSE	NA	unnamed protein product [Oryza sativa];putative ABC transporter [Oryza sativa Japonica Group];unnamed protein product [Oryza sativa]	NA	POPTR_0009s01320.1;POPTR_0007s06640.1;POPTR_0004s22410.1;POPTR_0010s26100.1;POPTR_0006s01000.1;POPTR_0005s08680.1;POPTR_0008s00400.1;POPTR_0016s01730.1;POPTR_0001s11030.1	genomic_reference:SL1.00sc00777 evidence_code:09F1H1E1IEG gene_region:346470-354297 functional_description:ATP-binding cassette transporter subfamily F member 1 protein PpABCF1 (AHRD V1 ***G A9S4D8_PHYPA); contains Interpro domain(s) IPR003439 ABC transporter-like ";genomic_reference:SL1.00sc01465 evidence_code:09F0H1E1IEG gene_region:16727-19550 functional_description:Glutathione ABC transporter…	NA	ABC transporter nucleotide binding/ATPase protein [Agrobacterium vitis S4];ABC transporter nucleotide binding/ATPase protein (oligopeptide) [Agrobacterium vitis S4];ABC transporter nucleotide binding/ATPase protein [Agrobacterium vitis S4];unnamed protein product [Vitis vinifera];ABC transporter [Agrobacterium vitis S4];PREDICTED: hypothetical protein isoform 2 [Vitis vinifera];PREDICTED: hypothe…
contig03918_4	MP13H04 MP Mesembryanthemum crystallinum cDNA 5 similar to abc transporter, mRNA sequence;MCS038E07_160650 Ice plant Lambda Uni-Zap XR expression library, 5 days 0.5 M NaCl treatment, Crassulacean acid metabolism, phase I (2 AM). Mesembryanthemum crystallinum cDNA clone MCS038E07 5, mRNA sequence;L0-2361T3 Ice plant Lambda Uni-Zap XR expression library, 0 hours NaCl treatment Mesembryanthemum cry…	CDS ATGCN5 ATGCN5 (A. THALIANA GENERAL CONTROL NON-REPRESSIBLE 5); transporter chr5:25916956-25919693 REVERSE;CDS ATNAP11, TGD3 ATNAP11 (ARABIDOPSIS THALIANA NON-INTRINSIC ABC PROTEIN 11); transporter chr1:24295362-24297332 FORWARD;CDS ATNAP7 ATNAP7; ATPase, coupled to transmembrane movement of substances protein binding transporter chr3:3335325-3337304 REVERSE;CDS N/A ATPase, coupled to transmem…	NA	putative ABC transporter, 5-partial [Oryza sativa Japonica Group];ABC transporter ATP-binding protein, putative [Oryza sativa Japonica Group];hypothetical protein OsJ_25686 [Oryza sativa Japonica Group];hypothetical protein OsJ_27207 [Oryza sativa Japonica Group]	NA	POPTR_0006s22830.1;POPTR_0005s08680.1;POPTR_0006s04790.1;POPTR_0008s01320.1	genomic_reference:SL1.00sc04788 evidence_code:09F0H1E1IEG gene_region:1988549-2011836 functional_description:ABC transporter family protein (AHRD V1 *-*NG Q244Y8_TETTH); contains Interpro domain(s) IPR003439 ABC transporter-like ";genomic_reference:SL1.00sc01473 evidence_code:09F0H1E0IEG gene_region:6574-8501 functional_description:Autoinducer-2 ABC transporter ATP-binding protein LsrA (AHRD V1 *…	unnamed protein product [Solanum tuberosum];unnamed protein product [Solanum tuberosum];unnamed protein product [Solanum tuberosum];unnamed protein product [Solanum tuberosum];unnamed protein product [Solanum tuberosum]	ABC transporter nucleotide binding/ATPase protein [Agrobacterium vitis S4];ABC transporter nucleotide binding/ATPase protein [Agrobacterium vitis S4];ABC transporter nucleotide binding/ATPase protein (sugar/ribonucleotide) [Agrobacterium vitis S4];ABC transporter nucleotide binding/ATPase protein [Agrobacterium vitis S4];unnamed protein product [Vitis vinifera];ABC transporter nucleotide binding/…
contig01587_3	MCT022E12_171073 Ice plant Lambda Uni-Zap XR expression library, 5 days 0.5 M NaCl treatment, Crassulacean acid metabolism, phase IV (5:30 PM). Mesembryanthemum crystallinum cDNA clone MCT022E12 5, mRNA sequence;MCA045H07_22958 Ice plant Lambda Uni-Zap XR expression library, 0 hours NaCl treatment prescreened for removal of highly abundant transcripts Mesembryanthemum crystallinum cDNA clone MCA0…	CDS AtGLDP1 AtGLDP1 (Arabidopsis thaliana glycine decarboxylase P-protein 1); catalytic glycine dehydrogenase (decarboxylating) pyridoxal phosphate binding chr4:15926852-15931150 REVERSE;CDS AtGLDP2 AtGLDP2 (Arabidopsis thaliana glycine decarboxylase P-protein 2); ATP binding glycine dehydrogenase (decarboxylating) chr2:11109330-11113786 REVERSE;CDS AtGLDP1 AtGLDP1 (Arabidopsis thaliana glycine d…	NA	unnamed protein product [Oryza sativa];unnamed protein product [Oryza sativa];unnamed protein product [Oryza sativa]	NA	POPTR_0018s05150.1;POPTR_0006s24570.2;POPTR_0006s24570.3;POPTR_0006s24570.1	genomic_reference:SL1.00sc02302 evidence_code:09F0H1E1IEG gene_region:9130570-9137173 functional_description:Glycine dehydrogenase P protein (AHRD V1 *-*G Q6RS61_ORYSI); contains Interpro domain(s) IPR015424 Pyridoxal phosphate-dependent transferase, major region IPR003437 Glycine cleavage system P-protein IPR004698 Zinc/iron permease, fungal and plant "	P-Protein precursor [Solanum tuberosum];unnamed protein product [Solanum tuberosum];P-Protein-like protein [Arabidopsis thaliana];RecName: Full=Glycine dehydrogenase [decarboxylating], mitochondrial; AltName: Full=Glycine cleavage system P protein; AltName: Full=Glycine decarboxylase; Flags: Precursor;P-Protein-like protein [Arabidopsis thaliana]	unnamed protein product [Vitis vinifera];unnamed protein product [Vitis vinifera];PREDICTED: hypothetical protein [Vitis vinifera];glycine cleavage system protein P2 [Agrobacterium vitis S4];glycine cleavage system protein P2 [Agrobacterium vitis S4];PREDICTED: hypothetical protein [Vitis vinifera];hypothetical protein [Vitis vinifera]
contig00566_10	MO03A01 MO Mesembryanthemum crystallinum cDNA 5 similar to glycine-rich protein, mRNA sequence;MG04F07 MG Mesembryanthemum crystallinum cDNA 5 similar to glycine-rich protein, mRNA sequence;MP07C09 MP Mesembryanthemum crystallinum cDNA 5 similar to cold shock-like protein cspc, mRNA sequence	CDS ATGRP2B ATGRP2B (GLYCINE-RICH PROTEIN 2B); DNA binding nucleic acid binding zinc ion binding chr2:9036983-9037588 REVERSE;CDS GRP2, CSDP2, CSP2, ATCSP2 GRP2 (GLYCINE RICH PROTEIN 2); double-stranded DNA binding mRNA binding nucleic acid binding single-stranded DNA binding chr4:18072240-18072851 REVERSE;CDS N/A cold-shock DNA-binding family protein chr2:7764276-7765181 REVERSE;CDS CSDP1 CSDP1 …	NA	unnamed protein product [Oryza sativa];unnamed protein product [Oryza sativa];unnamed protein product [Oryza sativa];unnamed protein product [Oryza sativa]	NA	POPTR_0002s08740.1;POPTR_0004s17840.1;POPTR_0005s15990.1;POPTR_0009s13460.1	genomic_reference:SL1.00sc05477 evidence_code:09F0H1E1IEG gene_region:1615942-1616586 functional_description:Glycine-rich protein 2b (AHRD V1 *-*NG B6TP60_MAIZE); contains Interpro domain(s) IPR002059 Cold-shock protein, DNA-binding ";genomic_reference:SL1.00sc01629 evidence_code:09F0H1E0IEG gene_region:82075-83019 functional_description:Cold shock-like protein CspE (AHRD V1 *-*NG Q1RET7_ECOUT); …	NA	unnamed protein product [Vitis vinifera];PREDICTED: hypothetical protein [Vitis vinifera];cold shock protein [Agrobacterium vitis S4];cold shock protein [Agrobacterium vitis S4];CspA-like protein [Agrobacterium vitis S4];cold shock protein [Agrobacterium vitis S4];PREDICTED: hypothetical protein [Vitis vinifera];cold shock protein [Agrobacterium vitis S4];cold shock protein [Agrobacterium vitis S…
contig01206_22	MO03A01 MO Mesembryanthemum crystallinum cDNA 5 similar to glycine-rich protein, mRNA sequence;MG04F07 MG Mesembryanthemum crystallinum cDNA 5 similar to glycine-rich protein, mRNA sequence	CDS ATGRP2B ATGRP2B (GLYCINE-RICH PROTEIN 2B); DNA binding nucleic acid binding zinc ion binding chr2:9036983-9037588 REVERSE;CDS GRP2, CSDP2, CSP2, ATCSP2 GRP2 (GLYCINE RICH PROTEIN 2); double-stranded DNA binding mRNA binding nucleic acid binding single-stranded DNA binding chr4:18072240-18072851 REVERSE;CDS N/A cold-shock DNA-binding family protein chr2:7764276-7765181 REVERSE;CDS CSDP1 CSDP1 …	NA	unnamed protein product [Oryza sativa];unnamed protein product [Oryza sativa];unnamed protein product [Oryza sativa];unnamed protein product [Oryza sativa]	NA	POPTR_0002s08740.1;POPTR_0004s17840.1;POPTR_0005s15990.1;POPTR_0009s13460.1	genomic_reference:SL1.00sc05477 evidence_code:09F0H1E1IEG gene_region:1615942-1616586 functional_description:Glycine-rich protein 2b (AHRD V1 *-*NG B6TP60_MAIZE); contains Interpro domain(s) IPR002059 Cold-shock protein, DNA-binding ";genomic_reference:SL1.00sc01629 evidence_code:09F0H1E0IEG gene_region:82075-83019 functional_description:Cold shock-like protein CspE (AHRD V1 *-*NG Q1RET7_ECOUT); …	NA	unnamed protein product [Vitis vinifera];PREDICTED: hypothetical protein [Vitis vinifera];cold shock protein [Agrobacterium vitis S4];cold shock protein [Agrobacterium vitis S4];CspA-like protein [Agrobacterium vitis S4];cold shock protein [Agrobacterium vitis S4];PREDICTED: hypothetical protein [Vitis vinifera];cold shock protein [Agrobacterium vitis S4];cold shock protein [Agrobacterium vitis S…
contig02209_17	MO02F11 MO Mesembryanthemum crystallinum cDNA 5 similar to protein disulfide-isomerase, mRNA sequence;L30-1352T3 Ice plant Lambda Uni-Zap XR expression library, 30 hours NaCl treatment Mesembryanthemum crystallinum cDNA clone L30-1352 5, mRNA sequence;MP16C07 MP Mesembryanthemum crystallinum cDNA 5 similar to thioredoxin m, mRNA sequence;mcr02-4ms1-p13 mcr02 Mesembryanthemum crystallinum cDNA clo…	CDS ATH9 ATH9 (thioredoxin H-type 9) chr3:2645590-2646304 FORWARD;CDS ATPDIL1-4 ATPDIL1-4 (PDI-LIKE 1-4); protein disulfide isomerase chr5:24371416-24373993 REVERSE;CDS ATO2 ATO2 (Arabidopsis thioredoxin o2) chr1:11057252-11058703 FORWARD;CDS ACHT2 thioredoxin family protein chr4:14535983-14537108 REVERSE;CDS TRXF2, ATF2 ATF2; enzyme activator chr5:5363905-5365249 REVERSE;CDS N/A thioredoxin fami…	RecName: Full=Thioredoxin H-type 2; Short=Trx-H2;disulfide-isomerase precursor-like protein [Solanum tuberosum];RecName: Full=Thioredoxin H-type 1; Short=Trx-H1;thioredoxin h-like protein [Nicotiana tabacum];THIOREDOXIN [Nicotiana tabacum];protein disulfide-isomerase precursor [Nicotiana tabacum];thioredoxin [Nicotiana tabacum];thioredoxin;tetratricoredoxin [Nicotiana tabacum]	Chain A, Solution Structure Of Thioredoxin Type H From Oryza Sativa;hypothetical protein OsJ_22283 [Oryza sativa Japonica Group];hypothetical protein OsJ_27130 [Oryza sativa Japonica Group];unnamed protein product [Oryza sativa];unnamed protein product [Oryza sativa];thioredoxin h-like protein [Oryza sativa];unnamed protein product [Oryza sativa];unnamed protein product [Oryza sativa];hypothetica…	LB1668 cDNA library of Limonium bicolor (Bunge) Kuntze Limonium bicolor cDNA clone LB1668.abd, mRNA sequence;LB2047 cDNA library of Limonium bicolor (Bunge) Kuntze Limonium bicolor cDNA clone LB2047.abd, mRNA sequence;0201_567 cDNA library of Limonium bicolor Limonium bicolor cDNA, mRNA sequence;0201_797 cDNA library of Limonium bicolor Limonium bicolor cDNA, mRNA sequence;LB1892 cDNA library of …	POPTR_0011s12120.1;POPTR_0001s41190.1;POPTR_0005s25420.1;POPTR_0014s11790.1;POPTR_0086s00260.1;POPTR_0002s19940.1;POPTR_0004s04220.1;POPTR_0008s19870.2;POPTR_0018s07010.1;POPTR_0009s10360.1;POPTR_0005s20120.1;POPTR_0017s11310.1;POPTR_0086s00220.1;POPTR_0001s41190.2;POPTR_0015s04870.2;POPTR_0086s00240.1;POPTR_0013s11580.1;POPTR_0144s00200.1;POPTR_0002s06730.1;POPTR_0019s11190.1;POPTR_0002s08260.1;…	genomic_reference:SL1.00sc03496 evidence_code:09F0H1E0IEG gene_region:350949-351500 functional_description:Thioredoxin H (AHRD V1 ***NG Q4U0W0_NICAL); contains Interpro domain(s) IPR015467 Thioredoxin, core ";genomic_reference:SL1.00sc02745 evidence_code:09F1H1E1IEG gene_region:1264265-1272555 functional_description:Thioredoxin h-like protein (AHRD V1 ***NG Q8H6X3_TOBAC); contains Interpro domain…	unnamed protein product [Solanum tuberosum];unnamed protein product [Solanum tuberosum];unnamed protein product [Solanum tuberosum];putative disulphide isomerase [Solanum tuberosum];disulfide-isomerase precursor-like protein [Solanum tuberosum];CDSP32 protein (Chloroplast Drought-induced Stress Protein of 32kDa) [Solanum tuberosum];unnamed protein product [Solanum tuberosum]	unnamed protein product [Vitis vinifera];PREDICTED: hypothetical protein isoform 1 [Vitis vinifera];PREDICTED: hypothetical protein [Vitis vinifera];PREDICTED: hypothetical protein [Vitis vinifera];unnamed protein product [Vitis vinifera];hypothetical protein [Vitis vinifera];hypothetical protein [Vitis vinifera];unnamed protein product [Vitis vinifera];PREDICTED: hypothetical protein [Vitis vini…
contig00156_7	MO02F11 MO Mesembryanthemum crystallinum cDNA 5 similar to protein disulfide-isomerase, mRNA sequence;L30-1352T3 Ice plant Lambda Uni-Zap XR expression library, 30 hours NaCl treatment Mesembryanthemum crystallinum cDNA clone L30-1352 5, mRNA sequence;MP16C07 MP Mesembryanthemum crystallinum cDNA 5 similar to thioredoxin m, mRNA sequence;mcr02-4ms1-p13 mcr02 Mesembryanthemum crystallinum cDNA clo…	CDS ATH9 ATH9 (thioredoxin H-type 9) chr3:2645590-2646304 FORWARD;CDS WCRKC1 WCRKC1 (WCRKC THIOREDOXIN 1) chr5:2060651-2061956 REVERSE;CDS ATPDIL1-4 ATPDIL1-4 (PDI-LIKE 1-4); protein disulfide isomerase chr5:24371416-24373993 REVERSE;CDS ATO2 ATO2 (Arabidopsis thioredoxin o2) chr1:11057252-11058703 FORWARD;CDS ACHT2 thioredoxin family protein chr4:14535983-14537108 REVERSE;CDS N/A thioredoxin fam…	RecName: Full=Thioredoxin H-type 2; Short=Trx-H2;disulfide-isomerase precursor-like protein [Solanum tuberosum];RecName: Full=Thioredoxin H-type 1; Short=Trx-H1;thioredoxin h-like protein [Nicotiana tabacum];THIOREDOXIN [Nicotiana tabacum];protein disulfide-isomerase precursor [Nicotiana tabacum];thioredoxin [Nicotiana tabacum];thioredoxin;tetratricoredoxin [Nicotiana tabacum]	Chain A, Solution Structure Of Thioredoxin Type H From Oryza Sativa;unnamed protein product [Oryza sativa];unnamed protein product [Oryza sativa];putative thioredoxin-like protein [Oryza sativa Japonica Group];unnamed protein product [Oryza sativa];protein disulfide isomerase [Oryza sativa];hypothetical protein OsJ_29289 [Oryza sativa Japonica Group];putative thioredoxin [Oryza sativa Japonica Gr…	LB1668 cDNA library of Limonium bicolor (Bunge) Kuntze Limonium bicolor cDNA clone LB1668.abd, mRNA sequence;0201_324 cDNA library of Limonium bicolor Limonium bicolor cDNA, mRNA sequence;LB2047 cDNA library of Limonium bicolor (Bunge) Kuntze Limonium bicolor cDNA clone LB2047.abd, mRNA sequence;0201_567 cDNA library of Limonium bicolor Limonium bicolor cDNA, mRNA sequence;LB1360 cDNA library of …	POPTR_0001s41190.1;POPTR_0011s12120.1;POPTR_0005s25420.1;POPTR_0014s11790.1;POPTR_0019s08240.2;POPTR_0008s03990.3;POPTR_0086s00260.1;POPTR_0002s19940.1;POPTR_0004s04220.1;POPTR_0018s07010.1;POPTR_0008s19870.2;POPTR_0009s10360.1;POPTR_0007s12000.1;POPTR_0005s20120.1;POPTR_0017s11310.1;POPTR_0001s41190.2;POPTR_0086s00220.1;POPTR_0004s03180.1;POPTR_0015s04870.2;POPTR_0086s00240.1;POPTR_0013s11580.1;…	genomic_reference:SL1.00sc05992 evidence_code:09F1H1E1IEG gene_region:4224481-4226429 functional_description:Thioredoxin-like 5 (AHRD V1 ***NG A6N1I7_ORYSI); contains Interpro domain(s) IPR015467 Thioredoxin, core ";genomic_reference:SL1.00sc03496 evidence_code:09F0H1E0IEG gene_region:350949-351500 functional_description:Thioredoxin H (AHRD V1 ***NG Q4U0W0_NICAL); contains Interpro domain(s) IPR0…	putative disulphide isomerase [Solanum tuberosum];disulfide-isomerase precursor-like protein [Solanum tuberosum]	unnamed protein product [Vitis vinifera];PREDICTED: hypothetical protein isoform 1 [Vitis vinifera];PREDICTED: hypothetical protein [Vitis vinifera];PREDICTED: hypothetical protein [Vitis vinifera];PREDICTED: hypothetical protein [Vitis vinifera];PREDICTED: hypothetical protein [Vitis vinifera];unnamed protein product [Vitis vinifera];hypothetical protein [Vitis vinifera];hypothetical protein [Vi…
contig00751_3	NA	CDS ATHAL3A, HAL3A, HAL3, ATHAL3 ATHAL3A; FMN binding phosphopantothenoylcysteine decarboxylase chr3:6167883-6168629 REVERSE;CDS ATHAL3B, HAL3B, HAL3 ATHAL3B; FMN binding electron carrier phosphopantothenoylcysteine decarboxylase chr1:17969395-17970080 REVERSE	NA	NA	NA	POPTR_0015s10130.1	genomic_reference:SL1.00sc01738 evidence_code:09F0H1E0IEG gene_region:199-1741 functional_description:deoxyuridine 5-triphosphate nucleotidohydrolase family (AHRD V1 *-*NG AT3G46940.1); contains Interpro domain(s) IPR005252 Bifunctional phosphopantothenoylcysteine decarboxylase/phosphopantothenate--cysteine ligase ";genomic_reference:SL1.00sc00777 evidence_code:09F1H1E1IEG gene_region:1813159-181…	NA	unnamed protein product [Vitis vinifera];phosphopantothenoylcysteine decarboxylase/phosphopantothenate--cysteine ligase [Agrobacterium vitis S4];phosphopantothenoylcysteine decarboxylase/phosphopantothenate--cysteine ligase [Agrobacterium vitis S4];PREDICTED: hypothetical protein isoform 3 [Vitis vinifera];PREDICTED: hypothetical protein isoform 1 [Vitis vinifera];PREDICTED: hypothetical protein …
contig00388_9	NA	CDS ATHDH ATHDH (HISTIDINOL DEHYDROGENASE); histidinol dehydrogenase chr5:25565600-25568104 REVERSE;CDS ATHDH ATHDH (HISTIDINOL DEHYDROGENASE); histidinol dehydrogenase chr5:25565600-25567879 REVERSE	NA	NA	NA	POPTR_0001s46960.1;POPTR_0011s16630.1	genomic_reference:SL1.00sc00226 evidence_code:09F0H1E1IEG gene_region:2504432-2509976 functional_description:Histidinol dehydrogenase (AHRD V1 ***G B9GH07_POPTR); contains Interpro domain(s) IPR012131 Histidinol dehydrogenase, prokaryotic-type ";genomic_reference:SL1.00sc00727 evidence_code:09F0H1E0IEG gene_region:90116-92085 functional_description:ATP phosphoribosyltransferase (AHRD V1 *-*NG C9Q…	NA	unnamed protein product [Vitis vinifera];histidinol dehydrogenase [Agrobacterium vitis S4];PREDICTED: hypothetical protein [Vitis vinifera];histidinol dehydrogenase [Agrobacterium vitis S4]
contig01374_3	NA	CDS ATHDH ATHDH (HISTIDINOL DEHYDROGENASE); histidinol dehydrogenase chr5:25565600-25568104 REVERSE;CDS ATHDH ATHDH (HISTIDINOL DEHYDROGENASE); histidinol dehydrogenase chr5:25565600-25567879 REVERSE	NA	NA	NA	POPTR_0001s46960.1;POPTR_0011s16630.1	genomic_reference:SL1.00sc00226 evidence_code:09F0H1E1IEG gene_region:2504432-2509976 functional_description:Histidinol dehydrogenase (AHRD V1 ***G B9GH07_POPTR); contains Interpro domain(s) IPR012131 Histidinol dehydrogenase, prokaryotic-type ";genomic_reference:SL1.00sc00727 evidence_code:09F0H1E0IEG gene_region:90116-92085 functional_description:ATP phosphoribosyltransferase (AHRD V1 *-*NG C9Q…	NA	unnamed protein product [Vitis vinifera];histidinol dehydrogenase [Agrobacterium vitis S4];histidinol dehydrogenase [Agrobacterium vitis S4];PREDICTED: hypothetical protein [Vitis vinifera]
contig02835_3	NA	CDS ATHRS1 ATHRS1 (HISTIDYL-TRNA SYNTHETASE 1); histidine-tRNA ligase chr3:16928444-16930984 REVERSE;CDS N/A ATP binding aminoacyl-tRNA ligase histidine-tRNA ligase nucleotide binding chr5:839966-841444 FORWARD	NA	NA	NA	POPTR_0006s12640.2;POPTR_0006s12640.1	genomic_reference:SL1.00sc04007 evidence_code:09F0H1E1IEG gene_region:2097071-2105386 functional_description:Histidyl-tRNA synthetase (AHRD V1 ***G O82413_ARATH); contains Interpro domain(s) IPR015807 Histidyl-tRNA synthetase, class IIa, subgroup "	NA	histidyl-tRNA synthetase [Agrobacterium vitis S4];PREDICTED: hypothetical protein [Vitis vinifera];hypothetical protein [Vitis vinifera];unnamed protein product [Vitis vinifera];histidyl-tRNA synthetase [Agrobacterium vitis S4];histidyl-tRNA synthetase [Agrobacterium vitis S4];histidyl-tRNA synthetase [Agrobacterium vitis S4]
contig00346_3	MCR047G05_24364 Ice plant Lambda Uni-Zap XR expression library, 48 hours NaCl treatment prescreened for removal of highly abundant transcripts Mesembryanthemum crystallinum cDNA clone MCR047G05 5, mRNA sequence	CDS ATHSP101, HSP101, HOT1 ATHSP101 (ARABIDOPSIS THALIANA HEAT SHOCK PROTEIN 101); ATP binding ATPase nucleoside-triphosphatase nucleotide binding protein binding chr1:27936715-27939862 REVERSE	101 kDa heat shock protein [Nicotiana tabacum];unnamed protein product [Nicotiana tabacum];unnamed protein product [Nicotiana tabacum]	unnamed protein product [Oryza sativa];unnamed protein product [Oryza sativa];unnamed protein product [Oryza sativa];unnamed protein product [Oryza sativa]	NA	NA	NA	NA	NA
contig04857_4	L48-701T3 Ice plant Lambda Uni-Zap XR expression library, 48 hours NaCl treatment Mesembryanthemum crystallinum cDNA clone L48-701 5, mRNA sequence;mcr02-2ms1-b10 mcr02 Mesembryanthemum crystallinum cDNA clone mcr02-2ms1-b10 5, mRNA sequence;MCT007H11_165263 Ice plant Lambda Uni-Zap XR expression library, 5 days 0.5 M NaCl treatment, Crassulacean acid metabolism, phase IV (5:30 PM). Mesembryanthe…	CDS ATHSP101, HSP101, HOT1 ATHSP101 (ARABIDOPSIS THALIANA HEAT SHOCK PROTEIN 101); ATP binding ATPase nucleoside-triphosphatase nucleotide binding protein binding chr1:27936715-27939862 REVERSE;CDS CLPB2 CLPB2; ATP binding nucleoside-triphosphatase nucleotide binding protein binding chr4:8410054-8412557 FORWARD;CDS ERD1, CLPD ERD1 (EARLY RESPONSIVE TO DEHYDRATION 1); ATP binding ATPase nucleoside…	101 kDa heat shock protein [Nicotiana tabacum];clpB protein, putative [Toxoplasma gondii ME49];unnamed protein product [Nicotiana tabacum];clpB protein, putative [Toxoplasma gondii ME49];unnamed protein product [Nicotiana tabacum]	unnamed protein product [Oryza sativa];unnamed protein product [Oryza sativa];unnamed protein product [Oryza sativa];unnamed protein product [Oryza sativa];unnamed protein product [Oryza sativa];unnamed protein product [Oryza sativa];unnamed protein product [Oryza sativa];putative heat shock protein [Oryza sativa Japonica Group];unnamed protein product [Oryza sativa];unnamed protein product [Oryz…	NA	POPTR_0012s10770.1;POPTR_0004s12360.1;POPTR_0015s06760.2;POPTR_0005s21930.1;POPTR_0015s11640.1;POPTR_0017s12630.1;POPTR_0006s27860.2;POPTR_0015s06770.1;POPTR_0015s06760.1;POPTR_0015s11640.2;POPTR_0006s27860.1;POPTR_0012s10770.2	genomic_reference:SL1.00sc02749 evidence_code:09F0H1E1IEG gene_region:754043-757237 functional_description:Heat shock protein 101 (AHRD V1 ***NG Q3L1D0_VITVI); contains Interpro domain(s) IPR013093 ATPase associated with various cellular activities, AAA-2 ";genomic_reference:SL1.00sc06019 evidence_code:09F0H1E0IEG gene_region:3253551-3256115 functional_description:Heat shock protein 101 (AHRD V1 …	ATP-dependent CLP protease [Solanum tuberosum]	unnamed protein product [Vitis vinifera];hypothetical protein [Vitis vinifera];PREDICTED: hypothetical protein [Vitis vinifera];unnamed protein product [Vitis vinifera];unnamed protein product [Vitis vinifera];unnamed protein product [Vitis vinifera];unnamed protein product [Vitis vinifera];heat shock protein [Vitis labrusca x Vitis vinifera];ATP-dependent Clp protease ATP-binding subunit [Agroba…
contig02871_5	NA	CDS ATINT4, INT4 INT4 (INOSITOL TRANSPORTER 4); carbohydrate transmembrane transporter myo-inositol:hydrogen symporter sugar:hydrogen symporter chr4:9291246-9293083 FORWARD	NA	NA	bxc105 halophyte Limonium sinense plasmid cDNA library Limonium sinense cDNA similar to unknown protein, mRNA sequence	POPTR_0005s10180.1;POPTR_0016s01190.1;POPTR_0006s01640.1	genomic_reference:SL1.00sc07184 evidence_code:09F0H1E1IEG gene_region:437155-439987 functional_description:INT4 INOSITOL TRANSPORTER 4 carbohydrate transmembrane transporter/ myo-inositol hydrogen symporter/ sugar hydrogen symporter (AHRD V1 ***G AT4G16480.1); contains Interpro domain(s) IPR003663 Sugar/inositol transporter "	NA	PREDICTED: hypothetical protein isoform 2 [Vitis vinifera];PREDICTED: hypothetical protein isoform 1 [Vitis vinifera];unnamed protein product [Vitis vinifera]
contig02945_5	NA	CDS ATIPT9, IPT9 ATIPT9; ATP binding tRNA isopentenyltransferase chr5:6767939-6770980 REVERSE;CDS ATIPT9 ATIPT9; ATP binding tRNA isopentenyltransferase chr5:6767939-6770980 REVERSE	NA	hypothetical protein OsJ_22787 [Oryza sativa Japonica Group]	NA	POPTR_0001s38570.1	genomic_reference:SL1.00sc00102 evidence_code:09F0H1E1IEG gene_region:119541-125662 functional_description:tRNA Delta(2)-isopentenylpyrophosphate transferase (AHRD V1 *--NG C6UKG3_ECOBR); contains Interpro domain(s) IPR002627 tRNA isopentenyltransferase ";genomic_reference:SL1.00sc07000 evidence_code:09F0H1E1IEG gene_region:700982-707000 functional_description:tRNA Delta(2)-isopentenylpyrophospha…	NA	PREDICTED: hypothetical protein [Vitis vinifera];tRNA delta(2)-isopentenylpyrophosphate [Agrobacterium vitis S4];tRNA delta(2)-isopentenylpyrophosphate [Agrobacterium vitis S4]
contig02666_14	MH04E11 MH Mesembryanthemum crystallinum cDNA 5 similar to lysyl-trna synthetase, mRNA sequence;MH05D09 MH Mesembryanthemum crystallinum cDNA 5 similar to lysyl-trna synthetase, mRNA sequence	CDS ATKRS-1 ATKRS-1 (ARABIDOPSIS THALIANA LYSYL-TRNA SYNTHETASE 1); ATP binding aminoacyl-tRNA ligase lysine-tRNA ligase nucleic acid binding nucleotide binding chr3:3702359-3705613 REVERSE;CDS N/A tRNA synthetase class II (D, K and N) family protein chr4:16189285-16193260 REVERSE;CDS OVA5, ATKRS-2 OVA5 (OVULE ABORTION 5); ATP binding aminoacyl-tRNA ligase lysine-tRNA ligase nucleic acid binding …	lysyl-tRNA synthetase [Nicotiana tabacum]	putative Lysyl-tRNA synthetase [Oryza sativa Japonica Group];unnamed protein product [Oryza sativa];unnamed protein product [Oryza sativa];unnamed protein product [Oryza sativa];unnamed protein product [Oryza sativa];unnamed protein product [Oryza sativa];unnamed protein product [Oryza sativa];unnamed protein product [Oryza sativa];unnamed protein product [Oryza sativa];unnamed protein product [O…	NA	POPTR_0001s29600.1;POPTR_0006s17970.1;POPTR_0018s09780.1;POPTR_0018s09760.2;POPTR_0009s08760.1;POPTR_0018s09760.1;POPTR_0003s20940.1	genomic_reference:SL1.00sc00102 evidence_code:09F0H1E0IEG gene_region:72335-73852 functional_description:Lysyl-tRNA synthetase (AHRD V1 ***G C1NB20_9ESCH); contains Interpro domain(s) IPR002313 Lysyl-tRNA synthetase, class II ";genomic_reference:SL1.00sc02227 evidence_code:09F0H1E1IEG gene_region:357883-368127 functional_description:Lysyl-tRNA synthetase (AHRD V1 ***G B9SBP3_RICCO); contains Inte…	NA	lysyl-tRNA synthetase [Agrobacterium vitis S4];hypothetical protein [Vitis vinifera];PREDICTED: hypothetical protein [Vitis vinifera];unnamed protein product [Vitis vinifera];hypothetical protein [Vitis vinifera];PREDICTED: similar to tRNA synthetase class II (D, K and N) family protein [Vitis vinifera];lysyl-tRNA synthetase [Agrobacterium vitis S4];unnamed protein product [Vitis vinifera];PREDIC…
contig01095_1	NA	CDS ATKRS-1 ATKRS-1 (ARABIDOPSIS THALIANA LYSYL-TRNA SYNTHETASE 1); ATP binding aminoacyl-tRNA ligase lysine-tRNA ligase nucleic acid binding nucleotide binding chr3:3702359-3705613 REVERSE;CDS OVA5, ATKRS-2 OVA5 (OVULE ABORTION 5); ATP binding aminoacyl-tRNA ligase lysine-tRNA ligase nucleic acid binding nucleotide binding chr3:4395984-4399302 REVERSE	NA	putative Lysyl-tRNA synthetase [Oryza sativa Japonica Group];unnamed protein product [Oryza sativa];unnamed protein product [Oryza sativa];unnamed protein product [Oryza sativa];unnamed protein product [Oryza sativa];unnamed protein product [Oryza sativa];unnamed protein product [Oryza sativa];unnamed protein product [Oryza sativa];unnamed protein product [Oryza sativa];unnamed protein product [O…	LB927 cDNA library of Limonium bicolor (Bunge) Kuntze Limonium bicolor cDNA clone LB927.abd, mRNA sequence	POPTR_0006s17970.1;POPTR_0003s20940.1	genomic_reference:SL1.00sc02227 evidence_code:09F0H1E1IEG gene_region:357883-368127 functional_description:Lysyl-tRNA synthetase (AHRD V1 ***G B9SBP3_RICCO); contains Interpro domain(s) IPR002313 Lysyl-tRNA synthetase, class II ";genomic_reference:SL1.00sc00102 evidence_code:09F0H1E0IEG gene_region:72335-73852 functional_description:Lysyl-tRNA synthetase (AHRD V1 ***G C1NB20_9ESCH); contains Inte…	NA	lysyl-tRNA synthetase [Agrobacterium vitis S4];hypothetical protein [Vitis vinifera];unnamed protein product [Vitis vinifera];lysyl-tRNA synthetase [Agrobacterium vitis S4];PREDICTED: hypothetical protein [Vitis vinifera]
contig01628_7	NA	CDS ATMLH1, MLH1 MLH1 (MUTL-HOMOLOGUE 1); protein binding, bridging chr4:5817107-5821035 REVERSE;CDS PMS1 PMS1 (POSTMEIOTIC SEGREGATION 1); ATP binding mismatched DNA binding chr4:1076306-1080510 REVERSE	NA	unnamed protein product [Oryza sativa]	NA	POPTR_0014s12530.1;POPTR_0019s10750.1	genomic_reference:SL1.00sc05382 evidence_code:09F0H1E1IEG gene_region:957274-965936 functional_description:DNA mismatch repair protein pms1 (AHRD V1 *--G C9SJ63_9PEZI); contains Interpro domain(s) IPR015434 Post Meiotic Segregation 2 ";genomic_reference:SL1.00sc00102 evidence_code:09F0H1E1IEG gene_region:119541-125662 functional_description:tRNA Delta(2)-isopentenylpyrophosphate transferase (AHRD…	NA	hypothetical protein [Vitis vinifera];DNA mismatch repair protein MutL [Agrobacterium vitis S4];DNA mismatch repair protein MutL [Agrobacterium vitis S4];PREDICTED: hypothetical protein [Vitis vinifera];unnamed protein product [Vitis vinifera];hypothetical protein [Vitis vinifera];unnamed protein product [Vitis vinifera]
contig00636_9	MCS005C07_153744 Ice plant Lambda Uni-Zap XR expression library, 5 days 0.5 M NaCl treatment, Crassulacean acid metabolism, phase I (2 AM). Mesembryanthemum crystallinum cDNA clone MCS005C07 5, mRNA sequence;MCT026A12_171711 Ice plant Lambda Uni-Zap XR expression library, 5 days 0.5 M NaCl treatment, Crassulacean acid metabolism, phase IV (5:30 PM). Mesembryanthemum crystallinum cDNA clone MCT026…	CDS ATMPK6, MPK6, MAPK6 ATMPK6 (ARABIDOPSIS THALIANA MAP KINASE 6); MAP kinase kinase chr2:18138477-18140693 FORWARD;CDS CRK1, ATCRK1, ATCBK3 CRK1 (CDPK-RELATED KINASE 1); calcium ion binding calcium-dependent protein serinethreonine phosphatase calmodulin-dependent protein kinase kinase chr2:17150492-17153378 FORWARD;CDS ATSK12 ATSK12; protein kinase protein serinethreonine kinase chr3:1740793-1…	RecName: Full=Mitogen-activated protein kinase homolog NTF6; AltName: Full=P43;casein kinase 2 catalytic subunit [Nicotiana tabacum];mitogen-activated protein kinase Ntf4-2 [Nicotiana tabacum];WIPK [Nicotiana tabacum];NRK1 MAPK [Nicotiana tabacum];p43Nft6 serine/threonine protein kinase [Nicotiana tabacum];mitogen-activated protein kinase Ntf4-1 [Nicotiana tabacum];salicylic acid-activated MAP ki…	putative kinase [Oryza sativa Japonica Group];putative serine/threonine protein kinase [Oryza sativa Japonica Group];putative casein kinase alpha subunit [Oryza sativa Japonica Group];cdc2 protein:ISOTYPE=cdc2Os-2;unnamed protein product [Oryza sativa];unnamed protein product [Oryza sativa];putative protein kinase [Oryza sativa Japonica Group];MAP kinase MAPK5b [Oryza sativa];MAP kinase MAPK5a [O…	BXC1505 halophyte Limonium sinense plasmid cDNA library Limonium sinense cDNA similar to ATFIM1; protein kinase MK5, mRNA sequence	POPTR_0004s05770.3;POPTR_0006s22990.1;POPTR_0002s16400.1;POPTR_0005s18960.1;POPTR_0003s10090.1;POPTR_0016s08080.1;POPTR_0004s05770.1;POPTR_0007s10100.1;POPTR_0004s14080.1;POPTR_0013s00610.1;POPTR_0003s18950.1;POPTR_0005s25270.1;POPTR_0016s03470.1;POPTR_0016s01420.1;POPTR_0010s06700.1;POPTR_0008s17840.2;POPTR_0002s03340.1;POPTR_0005s00710.1;POPTR_0014s07510.1;POPTR_0016s14940.1;POPTR_0002s19110.1;…	genomic_reference:SL1.00sc02164 evidence_code:09F0H1E1IEG gene_region:2645182-2650503 functional_description:Mitogen-activated protein kinase (AHRD V1 ***G A5WYZ9_GOSHI); contains Interpro domain(s) IPR002290 Serine/threonine protein kinase ";genomic_reference:SL1.00sc03587 evidence_code:09F1H1E1IEG gene_region:3320932-3331409 functional_description:Casein kinase 2 alpha subunit (AHRD V1 ***G B2C…	mitogen-activated protein kinase [Solanum tuberosum];NtK-1-like [Solanum tuberosum];protein kinase CPK1 [Solanum tuberosum];MAP kinase [Solanum tuberosum];Ser/Thr protein kinase-like [Solanum tuberosum];mitogen-activated protein kinase [Solanum tuberosum];Shaggy-like protein kinase NtK-1 [Solanum tuberosum];mitogen-activated protein kinase [Solanum tuberosum];mitogen-activated protein kinase [Sol…	PREDICTED: hypothetical protein [Vitis vinifera];PREDICTED: hypothetical protein, partial [Vitis vinifera];PREDICTED: hypothetical protein [Vitis vinifera];PREDICTED: hypothetical protein [Vitis vinifera];unnamed protein product [Vitis vinifera];unnamed protein product [Vitis vinifera];hypothetical protein [Vitis vinifera];PREDICTED: hypothetical protein [Vitis vinifera];PREDICTED: hypothetical p…
contig00922_9	L48-3393T3 Ice plant Lambda Uni-Zap XR expression library, 48 hours NaCl treatment Mesembryanthemum crystallinum cDNA clone L48-3393 5, mRNA sequence;ML07H09 ML Mesembryanthemum crystallinum cDNA 5, mRNA sequence	CDS ATMRP11 ATMRP11; ATPase, coupled to transmembrane movement of substances chr2:3515637-3522491 FORWARD;CDS ATMRP4, EST3 ATMRP4 (ARABIDOPSIS THALIANA MULTIDRUG RESISTANCE-ASSOCIATED PROTEIN 4); ATPase, coupled to transmembrane movement of substances folic acid transporter chr2:19574944-19580383 FORWARD;CDS N/A ABC transporter family protein chr2:154669-158063 REVERSE;CDS ATNAP8 ATNAP8; ATPase, …	unnamed protein product [Nicotiana tabacum];unnamed protein product [Nicotiana tabacum];unnamed protein product [Nicotiana tabacum];unnamed protein product [Nicotiana tabacum];unnamed protein product [Nicotiana tabacum];RecName: Full=Pleiotropic drug resistance protein 1; AltName: Full=NtPDR1;unnamed protein product [Nicotiana tabacum];unnamed protein product [Nicotiana tabacum];unnamed protein p…	unnamed protein product [Oryza sativa];unnamed protein product [Oryza sativa];unnamed protein product [Oryza sativa];unnamed protein product [Oryza sativa];unnamed protein product [Oryza sativa];unnamed protein product [Oryza sativa];unnamed protein product [Oryza sativa];unnamed protein product [Oryza sativa];unnamed protein product [Oryza sativa];unnamed protein product [Oryza sativa];unnamed p…	NA	POPTR_0002s03760.1;POPTR_0008s05020.1;POPTR_0006s12590.1;POPTR_0015s07050.2;POPTR_0018s13820.1;POPTR_0017s13110.1;POPTR_0013s11630.1;POPTR_0001s17570.1;POPTR_0002s20700.1;POPTR_0010s23210.1;POPTR_0005s07780.1;POPTR_0014s10880.2;POPTR_0013s12200.1;POPTR_0004s24450.1;POPTR_0015s04860.1;POPTR_0016s06620.1;POPTR_0006s21400.2;POPTR_0007s14940.1;POPTR_0018s14960.1;POPTR_0001s14650.1;POPTR_0014s07600.1;…	genomic_reference:SL1.00sc02102 evidence_code:09F0H1E1IEG gene_region:139989-146531 functional_description:Pleiotropic drug resistance protein (AHRD V1 ***NG C8CA13_CUCSA); contains Interpro domain(s) IPR013525 ABC-2 type transporter ";genomic_reference:SL1.00sc02749 evidence_code:09F0H1E1IEG gene_region:2379424-2386800 functional_description:ATATH6 ATPase coupled to transmembrane movement of sub…
contig01183_4	L48-775T3 Ice plant Lambda Uni-Zap XR expression library, 48 hours NaCl treatment Mesembryanthemum crystallinum cDNA clone L48-775 5, mRNA sequence;MCS023F09_152742 Ice plant Lambda Uni-Zap XR expression library, 5 days 0.5 M NaCl treatment, Crassulacean acid metabolism, phase I (2 AM). Mesembryanthemum crystallinum cDNA clone MCS023F09 5, mRNA sequence;ML03F02 ML Mesembryanthemum crystallinum cD…	CDS ATMRP11 ATMRP11; ATPase, coupled to transmembrane movement of substances chr2:3515637-3522491 FORWARD;CDS ATMRP4, EST3 ATMRP4 (ARABIDOPSIS THALIANA MULTIDRUG RESISTANCE-ASSOCIATED PROTEIN 4); ATPase, coupled to transmembrane movement of substances folic acid transporter chr2:19574944-19580383 FORWARD;CDS ATNAP8 ATNAP8; ATPase, coupled to transmembrane movement of substances transporter chr4:1…	unnamed protein product [Nicotiana tabacum];unnamed protein product [Nicotiana tabacum];unnamed protein product [Nicotiana tabacum];unnamed protein product [Nicotiana tabacum];unnamed protein product [Nicotiana tabacum];RecName: Full=Pleiotropic drug resistance protein 1; AltName: Full=NtPDR1;unnamed protein product [Nicotiana tabacum];unnamed protein product [Nicotiana tabacum];unnamed protein p…	unnamed protein product [Oryza sativa];unnamed protein product [Oryza sativa];unnamed protein product [Oryza sativa];unnamed protein product [Oryza sativa];unnamed protein product [Oryza sativa];unnamed protein product [Oryza sativa];unnamed protein product [Oryza sativa];unnamed protein product [Oryza sativa];unnamed protein product [Oryza sativa];unnamed protein product [Oryza sativa];unnamed p…	d3c23pz.r1 Plumbago zeylanica sperm cell (Sua) cDNA library Plumbago zeylanica cDNA clone d3c23pz 5, mRNA sequence;d3o01pz.r1 Plumbago zeylanica sperm cell (Sua) cDNA library Plumbago zeylanica cDNA clone d3o01pz 5, mRNA sequence	POPTR_0002s03760.1;POPTR_0015s00840.2;POPTR_0006s12590.1;POPTR_0001s19030.1;POPTR_0005s24830.1;POPTR_0018s13820.1;POPTR_0013s11630.1;POPTR_0001s17570.1;POPTR_0016s13080.1;POPTR_0010s23210.1;POPTR_0016s06620.2;POPTR_0013s12200.1;POPTR_0008s09830.2;POPTR_0004s24450.1;POPTR_0015s04860.1;POPTR_0455s00200.1;POPTR_0006s21400.2;POPTR_0001s10240.1;POPTR_0002s15830.1;POPTR_0002s18990.1;POPTR_0015s07070.1;…	genomic_reference:SL1.00sc01578 evidence_code:09F0H1E1IEG gene_region:154690-165148 functional_description:LRR receptor-like serine/threonine-protein kinase FEI 1 (AHRD V1 *--G C0LGF4); contains Interpro domain(s) IPR002290 Serine/threonine protein kinase ";genomic_reference:SL1.00sc04295 evidence_code:09F0H1E0IEG gene_region:7811563-7815334 functional_description:MRP1 ARABIDOPSIS THALIANA MULTID…
contig01509_12	MP13H04 MP Mesembryanthemum crystallinum cDNA 5 similar to abc transporter, mRNA sequence;MCT007D05_165165 Ice plant Lambda Uni-Zap XR expression library, 5 days 0.5 M NaCl treatment, Crassulacean acid metabolism, phase IV (5:30 PM). Mesembryanthemum crystallinum cDNA clone MCT007D05 5, mRNA sequence;ML07H09 ML Mesembryanthemum crystallinum cDNA 5, mRNA sequence;L0-751T3 Ice plant Lambda Uni-Zap …	CDS ATMRP11 ATMRP11; ATPase, coupled to transmembrane movement of substances chr2:3515637-3522491 FORWARD;CDS ATMRP4, EST3 ATMRP4 (ARABIDOPSIS THALIANA MULTIDRUG RESISTANCE-ASSOCIATED PROTEIN 4); ATPase, coupled to transmembrane movement of substances folic acid transporter chr2:19574944-19580383 FORWARD;CDS N/A ABC transporter family protein chr2:154669-158063 REVERSE;CDS ATNAP8 ATNAP8; ATPase, …	unnamed protein product [Nicotiana tabacum];RecName: Full=Pleiotropic drug resistance protein 3; AltName: Full=NtPDR3;PDR-like ABC transporter [Nicotiana tabacum];unnamed protein product [Nicotiana tabacum];unnamed protein product [Nicotiana tabacum];unnamed protein product [Nicotiana tabacum]	unnamed protein product [Oryza sativa];unnamed protein product [Oryza sativa];unnamed protein product [Oryza sativa];unnamed protein product [Oryza sativa];unnamed protein product [Oryza sativa];unnamed protein product [Oryza sativa];unnamed protein product [Oryza sativa];unnamed protein product [Oryza sativa];unnamed protein product [Oryza sativa];unnamed protein product [Oryza sativa];hypotheti…	NA	POPTR_0008s05020.1;POPTR_0015s00840.2;POPTR_0006s12590.1;POPTR_0015s07050.2;POPTR_0018s13820.1;POPTR_0017s13110.1;POPTR_0002s20700.1;POPTR_0016s13080.1;POPTR_0014s10880.2;POPTR_0006s04790.1;POPTR_0004s24450.1;POPTR_0013s12200.1;POPTR_0016s06620.1;POPTR_0455s00200.1;POPTR_0001s10240.1;POPTR_0001s14650.1;POPTR_0007s06620.1;POPTR_0010s14180.1;POPTR_0019s00990.1;POPTR_0008s01320.1;POPTR_0010s18400.1;…	genomic_reference:SL1.00sc04337 evidence_code:09F0H1E1IEG gene_region:4043017-4049633 functional_description:Pleiotropic drug resistance protein (AHRD V1 ***NG C8CA13_CUCSA); contains Interpro domain(s) IPR013525 ABC-2 type transporter ";genomic_reference:SL1.00sc05382 evidence_code:09F0H1E1IEG gene_region:913647-921962 functional_description:Multidrug resistance protein ABC transporter family (A…	unnamed protein product [Solanum tuberosum];unnamed protein product [Solanum tuberosum];unnamed protein product [Solanum tuberosum];unnamed protein product [Solanum tuberosum];unnamed protein product [Solanum tuberosum];unnamed protein product [Solanum tuberosum];unnamed protein product [Solanum tuberosum];unnamed protein product [Solanum tuberosum];resistance protein PSH-RGH6 [Solanum tuberosum]…	nickel import ATP-binding protein NikE [Agrobacterium vitis S4];ABC transporter nucleotide binding/ATPase protein [Agrobacterium vitis S4];unnamed protein product [Vitis vinifera];unnamed protein product [Vitis vinifera];unnamed protein product [Vitis vinifera];ABC transporter nucleotide binding/ATPase protein [Agrobacterium vitis S4];ABC transporter nucleotide binding/ATPase protein [Agrobacteri…
contig04767_2	MP13H04 MP Mesembryanthemum crystallinum cDNA 5 similar to abc transporter, mRNA sequence;MCT007D05_165165 Ice plant Lambda Uni-Zap XR expression library, 5 days 0.5 M NaCl treatment, Crassulacean acid metabolism, phase IV (5:30 PM). Mesembryanthemum crystallinum cDNA clone MCT007D05 5, mRNA sequence;MCS038E07_160650 Ice plant Lambda Uni-Zap XR expression library, 5 days 0.5 M NaCl treatment, Cra…	CDS ATMRP11 ATMRP11; ATPase, coupled to transmembrane movement of substances chr2:3515637-3522491 FORWARD;CDS ATMRP4, EST3 ATMRP4 (ARABIDOPSIS THALIANA MULTIDRUG RESISTANCE-ASSOCIATED PROTEIN 4); ATPase, coupled to transmembrane movement of substances folic acid transporter chr2:19574944-19580383 FORWARD;CDS N/A ABC transporter family protein chr2:154669-158063 REVERSE;CDS ATNAP8 ATNAP8; ATPase, …	unnamed protein product [Nicotiana tabacum];RecName: Full=Pleiotropic drug resistance protein 3; AltName: Full=NtPDR3;PDR-like ABC transporter [Nicotiana tabacum];unnamed protein product [Nicotiana tabacum];unnamed protein product [Nicotiana tabacum];unnamed protein product [Nicotiana tabacum]	unnamed protein product [Oryza sativa];unnamed protein product [Oryza sativa];unnamed protein product [Oryza sativa];unnamed protein product [Oryza sativa];unnamed protein product [Oryza sativa];unnamed protein product [Oryza sativa];unnamed protein product [Oryza sativa];unnamed protein product [Oryza sativa];unnamed protein product [Oryza sativa];unnamed protein product [Oryza sativa];unnamed p…	NA	POPTR_0008s05020.1;POPTR_0006s12590.1;POPTR_0015s07050.2;POPTR_0018s13820.1;POPTR_0013s11630.1;POPTR_0017s13110.1;POPTR_0016s13080.1;POPTR_0002s20700.1;POPTR_0005s07780.1;POPTR_0014s10880.2;POPTR_0006s04790.1;POPTR_0014s18670.1;POPTR_0004s24450.1;POPTR_0013s12200.1;POPTR_0015s04860.1;POPTR_0016s06620.1;POPTR_0007s14940.1;POPTR_0001s37340.1;POPTR_0001s10240.1;POPTR_0014s07600.1;POPTR_0007s06620.1;…	genomic_reference:SL1.00sc04295 evidence_code:09F0H1E0IEG gene_region:7811563-7815334 functional_description:MRP1 ARABIDOPSIS THALIANA MULTIDRUG RESISTANCE-ASSOCIATED PROTEIN 1 ATPase coupled to transmembrane movement of substances / xenobiotic-transporting ATPase (AHRD V1 *-*G AT1G30400.2); contains Interpro domain(s) IPR003439 ABC transporter-like ";genomic_reference:SL1.00sc02102 evidence_code…
contig00289_4	MP13H04 MP Mesembryanthemum crystallinum cDNA 5 similar to abc transporter, mRNA sequence;MCU010G04_256084 Ice plant Lambda Uni-Zap XR expression library, 5 days 0.5 M NaCl treatment, Crassulacean acid metabolism, phase II (8:00 AM). Mesembryanthemum crystallinum cDNA clone MCU010G04 5, mRNA sequence;MO15C09 MO Mesembryanthemum crystallinum cDNA 5, mRNA sequence;mcr02-2ms1-m01 mcr02 Mesembryanthe…	CDS ATMRP11 ATMRP11; ATPase, coupled to transmembrane movement of substances chr2:3515637-3522491 FORWARD;CDS N/A ABC transporter family protein chr2:154669-158063 REVERSE;CDS ATNAP8 ATNAP8; ATPase, coupled to transmembrane movement of substances transporter chr4:13009845-13013229 REVERSE;CDS N/A ABC transporter family protein chr1:27082587-27088163 REVERSE;CDS N/A ABC transporter family protein …	unnamed protein product [Nicotiana tabacum];unnamed protein product [Nicotiana tabacum];unnamed protein product [Nicotiana tabacum];unnamed protein product [Nicotiana tabacum];unnamed protein product [Nicotiana tabacum];RecName: Full=Pleiotropic drug resistance protein 1; AltName: Full=NtPDR1;unnamed protein product [Nicotiana tabacum];unnamed protein product [Nicotiana tabacum];unnamed protein p…	unnamed protein product [Oryza sativa];unnamed protein product [Oryza sativa];unnamed protein product [Oryza sativa];unnamed protein product [Oryza sativa];unnamed protein product [Oryza sativa];unnamed protein product [Oryza sativa];unnamed protein product [Oryza sativa];unnamed protein product [Oryza sativa];unnamed protein product [Oryza sativa];unnamed protein product [Oryza sativa];hypotheti…	BXC0579 halophyte Limonium sinense plasmid cDNA library Limonium sinense cDNA similar to ATP binding / ATPase/ nucleoside-triphosphatase/ nucleotide binding, mRNA sequence	POPTR_0006s12590.1;POPTR_0001s19030.1;POPTR_0018s13820.1;POPTR_0013s11630.1;POPTR_0001s17570.1;POPTR_0005s07780.1;POPTR_0010s23210.1;POPTR_0014s10880.2;POPTR_0006s04790.1;POPTR_0013s12200.1;POPTR_0004s24450.1;POPTR_0015s04860.1;POPTR_0016s06620.1;POPTR_0006s21400.2;POPTR_0007s14940.1;POPTR_0007s06620.1;POPTR_0010s14180.1;POPTR_0008s01320.1;POPTR_0016s05690.1;POPTR_0007s05540.1;POPTR_0017s07820.1;…	genomic_reference:SL1.00sc04337 evidence_code:09F0H1E1IEG gene_region:4043017-4049633 functional_description:Pleiotropic drug resistance protein (AHRD V1 ***NG C8CA13_CUCSA); contains Interpro domain(s) IPR013525 ABC-2 type transporter ";genomic_reference:SL1.00sc07408 evidence_code:09F0H1E1IEG gene_region:633981-634864 functional_description:ABC transporter family protein (AHRD V1 ***NG AT3G1322…	unnamed protein product [Solanum tuberosum];unnamed protein product [Solanum tuberosum];unnamed protein product [Solanum tuberosum];unnamed protein product [Solanum tuberosum];unnamed protein product [Solanum tuberosum];unnamed protein product [Solanum tuberosum];unnamed protein product [Solanum tuberosum];unnamed protein product [Solanum tuberosum];unnamed protein product [Solanum tuberosum];P-g…	nickel import ATP-binding protein NikE [Agrobacterium vitis S4];ABC transporter nucleotide binding/ATPase protein (sugar) [Agrobacterium vitis S4];ABC transporter nucleotide binding/ATPase protein [Agrobacterium vitis S4];molybdate ABC transporter ATP-binding protein [Agrobacterium vitis S4];ABC transporter nucleotide binding/ATPase protein (oligopeptide) [Agrobacterium vitis S4];ABC transporter …
contig00573_10	NA	CDS ATMRP13 ATMRP13; ATPase, coupled to transmembrane movement of substances chr1:10739357-10747017 FORWARD;CDS ATMRP12 ATMRP12; ATPase, coupled to transmembrane movement of substances chr1:10748816-10756316 FORWARD;CDS ATMRP5, MRP5 ATMRP5; ATPase, coupled to transmembrane movement of substances sulfonylurea receptor chr1:1064848-1070396 REVERSE	NA	unnamed protein product [Oryza sativa];unnamed protein product [Oryza sativa];unnamed protein product [Oryza sativa]	NA	POPTR_0001s10240.1;POPTR_0249s00200.2;POPTR_0012s01200.1;POPTR_0249s00200.1	genomic_reference:SL1.00sc02257 evidence_code:09F0H1E1IEG gene_region:217376-243653 functional_description:MRP1 ARABIDOPSIS THALIANA MULTIDRUG RESISTANCE-ASSOCIATED PROTEIN 1 ATPase coupled to transmembrane movement of substances / xenobiotic-transporting ATPase (AHRD V1 ***G AT1G30400.2); contains Interpro domain(s) IPR001140 ABC transporter, transmembrane region ";genomic_reference:SL1.00sc0618…	NA	PREDICTED: similar to putative multidrug resistance-associated protein [Vitis vinifera];PREDICTED: hypothetical protein [Vitis vinifera];PREDICTED: hypothetical protein [Vitis vinifera];PREDICTED: hypothetical protein [Vitis vinifera];unnamed protein product [Vitis vinifera]
contig01707_3	NA	CDS ATMRP14 ATMRP14; ATPase, coupled to transmembrane movement of substances chr3:21863519-21868701 REVERSE;CDS ATMRP2, EST4, MRP2 ATMRP2 (ARABIDOPSIS THALIANA MULTIDRUG RESISTANCE-ASSOCIATED PROTEIN 2); ATPase, coupled to transmembrane movement of substances chr2:14603267-14612387 FORWARD;CDS ATMRP4, EST3 ATMRP4 (ARABIDOPSIS THALIANA MULTIDRUG RESISTANCE-ASSOCIATED PROTEIN 4); ATPase, coupled to…	NA	unnamed protein product [Oryza sativa];unnamed protein product [Oryza sativa];unnamed protein product [Oryza sativa];unnamed protein product [Oryza sativa]	NA	POPTR_0015s06010.2;POPTR_0015s06010.1;POPTR_0007s06620.1;POPTR_0012s01210.1;POPTR_0012s01200.1	genomic_reference:SL1.00sc01598 evidence_code:09F0H1E0IEG gene_region:83137-86843 functional_description:Nickel ABC transporter ATP-binding protein NikE (AHRD V1 *-*NG A7ZT18_ECO24); contains Interpro domain(s) IPR014156 Nickel ABC transporter, permease subunit NikB ";genomic_reference:SL1.00sc01473 evidence_code:09F0H1E0IEG gene_region:6574-8501 functional_description:Autoinducer-2 ABC transport…	NA	ABC transporter nucleotide binding/ATPase protein (dipeptide) [Agrobacterium vitis S4];ABC transporter nucleotide binding/ATPase protein (sugar/ribonucleotide) [Agrobacterium vitis S4];ABC transporter nucleotide binding/ATPase protein [Agrobacterium vitis S4];ABC transporter nucleotide binding/ATPase protein [Agrobacterium vitis S4];ABC transporter nucleotide binding/ATPase protein (sugar/ribonuc…
contig00220_11	NA	CDS ATMRP14 ATMRP14; ATPase, coupled to transmembrane movement of substances chr3:21863519-21868701 REVERSE;CDS ATMRP4, EST3 ATMRP4 (ARABIDOPSIS THALIANA MULTIDRUG RESISTANCE-ASSOCIATED PROTEIN 4); ATPase, coupled to transmembrane movement of substances folic acid transporter chr2:19574944-19580383 FORWARD;CDS ATMRP11 ATMRP11; ATPase, coupled to transmembrane movement of substances chr2:3515637-3…	NA	unnamed protein product [Oryza sativa];unnamed protein product [Oryza sativa];unnamed protein product [Oryza sativa];unnamed protein product [Oryza sativa];unnamed protein product [Oryza sativa];unnamed protein product [Oryza sativa];unnamed protein product [Oryza sativa];unnamed protein product [Oryza sativa];unnamed protein product [Oryza sativa];unnamed protein product [Oryza sativa];unnamed p…	NA	POPTR_0003s19800.1;POPTR_0004s03470.1;POPTR_0003s19680.1;POPTR_0003s19650.1;POPTR_0015s06010.2;POPTR_0002s25710.1;POPTR_0014s17830.1;POPTR_0016s13080.1;POPTR_0002s20700.1;POPTR_0011s04290.1;POPTR_0014s18670.1;POPTR_0249s00200.1;POPTR_0008s17960.1;POPTR_0001s10240.1;POPTR_0249s00200.2;POPTR_0001s37340.1;POPTR_0003s19660.1;POPTR_0003s02950.2;POPTR_0012s01200.1;POPTR_0003s18100.1;POPTR_0001s37330.1;…	genomic_reference:SL1.00sc03179 evidence_code:09F0H1E1IEG gene_region:4669408-4674943 functional_description:Multidrug resistance protein ABC transporter family (Fragment) (AHRD V1 ***NG B9MWQ7_POPTR); contains Interpro domain(s) IPR003439 ABC transporter-like ";genomic_reference:SL1.00sc02257 evidence_code:09F0H1E1IEG gene_region:217376-243653 functional_description:MRP1 ARABIDOPSIS THALIANA MUL…	NA	PREDICTED: hypothetical protein [Vitis vinifera];PREDICTED: hypothetical protein [Vitis vinifera];unnamed protein product [Vitis vinifera];unnamed protein product [Vitis vinifera];PREDICTED: hypothetical protein [Vitis vinifera];unnamed protein product [Vitis vinifera];unnamed protein product [Vitis vinifera];PREDICTED: similar to putative multidrug resistance-associated protein [Vitis vinifera];…
contig00107_11	MCS023F09_152742 Ice plant Lambda Uni-Zap XR expression library, 5 days 0.5 M NaCl treatment, Crassulacean acid metabolism, phase I (2 AM). Mesembryanthemum crystallinum cDNA clone MCS023F09 5, mRNA sequence;MCT017C07_166945 Ice plant Lambda Uni-Zap XR expression library, 5 days 0.5 M NaCl treatment, Crassulacean acid metabolism, phase IV (5:30 PM). Mesembryanthemum crystallinum cDNA clone MCT017…	CDS ATMRP4, EST3 ATMRP4 (ARABIDOPSIS THALIANA MULTIDRUG RESISTANCE-ASSOCIATED PROTEIN 4); ATPase, coupled to transmembrane movement of substances folic acid transporter chr2:19574944-19580383 FORWARD;CDS ATMRP11 ATMRP11; ATPase, coupled to transmembrane movement of substances chr2:3515637-3522491 FORWARD;CDS ATATH7, ATH7 ATATH7; ATPase, coupled to transmembrane movement of substances transporter …	unnamed protein product [Nicotiana tabacum];unnamed protein product [Nicotiana tabacum];unnamed protein product [Nicotiana tabacum];unnamed protein product [Nicotiana tabacum];unnamed protein product [Nicotiana tabacum];PDR-type ABC transporter 1 [Nicotiana tabacum];unnamed protein product [Nicotiana tabacum];unnamed protein product [Nicotiana tabacum];unnamed protein product [Nicotiana tabacum];…	unnamed protein product [Oryza sativa];unnamed protein product [Oryza sativa];unnamed protein product [Oryza sativa];unnamed protein product [Oryza sativa];unnamed protein product [Oryza sativa];unnamed protein product [Oryza sativa];unnamed protein product [Oryza sativa];unnamed protein product [Oryza sativa];unnamed protein product [Oryza sativa];unnamed protein product [Oryza sativa];unnamed p…	NA	POPTR_0016s09680.1;POPTR_0006s12590.1;POPTR_0014s10870.1;POPTR_0012s07160.1;POPTR_0003s19680.1;POPTR_0018s13820.1;POPTR_0017s13110.1;POPTR_0015s06010.2;POPTR_0015s00250.1;POPTR_0002s20700.1;POPTR_0016s13080.1;POPTR_0014s10880.2;POPTR_0010s23210.1;POPTR_0006s22830.1;POPTR_0006s04790.1;POPTR_0014s18670.1;POPTR_0012s01210.1;POPTR_0006s07370.1;POPTR_0012s07160.2;POPTR_0001s10240.1;POPTR_0001s37340.1;…	genomic_reference:SL1.00sc01522 evidence_code:09F0H1E0IEG gene_region:69436-73883 functional_description:Ferrichrome ABC transporter permease protein FhuB (AHRD V1 *--NG B3IG17_ECOLX); contains Interpro domain(s) IPR000531 TonB-dependent receptor, beta-barrel ";genomic_reference:SL1.00sc01975 evidence_code:09F0H1E0IEG gene_region:2127-3011 functional_description:sn-glycerol-3-phosphate import ATP…	unnamed protein product [Solanum tuberosum];unnamed protein product [Solanum tuberosum];unnamed protein product [Solanum tuberosum];unnamed protein product [Solanum tuberosum];unnamed protein product [Solanum tuberosum];unnamed protein product [Solanum tuberosum];P-glycoprotein [Solanum tuberosum]	molybdate ABC transporter ATP-binding protein [Agrobacterium vitis S4];ABC transporter nucleotide binding/ATPase protein (oligopeptide) [Agrobacterium vitis S4];ABC transporter nucleotide binding/ATPase protein (oligopeptide) [Agrobacterium vitis S4];ABC transporter nucleotide binding/ATPase protein [Agrobacterium vitis S4];ABC transporter nucleotide binding/ATPase protein (ferrichrome) [Agrobact…
contig00222_13	L48-3393T3 Ice plant Lambda Uni-Zap XR expression library, 48 hours NaCl treatment Mesembryanthemum crystallinum cDNA clone L48-3393 5, mRNA sequence;ML07H09 ML Mesembryanthemum crystallinum cDNA 5, mRNA sequence;L0-751T3 Ice plant Lambda Uni-Zap XR expression library, 0 hours NaCl treatment Mesembryanthemum crystallinum cDNA clone L0-751 5 similar to TNF-alpha stimulated ABC protein (AF027302) […	CDS ATMRP4, EST3 ATMRP4 (ARABIDOPSIS THALIANA MULTIDRUG RESISTANCE-ASSOCIATED PROTEIN 4); ATPase, coupled to transmembrane movement of substances folic acid transporter chr2:19574944-19580383 FORWARD;CDS ATMRP11 ATMRP11; ATPase, coupled to transmembrane movement of substances chr2:3515637-3522491 FORWARD;CDS ATNAP8 ATNAP8; ATPase, coupled to transmembrane movement of substances transporter chr4:1…	NA	unnamed protein product [Oryza sativa];unnamed protein product [Oryza sativa];unnamed protein product [Oryza sativa];unnamed protein product [Oryza sativa];unnamed protein product [Oryza sativa];unnamed protein product [Oryza sativa];unnamed protein product [Oryza sativa];unnamed protein product [Oryza sativa];unnamed protein product [Oryza sativa];unnamed protein product [Oryza sativa];unnamed p…	BXC0579 halophyte Limonium sinense plasmid cDNA library Limonium sinense cDNA similar to ATP binding / ATPase/ nucleoside-triphosphatase/ nucleotide binding, mRNA sequence	POPTR_0008s05020.1;POPTR_0003s19670.1;POPTR_0006s12590.1;POPTR_0015s07050.2;POPTR_0018s13820.1;POPTR_0017s13110.1;POPTR_0002s20700.1;POPTR_0016s13080.1;POPTR_0014s10880.2;POPTR_0014s18670.1;POPTR_0001s37340.1;POPTR_0001s10240.1;POPTR_0007s06620.1;POPTR_0007s05540.1;POPTR_0015s07070.1;POPTR_0014s10880.1;POPTR_0010s26100.1;POPTR_0010s21720.1;POPTR_0011s09360.1;POPTR_0018s14660.1;POPTR_0011s13720.1;…	genomic_reference:SL1.00sc01522 evidence_code:09F0H1E0IEG gene_region:69436-73883 functional_description:Ferrichrome ABC transporter permease protein FhuB (AHRD V1 *--NG B3IG17_ECOLX); contains Interpro domain(s) IPR000531 TonB-dependent receptor, beta-barrel ";genomic_reference:SL1.00sc05382 evidence_code:09F0H1E1IEG gene_region:913647-921962 functional_description:Multidrug resistance protein A…	unnamed protein product [Solanum tuberosum];unnamed protein product [Solanum tuberosum];unnamed protein product [Solanum tuberosum];unnamed protein product [Solanum tuberosum];unnamed protein product [Solanum tuberosum];unnamed protein product [Solanum tuberosum];P-glycoprotein-like [Arabidopsis thaliana];P-glycoprotein [Solanum tuberosum]	ABC transporter nucleotide binding/ATPase protein [Agrobacterium vitis S4];unnamed protein product [Vitis vinifera];ABC transporter nucleotide binding/ATPase protein [Agrobacterium vitis S4];unnamed protein product [Vitis vinifera];ABC transporter nucleotide binding/ATPase protein (oligopeptide) [Agrobacterium vitis S4];unnamed protein product [Vitis vinifera];ABC transporter nucleotide binding/A…
contig01153_8	MCU008D04_255638 Ice plant Lambda Uni-Zap XR expression library, 5 days 0.5 M NaCl treatment, Crassulacean acid metabolism, phase II (8:00 AM). Mesembryanthemum crystallinum cDNA clone MCU008D04 5, mRNA sequence;MP13H04 MP Mesembryanthemum crystallinum cDNA 5 similar to abc transporter, mRNA sequence;MCU002B03_254494 Ice plant Lambda Uni-Zap XR expression library, 5 days 0.5 M NaCl treatment, Cra…	CDS ATMRP4, EST3 ATMRP4 (ARABIDOPSIS THALIANA MULTIDRUG RESISTANCE-ASSOCIATED PROTEIN 4); ATPase, coupled to transmembrane movement of substances folic acid transporter chr2:19574944-19580383 FORWARD;CDS ATMRP11 ATMRP11; ATPase, coupled to transmembrane movement of substances chr2:3515637-3522491 FORWARD;CDS N/A ABC transporter family protein chr2:154669-158063 REVERSE;CDS N/A ABC transporter fam…	unnamed protein product [Nicotiana tabacum];unnamed protein product [Nicotiana tabacum];unnamed protein product [Nicotiana tabacum];unnamed protein product [Nicotiana tabacum];unnamed protein product [Nicotiana tabacum];RecName: Full=Pleiotropic drug resistance protein 1; AltName: Full=NtPDR1;unnamed protein product [Nicotiana tabacum];unnamed protein product [Nicotiana tabacum];unnamed protein p…	unnamed protein product [Oryza sativa];unnamed protein product [Oryza sativa];unnamed protein product [Oryza sativa];unnamed protein product [Oryza sativa];unnamed protein product [Oryza sativa];unnamed protein product [Oryza sativa];unnamed protein product [Oryza sativa];unnamed protein product [Oryza sativa];unnamed protein product [Oryza sativa];unnamed protein product [Oryza sativa];hypotheti…	BXC0579 halophyte Limonium sinense plasmid cDNA library Limonium sinense cDNA similar to ATP binding / ATPase/ nucleoside-triphosphatase/ nucleotide binding, mRNA sequence	POPTR_0002s03760.1;POPTR_0008s05020.1;POPTR_0003s19670.1;POPTR_0015s00840.2;POPTR_0006s12590.1;POPTR_0005s24830.1;POPTR_0001s19030.1;POPTR_0018s13820.1;POPTR_0013s11630.1;POPTR_0001s17570.1;POPTR_0016s13080.1;POPTR_0010s23210.1;POPTR_0008s09830.2;POPTR_0004s24450.1;POPTR_0013s12200.1;POPTR_0015s04860.1;POPTR_0006s21400.2;POPTR_0001s10240.1;POPTR_0002s15830.1;POPTR_0004s22410.1;POPTR_0015s07070.1;…	genomic_reference:SL1.00sc04295 evidence_code:09F0H1E0IEG gene_region:7811563-7815334 functional_description:MRP1 ARABIDOPSIS THALIANA MULTIDRUG RESISTANCE-ASSOCIATED PROTEIN 1 ATPase coupled to transmembrane movement of substances / xenobiotic-transporting ATPase (AHRD V1 *-*G AT1G30400.2); contains Interpro domain(s) IPR003439 ABC transporter-like ";genomic_reference:SL1.00sc04493 evidence_code…
contig02552_2	MP13H04 MP Mesembryanthemum crystallinum cDNA 5 similar to abc transporter, mRNA sequence;MCT007D05_165165 Ice plant Lambda Uni-Zap XR expression library, 5 days 0.5 M NaCl treatment, Crassulacean acid metabolism, phase IV (5:30 PM). Mesembryanthemum crystallinum cDNA clone MCT007D05 5, mRNA sequence;MCA052E02_21710 Ice plant Lambda Uni-Zap XR expression library, 0 hours NaCl treatment prescreene…	CDS ATMRP4, EST3 ATMRP4 (ARABIDOPSIS THALIANA MULTIDRUG RESISTANCE-ASSOCIATED PROTEIN 4); ATPase, coupled to transmembrane movement of substances folic acid transporter chr2:19574944-19580383 FORWARD;CDS ATMRP11 ATMRP11; ATPase, coupled to transmembrane movement of substances chr2:3515637-3522491 FORWARD;CDS N/A ABC transporter family protein chr1:27082587-27088163 REVERSE;CDS N/A ABC transporter…	unnamed protein product [Nicotiana tabacum];RecName: Full=Pleiotropic drug resistance protein 3; AltName: Full=NtPDR3;PDR-like ABC transporter [Nicotiana tabacum];unnamed protein product [Nicotiana tabacum];unnamed protein product [Nicotiana tabacum];unnamed protein product [Nicotiana tabacum]	unnamed protein product [Oryza sativa];unnamed protein product [Oryza sativa];unnamed protein product [Oryza sativa];unnamed protein product [Oryza sativa];unnamed protein product [Oryza sativa];unnamed protein product [Oryza sativa];unnamed protein product [Oryza sativa];unnamed protein product [Oryza sativa];unnamed protein product [Oryza sativa];unnamed protein product [Oryza sativa];unnamed p…	NA	POPTR_0008s05020.1;POPTR_0003s19670.1;POPTR_0006s12590.1;POPTR_0015s07050.2;POPTR_0018s13820.1;POPTR_0017s13110.1;POPTR_0016s13080.1;POPTR_0014s10880.2;POPTR_0016s06620.1;POPTR_0001s10240.1;POPTR_0007s06620.1;POPTR_0014s10880.1;POPTR_0010s26100.1;POPTR_0010s21720.1;POPTR_0005s08680.1;POPTR_0018s14660.1;POPTR_0011s13720.1;POPTR_1557s00200.1;POPTR_0009s07440.1;POPTR_0001s16560.1;POPTR_0002s18850.1;…	genomic_reference:SL1.00sc01522 evidence_code:09F0H1E0IEG gene_region:69436-73883 functional_description:Ferrichrome ABC transporter permease protein FhuB (AHRD V1 *--NG B3IG17_ECOLX); contains Interpro domain(s) IPR000531 TonB-dependent receptor, beta-barrel ";genomic_reference:SL1.00sc05382 evidence_code:09F0H1E1IEG gene_region:913647-921962 functional_description:Multidrug resistance protein A…	unnamed protein product [Solanum tuberosum];unnamed protein product [Solanum tuberosum];unnamed protein product [Solanum tuberosum];unnamed protein product [Solanum tuberosum];unnamed protein product [Solanum tuberosum];unnamed protein product [Solanum tuberosum];unnamed protein product [Solanum tuberosum];unnamed protein product [Solanum tuberosum];unnamed protein product [Solanum tuberosum];unn…	nickel import ATP-binding protein NikE [Agrobacterium vitis S4];unnamed protein product [Vitis vinifera];unnamed protein product [Vitis vinifera];ABC transporter nucleotide binding/ATPase protein (oligopeptide) [Agrobacterium vitis S4];ABC transporter nucleotide binding/ATPase protein [Agrobacterium vitis S4];unnamed protein product [Vitis vinifera];ABC transporter nucleotide binding/ATPase prote…
contig03075_9	MP13H04 MP Mesembryanthemum crystallinum cDNA 5 similar to abc transporter, mRNA sequence;MCU010G04_256084 Ice plant Lambda Uni-Zap XR expression library, 5 days 0.5 M NaCl treatment, Crassulacean acid metabolism, phase II (8:00 AM). Mesembryanthemum crystallinum cDNA clone MCU010G04 5, mRNA sequence;MO15C09 MO Mesembryanthemum crystallinum cDNA 5, mRNA sequence;L0-1664T3 Ice plant Lambda Uni-Zap…	CDS ATMRP4, EST3 ATMRP4 (ARABIDOPSIS THALIANA MULTIDRUG RESISTANCE-ASSOCIATED PROTEIN 4); ATPase, coupled to transmembrane movement of substances folic acid transporter chr2:19574944-19580383 FORWARD;CDS ATMRP11 ATMRP11; ATPase, coupled to transmembrane movement of substances chr2:3515637-3522491 FORWARD;CDS N/A ABC transporter family protein chr2:154669-158063 REVERSE;CDS N/A ABC transporter fam…	unnamed protein product [Nicotiana tabacum];RecName: Full=Pleiotropic drug resistance protein 3; AltName: Full=NtPDR3;PDR-like ABC transporter [Nicotiana tabacum];unnamed protein product [Nicotiana tabacum];unnamed protein product [Nicotiana tabacum];unnamed protein product [Nicotiana tabacum]	unnamed protein product [Oryza sativa];unnamed protein product [Oryza sativa];unnamed protein product [Oryza sativa];unnamed protein product [Oryza sativa];unnamed protein product [Oryza sativa];unnamed protein product [Oryza sativa];unnamed protein product [Oryza sativa];unnamed protein product [Oryza sativa];unnamed protein product [Oryza sativa];unnamed protein product [Oryza sativa];unnamed p…	BXC0579 halophyte Limonium sinense plasmid cDNA library Limonium sinense cDNA similar to ATP binding / ATPase/ nucleoside-triphosphatase/ nucleotide binding, mRNA sequence	POPTR_0008s05020.1;POPTR_0006s12590.1;POPTR_0015s07050.2;POPTR_0001s19030.1;POPTR_0018s13820.1;POPTR_0017s13110.1;POPTR_0016s13080.1;POPTR_0002s20700.1;POPTR_0005s07780.1;POPTR_0014s10880.2;POPTR_0006s04790.1;POPTR_0014s18670.1;POPTR_0004s24450.1;POPTR_0013s12200.1;POPTR_0015s04860.1;POPTR_0016s06620.1;POPTR_0006s21400.2;POPTR_0001s37340.1;POPTR_0001s10240.1;POPTR_0007s06620.1;POPTR_0010s18400.1;…	genomic_reference:SL1.00sc02749 evidence_code:09F0H1E1IEG gene_region:2379424-2386800 functional_description:ATATH6 ATPase coupled to transmembrane movement of substances / transporter (AHRD V1 *-*G AT3G47780.1); contains Interpro domain(s) IPR003439 ABC transporter-like ";genomic_reference:SL1.00sc07200 evidence_code:09F0H1E0IEG gene_region:1553209-1555398 functional_description:ABC transporter …
contig02367_4	MCT037B11_173925 Ice plant Lambda Uni-Zap XR expression library, 5 days 0.5 M NaCl treatment, Crassulacean acid metabolism, phase IV (5:30 PM). Mesembryanthemum crystallinum cDNA clone MCT037B11 5, mRNA sequence;L48-775T3 Ice plant Lambda Uni-Zap XR expression library, 48 hours NaCl treatment Mesembryanthemum crystallinum cDNA clone L48-775 5, mRNA sequence;MCT017C07_166945 Ice plant Lambda Uni-Z…	CDS ATMRP4, EST3 ATMRP4 (ARABIDOPSIS THALIANA MULTIDRUG RESISTANCE-ASSOCIATED PROTEIN 4); ATPase, coupled to transmembrane movement of substances folic acid transporter chr2:19574944-19580383 FORWARD;CDS N/A ABC transporter family protein chr1:27082587-27088163 REVERSE;CDS ATNAP8 ATNAP8; ATPase, coupled to transmembrane movement of substances transporter chr4:13009845-13013229 REVERSE;CDS ATATH7,…	NA	unnamed protein product [Oryza sativa];unnamed protein product [Oryza sativa];unnamed protein product [Oryza sativa];unnamed protein product [Oryza sativa];unnamed protein product [Oryza sativa];unnamed protein product [Oryza sativa];unnamed protein product [Oryza sativa];unnamed protein product [Oryza sativa];unnamed protein product [Oryza sativa];unnamed protein product [Oryza sativa];unnamed p…	NA	POPTR_0006s12590.1;POPTR_0018s13820.1;POPTR_0013s11630.1;POPTR_0017s13110.1;POPTR_0002s20700.1;POPTR_0010s23210.1;POPTR_0014s10880.2;POPTR_0016s06620.2;POPTR_0006s04790.1;POPTR_0014s18670.1;POPTR_0004s24450.1;POPTR_0016s06620.1;POPTR_0015s04860.1;POPTR_0001s10240.1;POPTR_0018s14960.1;POPTR_0001s37340.1;POPTR_0017s07820.1;POPTR_0004s22410.1;POPTR_0014s10880.1;POPTR_0015s07070.1;POPTR_0010s26100.1;…	genomic_reference:SL1.00sc01522 evidence_code:09F0H1E0IEG gene_region:69436-73883 functional_description:Ferrichrome ABC transporter permease protein FhuB (AHRD V1 *--NG B3IG17_ECOLX); contains Interpro domain(s) IPR000531 TonB-dependent receptor, beta-barrel ";genomic_reference:SL1.00sc05382 evidence_code:09F0H1E1IEG gene_region:913647-921962 functional_description:Multidrug resistance protein A…	unnamed protein product [Solanum tuberosum];unnamed protein product [Solanum tuberosum];unnamed protein product [Solanum tuberosum];unnamed protein product [Solanum tuberosum];unnamed protein product [Solanum tuberosum];unnamed protein product [Solanum tuberosum];P-glycoprotein [Solanum tuberosum]	ABC transporter nucleotide binding/ATPase protein (oligopeptide) [Agrobacterium vitis S4];ABC transporter nucleotide binding/ATPase protein (oligopeptide) [Agrobacterium vitis S4];unnamed protein product [Vitis vinifera];ABC transporter nucleotide binding/ATPase protein (oligopeptide) [Agrobacterium vitis S4];unnamed protein product [Vitis vinifera];ABC transporter nucleotide binding/ATPase prote…
contig00207_7	ME02G12 ME Mesembryanthemum crystallinum cDNA 5, mRNA sequence	CDS ATMURE, PDE316, MURE MURE; ATP binding acid-amino acid ligase ligase chr1:23614461-23617247 FORWARD	NA	NA	NA	POPTR_0001s09480.1	genomic_reference:SL1.00sc00777 evidence_code:09F0H1E1IEG gene_region:1645614-1649254 functional_description:UDP-N-acetylmuramoyl-L-alanyl-D- glutamate--2,6-diaminopimelate ligase (AHRD V1 ***G Q65JY4); contains Interpro domain(s) IPR005761 UDP-N-acetylmuramoylalanyl-D-glutamate-2, 6-diaminopimelate ligase ";genomic_reference:SL1.00sc01784 evidence_code:09F0H1E0IEG gene_region:79-12127 functional…	NA	UDP-N-acetylmuramoylalanyl-D-glutamate-26- diaminopimelate ligase [Agrobacterium vitis S4];UDP-N-acetylmuramoylalanyl-D-glutamate-26- diaminopimelate ligase [Agrobacterium vitis S4];PREDICTED: hypothetical protein [Vitis vinifera]
contig00753_4	NA	CDS ATMURE, PDE316, MURE MURE; ATP binding acid-amino acid ligase ligase chr1:23614461-23617247 FORWARD	NA	putative UDP-N-acetylmuramoylananyl-D-glutamate-2,6 -diaminopimelate ligase [Oryza sativa Japonica Group]	NA	POPTR_0001s09480.1	genomic_reference:SL1.00sc00777 evidence_code:09F0H1E1IEG gene_region:1645614-1649254 functional_description:UDP-N-acetylmuramoyl-L-alanyl-D- glutamate--2,6-diaminopimelate ligase (AHRD V1 ***G Q65JY4); contains Interpro domain(s) IPR005761 UDP-N-acetylmuramoylalanyl-D-glutamate-2, 6-diaminopimelate ligase ";genomic_reference:SL1.00sc01784 evidence_code:09F0H1E0IEG gene_region:79-12127 functional…	NA	UDP-N-acetylmuramoylalanyl-D-glutamate-26- diaminopimelate ligase [Agrobacterium vitis S4];UDP-N-acetylmuramoylalanyl-D-glutamate-26- diaminopimelate ligase [Agrobacterium vitis S4];unnamed protein product [Vitis vinifera];PREDICTED: hypothetical protein [Vitis vinifera]
contig00191_46	MCT034B02_173169 Ice plant Lambda Uni-Zap XR expression library, 5 days 0.5 M NaCl treatment, Crassulacean acid metabolism, phase IV (5:30 PM). Mesembryanthemum crystallinum cDNA clone MCT034B02 5, mRNA sequence	CDS ATNADP-ME3 ATNADP-ME3 (NADP-malic enzyme 3); malate dehydrogenase (oxaloacetate-decarboxylating) (NADP+) malic enzyme oxidoreductase, acting on NADH or NADPH, NAD or NADP as acceptor chr5:9024549-9028260 FORWARD;CDS N/A malate oxidoreductase, putative chr2:5650089-5655103 FORWARD;CDS N/A malate oxidoreductase, putative chr4:242817-246522 REVERSE;CDS ATNADP-ME2 ATNADP-ME2 (NADP-malic enzyme 2)…	cytosolic NADP-malic enzyme [Nicotiana tabacum]	hypothetical protein OsJ_24330 [Oryza sativa Japonica Group];putative mitochondrial NAD+-dependent malic enzyme protein [Oryza sativa Japonica Group]	NA	POPTR_0002s13630.1;POPTR_0014s04320.1;POPTR_0002s15740.1;POPTR_0014s07570.1;POPTR_0014s04320.2	genomic_reference:SL1.00sc05858 evidence_code:09F0H1E1IEG gene_region:1507967-1518187 functional_description:Malic enzyme (AHRD V1 ***NG B9RDN0_RICCO); contains Interpro domain(s) IPR012302 Malic enzyme, NAD-binding ";genomic_reference:SL1.00sc01905 evidence_code:09F0H1E0IEG gene_region:49624-62521 functional_description:Ethanolamine utilization protein EutA (AHRD V1 *-*NG B3XDR1_ECOLX); contains…	RecName: Full=NAD-dependent malic enzyme 62 kDa isoform, mitochondrial; Short=NAD-ME; Flags: Precursor;malate dehydrogenase [Solanum tuberosum];putative mitochondrial NAD+-dependent malic enzyme protein [Oryza sativa Japonica Group];precursor of the 59kDa subunit of the mitochondrial NAD+-dependent malic enzyme [Solanum tuberosum];RecName: Full=NAD-dependent malic enzyme 59 kDa isoform, mitochond…	PREDICTED: hypothetical protein [Vitis vinifera];unnamed protein product [Vitis vinifera];unnamed protein product [Vitis vinifera];NADP-dependent malic enzyme [Agrobacterium vitis S4];PREDICTED: hypothetical protein [Vitis vinifera];NADP-dependent malic enzyme [Agrobacterium vitis S4]
contig05002_3	NA	CDS ATNADP-ME3 ATNADP-ME3 (NADP-malic enzyme 3); malate dehydrogenase (oxaloacetate-decarboxylating) (NADP+) malic enzyme oxidoreductase, acting on NADH or NADPH, NAD or NADP as acceptor chr5:9024549-9028260 FORWARD;CDS N/A malate oxidoreductase, putative chr2:5650089-5655103 FORWARD;CDS N/A malate oxidoreductase, putative chr4:242817-246522 REVERSE	chloroplast NADP-malic enzyme precursor [Nicotiana tabacum]	hypothetical protein OsJ_24330 [Oryza sativa Japonica Group];NADP-dependent malic enzyme [Oryza sativa];putative mitochondrial NAD+-dependent malic enzyme protein [Oryza sativa Japonica Group]	NA	POPTR_0002s13630.1;POPTR_0014s04320.1;POPTR_0002s15740.1;POPTR_0014s07570.1;POPTR_0014s04320.2	genomic_reference:SL1.00sc02302 evidence_code:09F1H1E1IEG gene_region:10984405-10990439 functional_description:ATNADP-ME4 NADP-malic enzyme 4 malate dehydrogenase oxaloacetate-decarboxylating NADP+ / malic enzyme/ oxidoreductase acting on NADH or NADPH NAD or NADP as acceptor (AHRD V1 ***G AT1G79750.1); contains Interpro domain(s) IPR012302 Malic enzyme, NAD-binding ";genomic_reference:SL1.00sc05…	RecName: Full=NAD-dependent malic enzyme 62 kDa isoform, mitochondrial; Short=NAD-ME; Flags: Precursor;malate dehydrogenase [Solanum tuberosum];putative mitochondrial NAD+-dependent malic enzyme protein [Oryza sativa Japonica Group];precursor of the 59kDa subunit of the mitochondrial NAD+-dependent malic enzyme [Solanum tuberosum];RecName: Full=NAD-dependent malic enzyme 59 kDa isoform, mitochond…	PREDICTED: hypothetical protein [Vitis vinifera];PREDICTED: malate dehydrogenase (NADP+) [Vitis vinifera];NADP-dependent malic enzyme [Agrobacterium vitis S4];RecName: Full=NADP-dependent malic enzyme; Short=NADP-ME;PREDICTED: hypothetical protein [Vitis vinifera];malate dehydrogenase (NADP+) [Vitis vinifera];unnamed protein product [Vitis vinifera];unnamed protein product [Vitis vinifera];unname…
contig01521_14	MO15C09 MO Mesembryanthemum crystallinum cDNA 5, mRNA sequence	CDS ATNAP3 ATNAP3; transporter chr1:25477805-25478667 FORWARD	NA	hypothetical protein OsJ_22488 [Oryza sativa Japonica Group]	NA	POPTR_0006s07390.1;POPTR_0018s13190.1	genomic_reference:SL1.00sc01330 evidence_code:09F0H1E0IEG gene_region:1225-2768 functional_description:Molybdate ABC transporter ATP-binding protein (AHRD V1 ***G A7ZY21_ECOHS); contains Interpro domain(s) IPR011868 Molybdate ABC transporter, ATP-binding protein ";genomic_reference:SL1.00sc01814 evidence_code:09F0H1E0IEG gene_region:99-1006 functional_description:Arginine ABC transporter ATP-bind…	NA	unnamed protein product [Vitis vinifera];ABC transporter nucleotide binding/ATPase protein (proline/glycine betaine) [Agrobacterium vitis S4];ABC transporter nucleotide binding/ATPase protein [Agrobacterium vitis S4];ABC transporter nucleotide binding/ATPase protein (cobalt) [Agrobacterium vitis S4];unnamed protein product [Vitis vinifera];ABC transporter nucleotide binding/ATPase protein (ribose…
contig01397_4	ML07H09 ML Mesembryanthemum crystallinum cDNA 5, mRNA sequence;MO15C09 MO Mesembryanthemum crystallinum cDNA 5, mRNA sequence	CDS ATNAP8 ATNAP8; ATPase, coupled to transmembrane movement of substances transporter chr4:13009845-13013229 REVERSE;CDS ATATH7, ATH7 ATATH7; ATPase, coupled to transmembrane movement of substances transporter chr3:17629584-17633711 FORWARD;CDS N/A ATPase, coupled to transmembrane movement of substances amino acid transmembrane transporter chr2:17383239-17395932 REVERSE;CDS ATATH6, ATH6 ATATH6; …	NA	unnamed protein product [Oryza sativa];unnamed protein product [Oryza sativa];unnamed protein product [Oryza sativa];unnamed protein product [Oryza sativa];unnamed protein product [Oryza sativa];unnamed protein product [Oryza sativa];unnamed protein product [Oryza sativa];hypothetical protein OsJ_29719 [Oryza sativa Japonica Group];unnamed protein product [Oryza sativa];unnamed protein product [O…	NA	POPTR_0008s05020.1;POPTR_0016s09680.1;POPTR_0006s12590.1;POPTR_0014s10870.1;POPTR_0015s07050.2;POPTR_0018s13820.1;POPTR_0015s06010.2;POPTR_0002s20700.1;POPTR_0016s13080.1;POPTR_0014s10880.2;POPTR_0006s22830.1;POPTR_0012s01210.1;POPTR_0006s07370.1;POPTR_0017s11030.1;POPTR_0013s12200.1;POPTR_0015s04860.1;POPTR_0001s10240.1;POPTR_0007s06620.1;POPTR_0017s12120.1;POPTR_0003s02950.2;POPTR_0012s01200.1;…	genomic_reference:SL1.00sc01814 evidence_code:09F0H1E0IEG gene_region:19299-21403 functional_description:Macrolide-specific efflux protein (AHRD V1 *-*NG C6UNE5_ECO5T); contains Interpro domain(s) IPR003439 ABC transporter-like ";genomic_reference:SL1.00sc07184 evidence_code:09F0H1E0IEG gene_region:2473489-2479870 functional_description:White-brown-complex ABC transporter family (AHRD V1 ***G B9H…	unnamed protein product [Solanum tuberosum];unnamed protein product [Solanum tuberosum];unnamed protein product [Solanum tuberosum];unnamed protein product [Solanum tuberosum];unnamed protein product [Solanum tuberosum];unnamed protein product [Solanum tuberosum];P-glycoprotein-like [Arabidopsis thaliana];P-glycoprotein [Solanum tuberosum]	ABC transporter nucleotide binding/ATPase protein (oligopeptide) [Agrobacterium vitis S4];unnamed protein product [Vitis vinifera];unnamed protein product [Vitis vinifera];ABC transporter nucleotide binding/ATPase protein [Agrobacterium vitis S4];PREDICTED: hypothetical protein [Vitis vinifera];rhiziobicin secretion [Agrobacterium vitis S4];PREDICTED: hypothetical protein [Vitis vinifera];hypothe…
contig01602_14	MCU008D04_255638 Ice plant Lambda Uni-Zap XR expression library, 5 days 0.5 M NaCl treatment, Crassulacean acid metabolism, phase II (8:00 AM). Mesembryanthemum crystallinum cDNA clone MCU008D04 5, mRNA sequence;MCU002B03_254494 Ice plant Lambda Uni-Zap XR expression library, 5 days 0.5 M NaCl treatment, Crassulacean acid metabolism, phase II (8:00 AM). Mesembryanthemum crystallinum cDNA clone MC…	CDS ATNAP8 ATNAP8; ATPase, coupled to transmembrane movement of substances transporter chr4:13009845-13013229 REVERSE;CDS ATATH7, ATH7 ATATH7; ATPase, coupled to transmembrane movement of substances transporter chr3:17629584-17633711 FORWARD;CDS N/A ATPase, coupled to transmembrane movement of substances amino acid transmembrane transporter chr2:17383239-17395932 REVERSE;CDS ATATH6, ATH6 ATATH6; …	PDR-like ABC transporter [Nicotiana tabacum];unnamed protein product [Nicotiana tabacum];unnamed protein product [Nicotiana tabacum];stigma/style ABC transporter [Nicotiana tabacum];RecName: Full=Pleiotropic drug resistance protein 3; AltName: Full=NtPDR3;unnamed protein product [Nicotiana tabacum];stigma/style ABC transporter [Nicotiana tabacum];unnamed protein product [Nicotiana tabacum]	unnamed protein product [Oryza sativa];unnamed protein product [Oryza sativa];unnamed protein product [Oryza sativa];unnamed protein product [Oryza sativa];unnamed protein product [Oryza sativa];hypothetical protein OsJ_29061 [Oryza sativa Japonica Group];unnamed protein product [Oryza sativa];unnamed protein product [Oryza sativa];unnamed protein product [Oryza sativa];unnamed protein product [O…	BXC0579 halophyte Limonium sinense plasmid cDNA library Limonium sinense cDNA similar to ATP binding / ATPase/ nucleoside-triphosphatase/ nucleotide binding, mRNA sequence	POPTR_0008s05020.1;POPTR_0012s07150.1;POPTR_0019s11260.1;POPTR_0018s13820.1;POPTR_0015s00250.1;POPTR_0014s10880.2;POPTR_0006s22830.1;POPTR_0006s04790.1;POPTR_0006s07370.1;POPTR_0016s06620.1;POPTR_0003s02950.2;POPTR_0007s06620.1;POPTR_0014s07600.1;POPTR_0008s01320.1;POPTR_0002s15830.1;POPTR_0014s10880.1;POPTR_0005s08680.1;POPTR_0002s22890.1;POPTR_0005s06360.1;POPTR_0228s00200.1;POPTR_0002s18850.1;…	genomic_reference:SL1.00sc01522 evidence_code:09F0H1E0IEG gene_region:69436-73883 functional_description:Ferrichrome ABC transporter permease protein FhuB (AHRD V1 *--NG B3IG17_ECOLX); contains Interpro domain(s) IPR000531 TonB-dependent receptor, beta-barrel ";genomic_reference:SL1.00sc05382 evidence_code:09F0H1E1IEG gene_region:913647-921962 functional_description:Multidrug resistance protein A…	unnamed protein product [Solanum tuberosum];unnamed protein product [Solanum tuberosum];unnamed protein product [Solanum tuberosum];unnamed protein product [Solanum tuberosum];unnamed protein product [Solanum tuberosum];unnamed protein product [Solanum tuberosum];unnamed protein product [Solanum tuberosum];unnamed protein product [Solanum tuberosum];unnamed protein product [Solanum tuberosum];unn…	unnamed protein product [Vitis vinifera];unnamed protein product [Vitis vinifera];ABC transporter nucleotide binding/ATPase protein (oligopeptide) [Agrobacterium vitis S4];ABC transporter nucleotide binding/ATPase protein [Agrobacterium vitis S4];ABC transporter nucleotide binding/ATPase protein (ferrichrome) [Agrobacterium vitis S4];PREDICTED: hypothetical protein [Vitis vinifera];ABC transporte…
contig03888_1	NA	CDS ATNAP8 ATNAP8; ATPase, coupled to transmembrane movement of substances transporter chr4:13009845-13013229 REVERSE;CDS STA1, ATATM3, ATM3 STA1 (STARIK 1); ATPase, coupled to transmembrane movement of substances transporter chr5:23562168-23567040 FORWARD;CDS ATATM2, ATM2 ATM2 (ABC TRANSPORTER OF THE MITOCHONDRION 2); ATPase, coupled to transmembrane movement of substances transporter chr4:14135…	NA	hypothetical protein OsJ_26970 [Oryza sativa Japonica Group];unnamed protein product [Oryza sativa];unnamed protein product [Oryza sativa];unnamed protein product [Oryza sativa];unnamed protein product [Oryza sativa];unnamed protein product [Oryza sativa];unnamed protein product [Oryza sativa];unnamed protein product [Oryza sativa];unnamed protein product [Oryza sativa];unnamed protein product [O…	NA	POPTR_0008s05020.1;POPTR_0001s02200.1;POPTR_0015s07050.1;POPTR_0010s05600.1;POPTR_0003s09320.2;POPTR_0018s13810.1;POPTR_0015s07080.1;POPTR_0015s07070.1;POPTR_0015s00250.1;POPTR_0010s21720.1;POPTR_0019s15330.1;POPTR_0014s18670.1	genomic_reference:SL1.00sc04857 evidence_code:09F0H1E1IEG gene_region:78391-86001 functional_description:ABC transporter B family member 6 (AHRD V1 ***NG Q8LPT1); contains Interpro domain(s) IPR003439 ABC transporter-like ";genomic_reference:SL1.00sc00463 evidence_code:09F0H1E0IEG gene_region:2219604-2224892 functional_description:ABC transporter B family member 15 (AHRD V1 ***NG Q9LHD1); contain…	unnamed protein product [Solanum tuberosum];unnamed protein product [Solanum tuberosum];unnamed protein product [Solanum tuberosum];unnamed protein product [Solanum tuberosum];unnamed protein product [Solanum tuberosum];unnamed protein product [Solanum tuberosum];P-glycoprotein-like [Arabidopsis thaliana];P-glycoprotein [Solanum tuberosum]	ABC transporter nucleotide binding/ATPase protein [Agrobacterium vitis S4];ABC transporter nucleotide binding/ATPase protein [Agrobacterium vitis S4];hypothetical protein [Vitis vinifera];unnamed protein product [Vitis vinifera];unnamed protein product [Vitis vinifera];PREDICTED: hypothetical protein [Vitis vinifera];unnamed protein product [Vitis vinifera];ABC transporter nucleotide binding/ATPa…
contig04558_4	NA	CDS ATNAT12, NAT12 xanthineuracil permease family protein chr2:11852338-11855988 FORWARD;CDS N/A xanthineuracil permease family protein chr2:11852338-11855411 FORWARD;CDS N/A xanthineuracil permease family protein chr2:11852338-11855770 FORWARD	NA	NA	NA	NA	genomic_reference:SL1.00sc01883 evidence_code:09F0H1E0IEG gene_region:27758-30005 functional_description:Isopentenyl-diphosphate delta-isomerase (AHRD V1 *-*NG C2DXS5_ECOLX); contains Interpro domain(s) IPR017588 Xanthine permease "	NA	NA
contig03437_35	NA	CDS ATNUDT1, ATNUDX1 ATNUDX1 (ARABIDOPSIS THALIANA NUDIX HYDROLASE 1); dihydroneopterin triphosphate pyrophosphohydrolase hydrolase chr1:25829090-25829607 FORWARD;CDS atnudt5 atnudt5 (Arabidopsis thaliana Nudix hydrolase homolog 5); hydrolase chr2:1538944-1541027 FORWARD;CDS ATNUDT23, ATNUDX23 ATNUDX23 (ARABIDOPSIS THALIANA NUDIX HYDROLASE HOMOLOG 23); FAD diphosphatase hydrolase chr2:17549669-17…	NA	NA	NA	POPTR_0006s20720.1;POPTR_0016s04440.1;POPTR_0008s11340.1;POPTR_0003s10530.1;POPTR_0005s07920.1;POPTR_0014s16640.1;POPTR_0016s00770.1;POPTR_0008s11350.1	genomic_reference:SL1.00sc05084 evidence_code:09F0H1E0IEG gene_region:465490-469297 functional_description:ATNUDT2 ARABIDOPSIS THALIANA NUDIX HYDROLASE HOMOLOG 2 ADP-ribose diphosphatase/ NAD or NADH binding / hydrolase (AHRD V1 ***G AT5G47650.1); contains Interpro domain(s) IPR003293 Anti-sense to fibroblast growth factor protein GFG ";genomic_reference:SL1.00sc05253 evidence_code:09F1H1E1IEG ge…	NA	PREDICTED: hypothetical protein [Vitis vinifera];PREDICTED: hypothetical protein [Vitis vinifera];unnamed protein product [Vitis vinifera];unnamed protein product [Vitis vinifera];hypothetical protein [Vitis vinifera];unnamed protein product [Vitis vinifera];unnamed protein product [Vitis vinifera];PREDICTED: hypothetical protein [Vitis vinifera];hypothetical protein [Vitis vinifera];PREDICTED: h…
contig00308_15	NA	CDS ATNUDT10 ATNUDT10 (Arabidopsis thaliana Nudix hydrolase homolog 10); ADP-ribose diphosphatase NAD or NADH binding catalytic chr4:13004043-13005771 REVERSE;CDS atnudt5 atnudt5 (Arabidopsis thaliana Nudix hydrolase homolog 5); hydrolase chr2:1538944-1541027 FORWARD;CDS DCP2, TDT, ATDCP2 DCP2 (DECAPPING 2); hydrolase m7G(5)pppN diphosphatase mRNA binding protein homodimerization chr5:4367532-436…	NA	Putative ABC transporter [Oryza sativa Japonica Group]	NA	POPTR_0001s37670.7;POPTR_0018s06740.2;POPTR_0001s37670.5;POPTR_0010s22960.2;POPTR_0001s37670.4;POPTR_0010s22960.1;POPTR_0018s06740.1;POPTR_0001s37670.1;POPTR_0003s07830.1;POPTR_0001s15410.1;POPTR_0008s03940.1;POPTR_0005s07920.1;POPTR_0014s16640.1;POPTR_0001s37670.6	genomic_reference:SL1.00sc04337 evidence_code:09F1H1E1IEG gene_region:5880506-5890175 functional_description:mRNA-decapping enzyme 2 (AHRD V1 ***NG Q9CYC6); contains Interpro domain(s) IPR007722 Dcp2, box A ";genomic_reference:SL1.00sc05084 evidence_code:09F0H1E0IEG gene_region:465490-469297 functional_description:ATNUDT2 ARABIDOPSIS THALIANA NUDIX HYDROLASE HOMOLOG 2 ADP-ribose diphosphatase/ NA…	NA	PREDICTED: hypothetical protein [Vitis vinifera];hypothetical protein [Vitis vinifera];PREDICTED: hypothetical protein [Vitis vinifera];unnamed protein product [Vitis vinifera];unnamed protein product [Vitis vinifera];unnamed protein product [Vitis vinifera];unnamed protein product [Vitis vinifera];hypothetical protein [Vitis vinifera];PREDICTED: hypothetical protein [Vitis vinifera];PREDICTED: h…
contig03798_14	NA	CDS ATNUDT23, ATNUDX23 ATNUDX23 (ARABIDOPSIS THALIANA NUDIX HYDROLASE HOMOLOG 23); FAD diphosphatase hydrolase chr2:17549669-17551066 REVERSE	NA	NA	NA	NA	genomic_reference:SL1.00sc01890 evidence_code:09F0H1E0IEG gene_region:109495-114718 functional_description:tRNA-specific 2-thiouridylase mnmA (AHRD V1 *--NG P25745); contains Interpro domain(s) IPR004506 tRNA (5-methylaminomethyl-2-thiouridylate)-methyltransferase ";genomic_reference:SL1.00sc01904 evidence_code:09F0H1E1IEG gene_region:84556-89427 functional_description:Glutamate dehydrogenase NAD…	NA	NTP pyrophosphohydrolase MutT family [Agrobacterium vitis S4];NTP pyrophosphohydrolase MutT family [Agrobacterium vitis S4]
contig02886_10	MO07E03 MO Mesembryanthemum crystallinum cDNA 5, mRNA sequence;L0-3076T3 Ice plant Lambda Uni-Zap XR expression library, 0 hours NaCl treatment Mesembryanthemum crystallinum cDNA clone L0-3076 5, mRNA sequence;MCT002E09_164327 Ice plant Lambda Uni-Zap XR expression library, 5 days 0.5 M NaCl treatment, Crassulacean acid metabolism, phase IV (5:30 PM). Mesembryanthemum crystallinum cDNA clone MCT0…	CDS AtNUDT7, GFG1, NUDT7 NUDT7; ADP-ribose diphosphatase NAD or NADH binding hydrolase nucleoside-diphosphatase protein homodimerization chr4:7487716-7489557 FORWARD;CDS ATNUDT6 ATNUDT6 (Arabidopsis thaliana Nudix hydrolase homolog 6); ADP-ribose diphosphatase NAD or NADH binding hydrolase chr2:1543710-1545319 FORWARD;CDS atnudt5 atnudt5 (Arabidopsis thaliana Nudix hydrolase homolog 5); hydrolase…	NA	NA	LB1144 cDNA library of Limonium bicolor (Bunge) Kuntze Limonium bicolor cDNA clone LB1144.abd, mRNA sequence;0201_132 cDNA library of Limonium bicolor Limonium bicolor cDNA, mRNA sequence	POPTR_0001s00990.1;POPTR_0001s37670.7;POPTR_0018s06740.2;POPTR_0001s37670.5;POPTR_0018s06740.1;POPTR_0001s37670.4;POPTR_0001s37670.1;POPTR_0003s07830.1;POPTR_0001s15410.1;POPTR_0005s07920.1;POPTR_0003s10530.1;POPTR_0006s00720.1;POPTR_0001s37670.6;POPTR_0014s16640.1;POPTR_0016s00770.1	genomic_reference:SL1.00sc00395 evidence_code:09F0H1E0IEG gene_region:2677160-2681144 functional_description:ATNUDX25 ARABIDOPSIS THALIANA NUDIX HYDROLASE HOMOLOG 25 bis 5-nucleosyl -tetraphosphatase asymmetrical (AHRD V1 ***G AT1G30110.1); contains Interpro domain(s) IPR000086 NUDIX hydrolase domain ";genomic_reference:SL1.00sc05084 evidence_code:09F0H1E0IEG gene_region:465490-469297 functional_…	NA	hypothetical protein [Vitis vinifera];PREDICTED: hypothetical protein [Vitis vinifera];PREDICTED: hypothetical protein [Vitis vinifera];PREDICTED: hypothetical protein [Vitis vinifera];unnamed protein product [Vitis vinifera];MutT/nudix family protein [Agrobacterium vitis S4];MutT/nudix family protein [Agrobacterium vitis S4];PREDICTED: hypothetical protein [Vitis vinifera];unnamed protein produc…
contig01155_3	NA	CDS ATOPT2 ATOPT2; oligopeptide transporter chr1:3227490-3230043 REVERSE;CDS ATOPT8, OPT8 ATOPT8 (ARABIDOPSIS THALIANA OLIGOPEPTIDE TRANSPORTER 8); oligopeptide transporter chr5:21743450-21745981 FORWARD;CDS ATOPT3, OPT3 ATOPT3 (OLIGOPEPTIDE TRANSPORTER); oligopeptide transporter chr4:9247514-9250071 REVERSE;CDS ATOPT1, OPT1 OPT1 (OLIGOPEPTIDE TRANSPORTER 1); oligopeptide transporter chr5:2265298…	NA	unnamed protein product [Oryza sativa];unnamed protein product [Oryza sativa];unnamed protein product [Oryza sativa];hypothetical protein OsJ_27765 [Oryza sativa Japonica Group];unnamed protein product [Oryza sativa];unnamed protein product [Oryza sativa];unnamed protein product [Oryza sativa];unnamed protein product [Oryza sativa];unnamed protein product [Oryza sativa];unnamed protein product [O…	NA	POPTR_0012s02650.1;POPTR_0001s37840.1;POPTR_0012s02660.3;POPTR_0016s00830.1;POPTR_0009s08300.1;POPTR_0012s02660.2;POPTR_0016s00650.1;POPTR_0006s00560.1;POPTR_0005s19410.1;POPTR_0003s14540.1;POPTR_0012s02660.1;POPTR_0002s11000.1;POPTR_0001s37890.1;POPTR_0006s00780.1;POPTR_0007s09650.1	genomic_reference:SL1.00sc00777 evidence_code:09F0H1E1IEG gene_region:252441-255730 functional_description:Oligopeptide transporter 9 (AHRD V1 ***G B6SVF4_MAIZE); contains Interpro domain(s) IPR004648 Tetrapeptide transporter, OPT1/isp4 ";genomic_reference:SL1.00sc00090 evidence_code:09F0H1E0IEG gene_region:1001908-1007205 functional_description:Oligopeptide transporter 7 (AHRD V1 ***G O82485); c…	NA	unnamed protein product [Vitis vinifera];unnamed protein product [Vitis vinifera];unnamed protein product [Vitis vinifera];hypothetical protein [Vitis vinifera];unnamed protein product [Vitis vinifera];unnamed protein product [Vitis vinifera];unnamed protein product [Vitis vinifera];PREDICTED: similar to oligopeptide transporter OPT family protein [Vitis vinifera];PREDICTED: hypothetical protein …
contig01904_11	NA	CDS ATOPT2 ATOPT2; oligopeptide transporter chr1:3227490-3230043 REVERSE;CDS ATOPT8, OPT8 ATOPT8 (ARABIDOPSIS THALIANA OLIGOPEPTIDE TRANSPORTER 8); oligopeptide transporter chr5:21743450-21745981 FORWARD;CDS ATOPT3, OPT3 ATOPT3 (OLIGOPEPTIDE TRANSPORTER); oligopeptide transporter chr4:9247514-9250071 REVERSE;CDS ATOPT1, OPT1 OPT1 (OLIGOPEPTIDE TRANSPORTER 1); oligopeptide transporter chr5:2265298…	NA	unnamed protein product [Oryza sativa];unnamed protein product [Oryza sativa];hypothetical protein OsJ_27765 [Oryza sativa Japonica Group];unnamed protein product [Oryza sativa];unnamed protein product [Oryza sativa];unnamed protein product [Oryza sativa];unnamed protein product [Oryza sativa];unnamed protein product [Oryza sativa];unnamed protein product [Oryza sativa];putative oligopeptide tran…	NA	POPTR_0012s02650.1;POPTR_0001s37840.1;POPTR_0016s00830.1;POPTR_0012s02660.3;POPTR_0009s08300.1;POPTR_0012s02660.2;POPTR_0006s00560.1;POPTR_0016s00650.1;POPTR_0005s19410.1;POPTR_0003s14540.1;POPTR_0012s02660.1;POPTR_0002s11000.1;POPTR_0001s37890.1;POPTR_0006s00780.1;POPTR_0007s09650.1	genomic_reference:SL1.00sc00777 evidence_code:09F0H1E1IEG gene_region:252441-255730 functional_description:Oligopeptide transporter 9 (AHRD V1 ***G B6SVF4_MAIZE); contains Interpro domain(s) IPR004648 Tetrapeptide transporter, OPT1/isp4 ";genomic_reference:SL1.00sc00090 evidence_code:09F0H1E0IEG gene_region:1001908-1007205 functional_description:Oligopeptide transporter 7 (AHRD V1 ***G O82485); c…	NA	unnamed protein product [Vitis vinifera];unnamed protein product [Vitis vinifera];unnamed protein product [Vitis vinifera];hypothetical protein [Vitis vinifera];hypothetical protein [Vitis vinifera];hypothetical protein [Vitis vinifera];unnamed protein product [Vitis vinifera];unnamed protein product [Vitis vinifera];unnamed protein product [Vitis vinifera];PREDICTED: similar to oligopeptide tran…
contig03559_13	NA	CDS ATOPT8, OPT8 ATOPT8 (ARABIDOPSIS THALIANA OLIGOPEPTIDE TRANSPORTER 8); oligopeptide transporter chr5:21743450-21745981 FORWARD;CDS ATOPT7, OPT7 OPT7 (OLIGOPEPTIDE TRANSPORTER 7); oligopeptide transporter chr4:6628646-6632517 REVERSE;CDS ATOPT1, OPT1 OPT1 (OLIGOPEPTIDE TRANSPORTER 1); oligopeptide transporter chr5:22652988-22655827 FORWARD;CDS ATOPT5, OPT5 OPT5 (OLIGOPEPTIDE TRANSPORTER 5); ol…	NA	unnamed protein product [Oryza sativa];hypothetical protein OsJ_27765 [Oryza sativa Japonica Group];unnamed protein product [Oryza sativa];hypothetical protein OsJ_26860 [Oryza sativa Japonica Group];unnamed protein product [Oryza sativa]	NA	POPTR_0003s14540.1;POPTR_0007s09650.1	genomic_reference:SL1.00sc00777 evidence_code:09F0H1E1IEG gene_region:252441-255730 functional_description:Oligopeptide transporter 9 (AHRD V1 ***G B6SVF4_MAIZE); contains Interpro domain(s) IPR004648 Tetrapeptide transporter, OPT1/isp4 ";genomic_reference:SL1.00sc00090 evidence_code:09F0H1E0IEG gene_region:1001908-1007205 functional_description:Oligopeptide transporter 7 (AHRD V1 ***G O82485); c…	NA	PREDICTED: hypothetical protein [Vitis vinifera]
contig03376_3	NA	CDS ATP1 ATPase subunit 1 chrM:302166-303689 REVERSE;CDS N/A ATP synthase alpha chain, mitochondrial, putative chr2:3361474-3364028 FORWARD;CDS ATPA Encodes the ATPase alpha subunit, which is a subunit of ATP synthase and part of the CF1 portion which catalyzes the conversion of ADP to ATP using the proton motive force. This complex is located in the thylakoid membrane of the chloroplast. chrC:99…	RecName: Full=ATP synthase subunit alpha, chloroplastic; AltName: Full=ATP synthase F1 sector subunit alpha; AltName: Full=F-ATPase subunit alpha;ATPase alpha subunit [Nicotiana sylvestris];ATPase alpha subunit [Atropa belladonna];ATP synthase CF1 alpha subunit [Atropa belladonna];ATP synthase CF1 alpha subunit [Nicotiana tomentosiformis];ATPase alpha subunit [Nicotiana tabacum];ATP synthase alph…	ATPase alpha;ATPase alpha subunit, 3-partial [Oryza sativa Japonica Group];RecName: Full=ATP synthase subunit alpha, mitochondrial;RecName: Full=ATP synthase subunit alpha, chloroplastic; AltName: Full=ATP synthase F1 sector subunit alpha; AltName: Full=F-ATPase subunit alpha;ATP synthase CF1 alpha subunit [Oryza sativa Japonica Group];ATPase alpha subunit [Oryza sativa Japonica Group]	E1F09PZ.SEQ Subtracted cDNA library of Plumbago zeylanica Sua sperm cell Plumbago zeylanica cDNA, mRNA sequence	NA	genomic_reference:SL1.00sc06129 evidence_code:09F0H1E0IEG gene_region:428667-430607 functional_description:ATP synthase subunit alpha, chloroplastic (AHRD V1 *-*NG A8SE59); contains Interpro domain(s) IPR018118 ATPase, F1/A1 complex, alpha/beta subunit, N-terminal ";genomic_reference:SL1.00sc03736 evidence_code:09F0H1E0IEG gene_region:527488-527907 functional_description:ATP synthase subunit alph…	ATP synthase CF1 alpha subunit [Solanum tuberosum];ATP synthase CF1 alpha subunit [Solanum lycopersicum];ATP synthase CF1 alpha subunit [Solanum bulbocastanum];RecName: Full=ATP synthase subunit alpha, chloroplastic; AltName: Full=ATP synthase F1 sector subunit alpha; AltName: Full=F-ATPase subunit alpha;ATP synthase CF1 alpha subunit [Solanum tuberosum];ATP synthase CF1 alpha chain [Solanum tube…	ATPase alpha subunit [Vitis vinifera];hypothetical protein [Vitis vinifera];ATPase alpha subunit [Vitis vinifera];ATP synthase CF1 alpha subunit [Vitis vinifera];ATPase subunit 1 [Vitis vinifera];ATP synthase F1, alpha subunit [Agrobacterium vitis S4];ATP synthase F1, alpha subunit [Agrobacterium vitis S4];PREDICTED: hypothetical protein [Vitis vinifera];ATPase subunit 1 [Vitis vinifera];ATPase a…
contig02804_6	L30-303T3 Ice plant Lambda Uni-Zap XR expression library, 30 hours NaCl treatment Mesembryanthemum crystallinum cDNA clone L30-303 5 similar to H+-transporting ATP synthase beta chain, mitochondrial precursor, mRNA sequence;ML03A01 ML Mesembryanthemum crystallinum cDNA 5 similar to atp synthase beta chain: mitochondrial precursor, mRNA sequence;MP13A12 MP Mesembryanthemum crystallinum cDNA 5 simi…	CDS ATPB chloroplast-encoded gene for beta subunit of ATP synthase chrC:52660-54156 REVERSE;CDS N/A ATP synthase beta chain 2, mitochondrial chr5:2825739-2828352 FORWARD;CDS N/A ATP binding hydrogen ion transporting ATP synthase, rotational mechanism chr5:2818395-2821149 REVERSE;CDS N/A ATP synthase beta chain, mitochondrial, putative chr5:2821992-2824683 FORWARD	ATPase beta subunit [Atropa belladonna];ATPase beta subunit [Nicotiana sylvestris];unnamed protein product [Nicotiana tabacum];ATPase subunit beta [Nicotiana tabacum];ATP synthase beta subunit [Nicotiana tabacum];ATP synthase CF1 beta subunit [Nicotiana tomentosiformis];ATPase beta subunit [Nicotiana tabacum];ATPase beta subunit [Nicotiana tabacum];ATP synthase CF1 beta subunit [Atropa belladonna…	unnamed protein product [Oryza sativa];ATPase beta;unnamed protein product [Oryza sativa];atpB gene product [Oryza sativa];RecName: Full=ATP synthase subunit beta, chloroplastic; AltName: Full=ATP synthase F1 sector subunit beta; AltName: Full=F-ATPase subunit beta;ATP synthase CF1 beta subunit [Oryza sativa Japonica Group]	LB1881 cDNA library of Limonium bicolor (Bunge) Kuntze Limonium bicolor cDNA clone LB1881.abd, mRNA sequence;0201_769 cDNA library of Limonium bicolor Limonium bicolor cDNA, mRNA sequence	POPTR_0010s12680.1;POPTR_0008s21750.1;POPTR_0013s10800.1;POPTR_0008s12550.1	genomic_reference:SL1.00sc01656 evidence_code:09F0H1E0IEG gene_region:980450-983307 functional_description:ATP binding / hydrogen ion transporting ATP synthase rotational mechanism (AHRD V1 *-*G AT5G08670.1); contains Interpro domain(s) IPR005722 ATPase, F1 complex, beta subunit ";genomic_reference:SL1.00sc01055 evidence_code:09F0H1E0IEG gene_region:151981-163393 functional_description:ATP syntha…	ATP synthase CF1 beta subunit [Solanum tuberosum];ATP synthase CF1 beta subunit [Solanum bulbocastanum];unnamed protein product [Solanum tuberosum];ATP synthase CF1 beta subunit [Solanum lycopersicum];RecName: Full=ATP synthase subunit beta, chloroplastic; AltName: Full=ATP synthase F1 sector subunit beta; AltName: Full=F-ATPase subunit beta;ATP synthase CF1 beta subunit [Solanum tuberosum];ATP s…	hypothetical protein [Vitis vinifera];unnamed protein product [Vitis vinifera];ATP synthase F1, beta subunit [Agrobacterium vitis S4];unnamed protein product [Vitis vinifera];ATPase B subunit [Vitis vinifera];RecName: Full=ATP synthase subunit beta, chloroplastic; AltName: Full=ATP synthase F1 sector subunit beta; AltName: Full=F-ATPase subunit beta;PREDICTED: hypothetical protein [Vitis vinifera…
contig01138_6	MF06E01 MF Mesembryanthemum crystallinum cDNA 5, mRNA sequence	CDS ATPDX1.1, PDX1.1 ATPDX1.1 (pyridoxine biosynthesis 1.1); protein heterodimerization chr2:16011475-16012404 FORWARD;CDS PDX1, ATPDX1.3, RSR4, PDX1.3, ATPDX1 RSR4 (REDUCED SUGAR RESPONSE 4); protein heterodimerization protein homodimerization chr5:172576-173505 REVERSE;CDS A37, ATPDX1.2, PDX1.2 A37; protein heterodimerization chr3:5444121-5445065 REVERSE	putative pyridoxine biosynthesis protein isoform B [Nicotiana tabacum];putative pyridoxine biosynthesis protein isoform A [Nicotiana tabacum]	unnamed protein product [Oryza sativa];Putative pyridoxine/pyridoxal 5-phosphate biosynthesis protein [Oryza sativa Japonica Group]	NA	POPTR_0016s12370.1;POPTR_0016s12370.2;POPTR_0001s18240.1;POPTR_0006s10130.1	genomic_reference:SL1.00sc04007 evidence_code:09F1H1E1IEG gene_region:2774450-2775367 functional_description:Vitamin B6 biosynthesis protein (Fragment) (AHRD V1 ***NG B3VVT2_POPTN); contains Interpro domain(s) IPR001852 Vitamin B6 biosynthesis protein ";genomic_reference:SL1.00sc06019 evidence_code:09F0H1E1IEG gene_region:2868053-2868982 functional_description:Pyridoxine biosynthesis protein (AHR…	NA	unnamed protein product [Vitis vinifera];PREDICTED: hypothetical protein [Vitis vinifera];hypothetical protein [Vitis vinifera];unnamed protein product [Vitis vinifera];PREDICTED: similar to Probable pyridoxal biosynthesis protein PDX1 [Vitis vinifera]
contig00920_14	NA	CDS ATPI Encodes a subunit of ATPase complex CF0, which is a proton channel that supplies the proton motive force to drive ATP synthesis by CF1 portion of the complex. chrC:14021-14770 REVERSE;CDS ATP6-2 ATPase subunit 6 chrM:296820-297869 REVERSE;CDS N/A ATPase subunit 6, putative chr2:3502319-3503476 FORWARD;CDS ATP6-1, ATP6 ATPase subunit 6 chrM:111750-112907 FORWARD	RecName: Full=ATP synthase subunit a, chloroplastic; AltName: Full=ATP synthase F0 sector subunit a; AltName: Full=F-ATPase subunit IV;ATP synthase F0 subunit 6 [Nicotiana tabacum];ATPase subunit IV [Atropa belladonna];ATPase sunthase IV subunit [Nicotiana tabacum];RecName: Full=ATP synthase subunit a, chloroplastic; AltName: Full=ATP synthase F0 sector subunit a; AltName: Full=F-ATPase subunit I…	ATPase a subunit [Oryza sativa Japonica Group];RecName: Full=ATP synthase subunit a, chloroplastic; AltName: Full=ATP synthase F0 sector subunit a; AltName: Full=F-ATPase subunit IV;ATPase 6 [Oryza sativa];ATP synthase CF0 A subunit [Oryza sativa Japonica Group];ATPase subunit 6 [Oryza sativa (indica cultivar-group)];ATP synthase, subunit [Oryza sativa];ATPase subunit 6 [Oryza sativa];ATPase a;AT…	NA	NA	genomic_reference:SL1.00sc05829 evidence_code:09F0H1E1IEG gene_region:1444-2187 functional_description:ATP synthase subunit a chloroplastic (AHRD V1 ***G B5AGZ7_9ROSI); contains Interpro domain(s) IPR000568 ATPase, F0 complex, subunit A ";genomic_reference:SL1.00sc06837 evidence_code:09F1H1E1IEG gene_region:25819-26430 functional_description:ATP synthase subunit a (Fragment) (AHRD V1 ***G B2VPU8_…	ATP synthase subunit 6 [Solanum tuberosum];ATP synthase CF0 subunit IV [Solanum tuberosum];ATP synthase CF0 A chain [Solanum tuberosum];ATP synthase CF0 A subunit [Solanum tuberosum];ATP synthase CF0 subunit IV [Solanum bulbocastanum];ATP synthase CF0 subunit IV [Solanum lycopersicum];RecName: Full=ATP synthase subunit a, chloroplastic; AltName: Full=ATP synthase F0 sector subunit a; AltName: Ful…	ATP synthase CF0 A subunit [Vitis vinifera];ATP synthase F0 subunit 6 [Vitis vinifera];RecName: Full=ATP synthase subunit a, chloroplastic; AltName: Full=ATP synthase F0 sector subunit a; AltName: Full=F-ATPase subunit IV;ATP synthase F0 subunit 6 [Vitis vinifera];ATP synthase [Agrobacterium vitis S4];ATP synthase F0 subunit 6 [Vitis vinifera];ATP synthase CF0 subunit IV [Vitis vinifera];PREDICTE…
contig04058_6	MH05G09 MH Mesembryanthemum crystallinum cDNA 5 similar to serine/threonine kinase-like protein, mRNA sequence;MCS001C12_150162 Ice plant Lambda Uni-Zap XR expression library, 5 days 0.5 M NaCl treatment, Crassulacean acid metabolism, phase I (2 AM). Mesembryanthemum crystallinum cDNA clone MCS001C12 5, mRNA sequence;L0-1836T3 Ice plant Lambda Uni-Zap XR expression library, 0 hours NaCl treatment…	CDS ATPK7, D6PKL3 ATPK7; kinase protein serinethreonine kinase chr3:10217671-10219484 REVERSE;CDS N/A kinase chr1:17922345-17928597 REVERSE;CDS ATNEK3 ATNEK3 (NIMA-RELATED KINASE3); ATP binding kinase protein kinase protein serinethreonine kinase chr5:10278880-10281880 REVERSE;CDS ATMKK8 ATMKK8; MAP kinase kinase kinase chr3:1885496-1886377 FORWARD;CDS ATMPK6, MPK6, MAPK6 ATMPK6 (ARABIDOPSIS THAL…	calcium-dependent protein kinase [Nicotiana tabacum];mitogen-activated protein kinase Ntf4-2 [Nicotiana tabacum];salicylic acid-activated MAP kinase [Nicotiana tabacum];TcC31.35 [Trypanosoma cruzi];cdc2 [Nicotiana tabacum];putative protien kinase [Arabidopsis thaliana];calcium/calmodulin dependent protein kinase [Nicotiana tabacum];Similar to gb|AF072908 calcium-dependent protein kinase from Nico…	unnamed protein product [Oryza sativa];unnamed protein product [Oryza sativa];unnamed protein product [Oryza sativa];unnamed protein product [Oryza sativa];unnamed protein product [Oryza sativa];putative aurora-related kinase [Oryza sativa Japonica Group];putative serine-threonine protein kinase [Oryza sativa Japonica Group];unnamed protein product [Oryza sativa];unnamed protein product [Oryza sa…	LB1387 cDNA library of Limonium bicolor (Bunge) Kuntze Limonium bicolor cDNA clone LB1387.abd, mRNA sequence;BXC0568 halophyte Limonium sinense plasmid cDNA library Limonium sinense cDNA similar to serine/threonine kinase, putative, mRNA sequence;0201_349 cDNA library of Limonium bicolor Limonium bicolor cDNA, mRNA sequence;BXC0365 halophyte Limonium sinense plasmid cDNA library Limonium sinense …	POPTR_0017s12380.2;POPTR_0012s13820.1;POPTR_0019s02520.1;POPTR_0015s12870.1;POPTR_0006s11580.1;POPTR_0014s10000.1;POPTR_0010s16490.2;POPTR_0005s25640.1;POPTR_0016s14140.1;POPTR_0009s07330.1;POPTR_0001s23030.4;POPTR_0009s01840.1;POPTR_0002s26380.4;POPTR_0008s20890.1;POPTR_0002s24890.3;POPTR_0003s12080.1;POPTR_0008s01030.4;POPTR_0001s26430.1;POPTR_0006s09400.2;POPTR_0004s05700.1;POPTR_0006s21490.1;…	genomic_reference:SL1.00sc01656 evidence_code:09F0H1E1IEG gene_region:1531727-1536199 functional_description:Mitogen-activated protein kinase kinase kinase 1 (AHRD V1 *-*G Q39008); contains Interpro domain(s) IPR002290 Serine/threonine protein kinase ";genomic_reference:SL1.00sc06183 evidence_code:09F0H1E1IEG gene_region:1022842-1029521 functional_description:MAPATP binding / kinase/ protein kina…
contig01935_15	MCS033A10_160208 Ice plant Lambda Uni-Zap XR expression library, 5 days 0.5 M NaCl treatment, Crassulacean acid metabolism, phase I (2 AM). Mesembryanthemum crystallinum cDNA clone MCS033A10 5, mRNA sequence;MCS012F11_158728 Ice plant Lambda Uni-Zap XR expression library, 5 days 0.5 M NaCl treatment, Crassulacean acid metabolism, phase I (2 AM). Mesembryanthemum crystallinum cDNA clone MCS012F11 …	CDS ATPK7, D6PKL3 ATPK7; kinase protein serinethreonine kinase chr3:10217671-10219484 REVERSE;CDS N/A kinase chr1:17922345-17928597 REVERSE;CDS N/A protein kinase family protein chr2:7271786-7274446 FORWARD;CDS N/A protein kinase, putative chr3:18847519-18849430 REVERSE;CDS N/A protein kinase, putative chr3:6109854-6116245 REVERSE;CDS ATMPK14, MPK14 ATMPK14 (Mitogen-activated protein kinase 14); …	mitogen-activated protein kinase Ntf4-2 [Nicotiana tabacum];unnamed protein product [Nicotiana tabacum];salicylic acid-activated MAP kinase [Nicotiana tabacum];TcC31.35 [Trypanosoma cruzi];NSK6; Shaggy-like kinase 6 [Nicotiana tabacum];unnamed protein product [Nicotiana tabacum];cdc2 [Nicotiana tabacum];putative protien kinase [Arabidopsis thaliana];Similar to gb|AF072908 calcium-dependent protei…	unnamed protein product [Oryza sativa];unnamed protein product [Oryza sativa];unnamed protein product [Oryza sativa];unnamed protein product [Oryza sativa];unnamed protein product [Oryza sativa];Putative wall-associated protein kinase [Oryza sativa];unnamed protein product [Oryza sativa];unnamed protein product [Oryza sativa];unnamed protein product [Oryza sativa];unnamed protein product [Oryza s…	NA	POPTR_0012s13820.1;POPTR_0019s02520.1;POPTR_0309s00200.1;POPTR_1809s00200.1;POPTR_0007s03090.1;POPTR_0018s14500.1;POPTR_0016s12160.1;POPTR_0017s04210.1;POPTR_0005s00520.1;POPTR_0006s11580.1;POPTR_0014s10000.1;POPTR_0005s09700.1;POPTR_0010s16490.2;POPTR_0006s22670.1;POPTR_0021s00700.1;POPTR_0016s14140.1;POPTR_0001s23030.4;POPTR_0001s07630.1;POPTR_0002s26380.4;POPTR_0006s29440.1;POPTR_1358s00200.1;…	genomic_reference:SL1.00sc00226 evidence_code:09F0H1E1IEG gene_region:2891048-2894344 functional_description:EFR EF-TU RECEPTOR ATP binding / kinase/ protein serine/threonine kinase (AHRD V1 *-*G AT5G20480.1); contains Interpro domain(s) IPR002290 Serine/threonine protein kinase ";genomic_reference:SL1.00sc00494 evidence_code:09F0H1E1IEG gene_region:1763227-1766817 functional_description:protein …
contig03143_3	NA	CDS AtPPa5 AtPPa5 (Arabidopsis thaliana pyrophosphorylase 5); inorganic diphosphatase pyrophosphatase chr4:626539-627758 FORWARD;CDS AtPPa3 AtPPa3 (Arabidopsis thaliana pyrophosphorylase 3); inorganic diphosphatase pyrophosphatase chr2:19253843-19255060 FORWARD;CDS AtPPa2 AtPPa2 (Arabidopsis thaliana pyrophosphorylase 2); inorganic diphosphatase pyrophosphatase chr2:7932139-7933560 REVERSE;CDS At…	NA	unnamed protein product [Oryza sativa];unnamed protein product [Oryza sativa];unnamed protein product [Oryza sativa];unnamed protein product [Oryza sativa];unnamed protein product [Oryza sativa];unnamed protein product [Oryza sativa];unnamed protein product [Oryza sativa];unnamed protein product [Oryza sativa];putative inorganic pyrophosphatase [Oryza sativa Japonica Group];Putative soluble inorg…	0201_277 cDNA library of Limonium bicolor Limonium bicolor cDNA, mRNA sequence;LB1310 cDNA library of Limonium bicolor (Bunge) Kuntze Limonium bicolor cDNA clone LB1310.abd, mRNA sequence	POPTR_0014s10280.1;POPTR_0002s18230.1;POPTR_0006s08250.1;POPTR_0007s13110.1	genomic_reference:SL1.00sc00090 evidence_code:09F1H1E1IEG gene_region:2048004-2050231 functional_description:Soluble inorganic pyrophosphatase (AHRD V1 ***G Q2P9V0_9MAGN); contains Interpro domain(s) IPR008162 Inorganic pyrophosphatase ";genomic_reference:SL1.00sc06243 evidence_code:09F1H1E1IEG gene_region:977718-980093 functional_description:Inorganic pyrophosphatase (AHRD V1 ***G Q2HTA8_MEDTR);…	unnamed protein product [Solanum tuberosum];unnamed protein product [Solanum tuberosum];inorganic pyrophosphatase-like protein [Arabidopsis thaliana];unnamed protein product [Solanum tuberosum];soluble inorganic pyrophosphatase [Solanum tuberosum];soluble inorganic pyrophosphatase [Solanum tuberosum];RecName: Full=Soluble inorganic pyrophosphatase; AltName: Full=Pyrophosphate phospho-hydrolase; S…	hypothetical protein [Vitis vinifera];PREDICTED: hypothetical protein [Vitis vinifera];PREDICTED: hypothetical protein [Vitis vinifera];unnamed protein product [Vitis vinifera];inorganic pyrophosphatase [Agrobacterium vitis S4];PREDICTED: hypothetical protein [Vitis vinifera];inorganic pyrophosphatase [Agrobacterium vitis S4];PREDICTED: hypothetical protein [Vitis vinifera];PREDICTED: hypothetica…
contig00223_6	MCR043H12_25170 Ice plant Lambda Uni-Zap XR expression library, 48 hours NaCl treatment prescreened for removal of highly abundant transcripts Mesembryanthemum crystallinum cDNA clone MCR043H12 5, mRNA sequence;MCT019A01_167241 Ice plant Lambda Uni-Zap XR expression library, 5 days 0.5 M NaCl treatment, Crassulacean acid metabolism, phase IV (5:30 PM). Mesembryanthemum crystallinum cDNA clone MCT…	CDS ATRABA2D, ATRAB-A2D ATRABA2D (HOARABIDOPSIS RAB GTPASE HOMOLOG A2D); GTP binding chr5:23876858-23878244 FORWARD;CDS AtRABA5b AtRABA5b (Arabidopsis Rab GTPase homolog A5b); GTP binding chr3:2372485-2373482 REVERSE;CDS ATRAB18, RAB18-1, RABC1 ATRAB18 (ARABIDOPSIS RAB GTPASE HOMOLOG B18); GTP binding chr1:16646934-16648395 FORWARD;CDS ATARFA1D, ARFA1D ARFA1D; GTP binding phospholipase activator …	putative [Nicotiana tabacum];small GTP-binding protein Sar1BNt-like protein [Solanum tuberosum];small GTP-binding protein-like [Arabidopsis thaliana];ras-related protein RAB8-5 [Nicotiana tabacum];ras-related protein RAB8-2 [Nicotiana tabacum];ras-related GTP-binding protein [Nicotiana tabacum];putative [Nicotiana tabacum];small GTP-binding protein, putative [Leishmania major strain Friedlin];unn…	unnamed protein product [Oryza sativa];hypothetical protein OsJ_30082 [Oryza sativa Japonica Group];unnamed protein product [Oryza sativa];unnamed protein product [Oryza sativa];unnamed protein product [Oryza sativa];hypothetical protein OsJ_25157 [Oryza sativa Japonica Group];Putative GTP-binding protein [Oryza sativa Japonica Group];ras-related GTP binding protein possessing GTPase activity [Or…	0201_540 cDNA library of Limonium bicolor Limonium bicolor cDNA, mRNA sequence;LB1615 cDNA library of Limonium bicolor (Bunge) Kuntze Limonium bicolor cDNA clone LB1615.abd, mRNA sequence;0201_1242 cDNA library of Limonium bicolor Limonium bicolor cDNA, mRNA sequence;LB2450 cDNA library of Limonium bicolor (Bunge) Kuntze Limonium bicolor cDNA clone LB2450.abd, mRNA sequence	POPTR_0004s23520.1;POPTR_0014s11180.1;POPTR_0008s06160.1;POPTR_0001s30030.1;POPTR_0010s15180.1;POPTR_0002s17620.1;POPTR_0006s00360.1;POPTR_0022s00350.1;POPTR_0014s04830.1;POPTR_0013s00690.1;POPTR_0005s01900.1;POPTR_0008s10720.1;POPTR_0001s30850.1;POPTR_0009s09980.1;POPTR_0010s16240.2;POPTR_0013s09660.1;POPTR_0015s13450.1;POPTR_0017s02830.1;POPTR_0013s01120.1;POPTR_0004s08460.1;POPTR_0005s00910.1;…	genomic_reference:SL1.00sc01578 evidence_code:09F1H1E1IEG gene_region:345459-348711 functional_description:AtRABA5d Arabidopsis Rab GTPase homolog A5d GTP binding (AHRD V1 ***G AT2G31680.1); contains Interpro domain(s) IPR015595 Rab11-related ";genomic_reference:SL1.00sc00777 evidence_code:09F1H1E1IEG gene_region:3953735-3956505 functional_description:Ras-like protein (Fragment) (AHRD V1 *-*NG Q8…	small GTP-binding protein Sar1BNt-like protein [Solanum tuberosum];NtSar1 protein-like [Solanum tuberosum];ras-related GTP binding protein [Solanum tuberosum];ARF-like small GTPase-like protein [Solanum tuberosum];ARF-like small GTPase-like protein [Solanum tuberosum];ADP-ribosylation factor-like [Solanum tuberosum];ADP-ribosylation factor 1-like [Solanum tuberosum];ADP-ribosylation factor 1-like…	unnamed protein product [Vitis vinifera];unnamed protein product [Vitis vinifera];PREDICTED: hypothetical protein [Vitis vinifera];PREDICTED: hypothetical protein [Vitis vinifera];PREDICTED: similar to ADP-ribosylation factor [Vitis vinifera];unnamed protein product [Vitis vinifera];unnamed protein product [Vitis vinifera];PREDICTED: hypothetical protein [Vitis vinifera];PREDICTED: similar to ADP…
contig02769_6	NA	CDS ATRBL7 ATRBL7 (ARABIDOPSIS RHOMBOID-LIKE PROTEIN 7) chr4:12090690-12092077 REVERSE;CDS ATRBL4 rhomboid family protein chr3:19924729-19926648 REVERSE;CDS ATRBL5 ATRBL5 (ARABIDOPSIS RHOMBOID-LIKE PROTEIN 5) chr1:19587637-19588958 FORWARD;CDS ATRBL4 rhomboid family protein chr3:19924729-19926025 REVERSE;CDS ATRBL6 ATRBL6 (ARABIDOPSIS RHOMBOID-LIKE PROTEIN 6) chr1:4345100-4346688 REVERSE;CDS ATRB…	NA	putative membrane protein [Oryza sativa Japonica Group];hypothetical protein OsJ_29608 [Oryza sativa Japonica Group];unknown protein [Oryza sativa Japonica Group];hypothetical protein OsJ_28172 [Oryza sativa Japonica Group]	NA	POPTR_0017s13870.1;POPTR_0015s13320.2;POPTR_0001s08920.1;POPTR_0006s24380.1;POPTR_0017s05650.1;POPTR_0015s13320.1;POPTR_0009s03720.1;POPTR_0010s00720.1;POPTR_0018s00790.1;POPTR_0003s12310.1;POPTR_0003s01380.1;POPTR_0006s21220.1;POPTR_0012s13370.1;POPTR_0001s24800.1;POPTR_0002s09100.1;POPTR_0007s01800.1;POPTR_0006s08650.1	genomic_reference:SL1.00sc05858 evidence_code:09F1H1E1IEG gene_region:8448439-8452288 functional_description:Rhomboid-like protease 2 (AHRD V1 ***NG Q695T9); contains Interpro domain(s) IPR002610 Peptidase S54, rhomboid ";genomic_reference:SL1.00sc01598 evidence_code:09F0H1E0IEG gene_region:23151-26564 functional_description:Glycerol-3-phosphate regulon repressor (AHRD V1 *--NG B6I2Y6_ECOSE); con…	NA	PREDICTED: hypothetical protein isoform 1 [Vitis vinifera];unnamed protein product [Vitis vinifera];PREDICTED: hypothetical protein [Vitis vinifera];PREDICTED: hypothetical protein [Vitis vinifera];PREDICTED: hypothetical protein [Vitis vinifera];unnamed protein product [Vitis vinifera];unnamed protein product [Vitis vinifera];PREDICTED: hypothetical protein [Vitis vinifera];PREDICTED: hypothetic…
contig00804_9	NA	CDS AtRFC1 AtRFC1 (replication factor C 1); ATP binding DNA binding DNA clamp loader nucleoside-triphosphatase nucleotide binding chr5:7280632-7287037 REVERSE	NA	NA	NA	POPTR_0001s22140.1	genomic_reference:SL1.00sc07059 evidence_code:09F0H1E1IEG gene_region:4084525-4096876 functional_description:AtRFC1 replication factor C 1 ATP binding / DNA binding / DNA clamp loader/ nucleoside-triphosphatase/ nucleotide binding (AHRD V1 *-*G AT5G22010.1); contains Interpro domain(s) IPR012178 DNA replication factor C, large subunit ";genomic_reference:SL1.00sc01905 evidence_code:09F0H1E0IEG ge…	NA	DNA ligase [Agrobacterium vitis S4];PREDICTED: hypothetical protein [Vitis vinifera];DNA ligase [Agrobacterium vitis S4];unnamed protein product [Vitis vinifera]
contig00206_5	MCT037B11_173925 Ice plant Lambda Uni-Zap XR expression library, 5 days 0.5 M NaCl treatment, Crassulacean acid metabolism, phase IV (5:30 PM). Mesembryanthemum crystallinum cDNA clone MCT037B11 5, mRNA sequence;L48-775T3 Ice plant Lambda Uni-Zap XR expression library, 48 hours NaCl treatment Mesembryanthemum crystallinum cDNA clone L48-775 5, mRNA sequence;MCS023F09_152742 Ice plant Lambda Uni-Z…	CDS ATRLI1 ATRLI1; transporter chr3:4458751-4461323 REVERSE;CDS ATMRP11 ATMRP11; ATPase, coupled to transmembrane movement of substances chr2:3515637-3522491 FORWARD;CDS ATMRP4, EST3 ATMRP4 (ARABIDOPSIS THALIANA MULTIDRUG RESISTANCE-ASSOCIATED PROTEIN 4); ATPase, coupled to transmembrane movement of substances folic acid transporter chr2:19574944-19580383 FORWARD;CDS N/A ABC transporter family pr…	unnamed protein product [Nicotiana tabacum];unnamed protein product [Nicotiana tabacum];unnamed protein product [Nicotiana tabacum];unnamed protein product [Nicotiana tabacum];unnamed protein product [Nicotiana tabacum];RecName: Full=Pleiotropic drug resistance protein 1; AltName: Full=NtPDR1;unnamed protein product [Nicotiana tabacum];unnamed protein product [Nicotiana tabacum];unnamed protein p…	unnamed protein product [Oryza sativa];unnamed protein product [Oryza sativa];unnamed protein product [Oryza sativa];unnamed protein product [Oryza sativa];unnamed protein product [Oryza sativa];unnamed protein product [Oryza sativa];unnamed protein product [Oryza sativa];unnamed protein product [Oryza sativa];unnamed protein product [Oryza sativa];unnamed protein product [Oryza sativa];unnamed p…	d3c23pz.r1 Plumbago zeylanica sperm cell (Sua) cDNA library Plumbago zeylanica cDNA clone d3c23pz 5, mRNA sequence;d3o01pz.r1 Plumbago zeylanica sperm cell (Sua) cDNA library Plumbago zeylanica cDNA clone d3o01pz 5, mRNA sequence	POPTR_0002s03760.1;POPTR_0008s05020.1;POPTR_0003s19670.1;POPTR_0015s00840.2;POPTR_0006s12590.1;POPTR_0005s24830.1;POPTR_0001s19030.1;POPTR_0018s13820.1;POPTR_0013s11630.1;POPTR_0001s17570.1;POPTR_0016s13080.1;POPTR_0010s23210.1;POPTR_0016s06620.2;POPTR_0008s09830.2;POPTR_0013s12200.1;POPTR_0004s24450.1;POPTR_0004s24400.1;POPTR_0015s04860.1;POPTR_0455s00200.1;POPTR_0006s21400.2;POPTR_0001s10240.1;…	genomic_reference:SL1.00sc01578 evidence_code:09F0H1E1IEG gene_region:154690-165148 functional_description:LRR receptor-like serine/threonine-protein kinase FEI 1 (AHRD V1 *--G C0LGF4); contains Interpro domain(s) IPR002290 Serine/threonine protein kinase ";genomic_reference:SL1.00sc04295 evidence_code:09F0H1E0IEG gene_region:7811563-7815334 functional_description:MRP1 ARABIDOPSIS THALIANA MULTID…
contig01619_4	MCU008D04_255638 Ice plant Lambda Uni-Zap XR expression library, 5 days 0.5 M NaCl treatment, Crassulacean acid metabolism, phase II (8:00 AM). Mesembryanthemum crystallinum cDNA clone MCU008D04 5, mRNA sequence;MP13H04 MP Mesembryanthemum crystallinum cDNA 5 similar to abc transporter, mRNA sequence;MCU002B03_254494 Ice plant Lambda Uni-Zap XR expression library, 5 days 0.5 M NaCl treatment, Cra…	CDS ATRLI1 ATRLI1; transporter chr3:4458751-4461323 REVERSE;CDS ATMRP11 ATMRP11; ATPase, coupled to transmembrane movement of substances chr2:3515637-3522491 FORWARD;CDS ATMRP4, EST3 ATMRP4 (ARABIDOPSIS THALIANA MULTIDRUG RESISTANCE-ASSOCIATED PROTEIN 4); ATPase, coupled to transmembrane movement of substances folic acid transporter chr2:19574944-19580383 FORWARD;CDS ATNAP8 ATNAP8; ATPase, couple…	NA	unnamed protein product [Oryza sativa];hypothetical protein OsJ_26970 [Oryza sativa Japonica Group];unnamed protein product [Oryza sativa];unnamed protein product [Oryza sativa];unnamed protein product [Oryza sativa];unnamed protein product [Oryza sativa];unnamed protein product [Oryza sativa];unnamed protein product [Oryza sativa];unnamed protein product [Oryza sativa];unnamed protein product [O…	BXC0579 halophyte Limonium sinense plasmid cDNA library Limonium sinense cDNA similar to ATP binding / ATPase/ nucleoside-triphosphatase/ nucleotide binding, mRNA sequence	POPTR_0006s12590.1;POPTR_0018s13820.1;POPTR_0016s13080.1;POPTR_0002s20700.1;POPTR_0014s10880.2;POPTR_0006s04790.1;POPTR_0014s18670.1;POPTR_0013s12200.1;POPTR_0004s24400.1;POPTR_0001s10240.1;POPTR_0001s37340.1;POPTR_0007s06620.1;POPTR_0004s22410.1;POPTR_0014s10880.1;POPTR_0010s21720.1;POPTR_0010s26100.1;POPTR_0003s03960.1;POPTR_0005s08680.1;POPTR_0001s11030.1;POPTR_1557s00200.1;POPTR_0001s02200.1;…	genomic_reference:SL1.00sc01522 evidence_code:09F0H1E0IEG gene_region:69436-73883 functional_description:Ferrichrome ABC transporter permease protein FhuB (AHRD V1 *--NG B3IG17_ECOLX); contains Interpro domain(s) IPR000531 TonB-dependent receptor, beta-barrel ";genomic_reference:SL1.00sc05382 evidence_code:09F0H1E1IEG gene_region:913647-921962 functional_description:Multidrug resistance protein A…	unnamed protein product [Solanum tuberosum];unnamed protein product [Solanum tuberosum];unnamed protein product [Solanum tuberosum];unnamed protein product [Solanum tuberosum];unnamed protein product [Solanum tuberosum];unnamed protein product [Solanum tuberosum];unnamed protein product [Solanum tuberosum];unnamed protein product [Solanum tuberosum];P-glycoprotein-like [Arabidopsis thaliana];unna…	PREDICTED: hypothetical protein [Vitis vinifera];nickel import ATP-binding protein NikE [Agrobacterium vitis S4];unnamed protein product [Vitis vinifera];ABC transporter nucleotide binding/ATPase protein [Agrobacterium vitis S4];rhiziobicin secretion [Agrobacterium vitis S4];PREDICTED: hypothetical protein [Vitis vinifera];ABC transporter nucleotide binding/ATPase protein (ferrichrome) [Agrobacte…
contig02019_18	MCT037B11_173925 Ice plant Lambda Uni-Zap XR expression library, 5 days 0.5 M NaCl treatment, Crassulacean acid metabolism, phase IV (5:30 PM). Mesembryanthemum crystallinum cDNA clone MCT037B11 5, mRNA sequence;L48-775T3 Ice plant Lambda Uni-Zap XR expression library, 48 hours NaCl treatment Mesembryanthemum crystallinum cDNA clone L48-775 5, mRNA sequence;MCT007D05_165165 Ice plant Lambda Uni-Z…	CDS ATRLI1 ATRLI1; transporter chr3:4458751-4461323 REVERSE;CDS ATMRP11 ATMRP11; ATPase, coupled to transmembrane movement of substances chr2:3515637-3522491 FORWARD;CDS ATNAP8 ATNAP8; ATPase, coupled to transmembrane movement of substances transporter chr4:13009845-13013229 REVERSE;CDS N/A ABC transporter family protein chr2:154669-158063 REVERSE;CDS N/A ABC transporter family protein chr1:27082…	unnamed protein product [Nicotiana tabacum];unnamed protein product [Nicotiana tabacum];unnamed protein product [Nicotiana tabacum];unnamed protein product [Nicotiana tabacum];unnamed protein product [Nicotiana tabacum];RecName: Full=Pleiotropic drug resistance protein 1; AltName: Full=NtPDR1;unnamed protein product [Nicotiana tabacum];unnamed protein product [Nicotiana tabacum];unnamed protein p…	unnamed protein product [Oryza sativa];unnamed protein product [Oryza sativa];unnamed protein product [Oryza sativa];unnamed protein product [Oryza sativa];unnamed protein product [Oryza sativa];unnamed protein product [Oryza sativa];unnamed protein product [Oryza sativa];unnamed protein product [Oryza sativa];unnamed protein product [Oryza sativa];unnamed protein product [Oryza sativa];unnamed p…	NA	POPTR_0008s05020.1;POPTR_0002s03760.1;POPTR_0015s00840.2;POPTR_0006s12590.1;POPTR_0005s24830.1;POPTR_0018s13820.1;POPTR_0001s19030.1;POPTR_0013s11630.1;POPTR_0001s17570.1;POPTR_0010s23210.1;POPTR_0016s06620.2;POPTR_0013s12200.1;POPTR_0004s24450.1;POPTR_0008s09830.2;POPTR_0015s04860.1;POPTR_0455s00200.1;POPTR_0006s21400.2;POPTR_0002s15830.1;POPTR_0002s18990.1;POPTR_0004s22410.1;POPTR_0014s10880.1;…	genomic_reference:SL1.00sc01578 evidence_code:09F0H1E1IEG gene_region:154690-165148 functional_description:LRR receptor-like serine/threonine-protein kinase FEI 1 (AHRD V1 *--G C0LGF4); contains Interpro domain(s) IPR002290 Serine/threonine protein kinase ";genomic_reference:SL1.00sc04295 evidence_code:09F0H1E0IEG gene_region:7811563-7815334 functional_description:MRP1 ARABIDOPSIS THALIANA MULTID…
contig00179_3	MCT037B11_173925 Ice plant Lambda Uni-Zap XR expression library, 5 days 0.5 M NaCl treatment, Crassulacean acid metabolism, phase IV (5:30 PM). Mesembryanthemum crystallinum cDNA clone MCT037B11 5, mRNA sequence;L48-775T3 Ice plant Lambda Uni-Zap XR expression library, 48 hours NaCl treatment Mesembryanthemum crystallinum cDNA clone L48-775 5, mRNA sequence;MCS023F09_152742 Ice plant Lambda Uni-Z…	CDS ATRLI1 ATRLI1; transporter chr3:4458751-4461323 REVERSE;CDS ATMRP4, EST3 ATMRP4 (ARABIDOPSIS THALIANA MULTIDRUG RESISTANCE-ASSOCIATED PROTEIN 4); ATPase, coupled to transmembrane movement of substances folic acid transporter chr2:19574944-19580383 FORWARD;CDS ATMRP11 ATMRP11; ATPase, coupled to transmembrane movement of substances chr2:3515637-3522491 FORWARD;CDS N/A ABC transporter family pr…	PDR-like ABC transporter [Nicotiana tabacum];unnamed protein product [Nicotiana tabacum];unnamed protein product [Nicotiana tabacum];stigma/style ABC transporter [Nicotiana tabacum];RecName: Full=Pleiotropic drug resistance protein 3; AltName: Full=NtPDR3;unnamed protein product [Nicotiana tabacum];stigma/style ABC transporter [Nicotiana tabacum];unnamed protein product [Nicotiana tabacum]	unnamed protein product [Oryza sativa];unnamed protein product [Oryza sativa];unnamed protein product [Oryza sativa];unnamed protein product [Oryza sativa];unnamed protein product [Oryza sativa];unnamed protein product [Oryza sativa];unnamed protein product [Oryza sativa];unnamed protein product [Oryza sativa];unnamed protein product [Oryza sativa];hypothetical protein OsJ_29719 [Oryza sativa Jap…	d3c23pz.r1 Plumbago zeylanica sperm cell (Sua) cDNA library Plumbago zeylanica cDNA clone d3c23pz 5, mRNA sequence;d3o01pz.r1 Plumbago zeylanica sperm cell (Sua) cDNA library Plumbago zeylanica cDNA clone d3o01pz 5, mRNA sequence	POPTR_0008s05020.1;POPTR_0003s19670.1;POPTR_0006s12590.1;POPTR_0018s13820.1;POPTR_0013s11630.1;POPTR_0016s13080.1;POPTR_0010s23210.1;POPTR_0016s06620.2;POPTR_0013s12200.1;POPTR_0004s24450.1;POPTR_0004s24400.1;POPTR_0015s04860.1;POPTR_0006s21400.2;POPTR_0001s10240.1;POPTR_0008s01320.1;POPTR_0002s15830.1;POPTR_0007s06640.1;POPTR_0004s22410.1;POPTR_0015s07070.1;POPTR_0014s10880.1;POPTR_0010s26100.1;…	genomic_reference:SL1.00sc01578 evidence_code:09F0H1E1IEG gene_region:154690-165148 functional_description:LRR receptor-like serine/threonine-protein kinase FEI 1 (AHRD V1 *--G C0LGF4); contains Interpro domain(s) IPR002290 Serine/threonine protein kinase ";genomic_reference:SL1.00sc04295 evidence_code:09F0H1E0IEG gene_region:7811563-7815334 functional_description:MRP1 ARABIDOPSIS THALIANA MULTID…
contig00193_10	MP13H04 MP Mesembryanthemum crystallinum cDNA 5 similar to abc transporter, mRNA sequence;MCS023F09_152742 Ice plant Lambda Uni-Zap XR expression library, 5 days 0.5 M NaCl treatment, Crassulacean acid metabolism, phase I (2 AM). Mesembryanthemum crystallinum cDNA clone MCS023F09 5, mRNA sequence;MCS038E07_160650 Ice plant Lambda Uni-Zap XR expression library, 5 days 0.5 M NaCl treatment, Crassul…	CDS ATRLI1 ATRLI1; transporter chr3:4458751-4461323 REVERSE;CDS ATMRP4, EST3 ATMRP4 (ARABIDOPSIS THALIANA MULTIDRUG RESISTANCE-ASSOCIATED PROTEIN 4); ATPase, coupled to transmembrane movement of substances folic acid transporter chr2:19574944-19580383 FORWARD;CDS ATMRP11 ATMRP11; ATPase, coupled to transmembrane movement of substances chr2:3515637-3522491 FORWARD;CDS N/A ABC transporter family pr…	unnamed protein product [Nicotiana tabacum];unnamed protein product [Nicotiana tabacum];unnamed protein product [Nicotiana tabacum];unnamed protein product [Nicotiana tabacum];unnamed protein product [Nicotiana tabacum];PDR-type ABC transporter 1 [Nicotiana tabacum];unnamed protein product [Nicotiana tabacum];unnamed protein product [Nicotiana tabacum];unnamed protein product [Nicotiana tabacum];…	unnamed protein product [Oryza sativa];unnamed protein product [Oryza sativa];unnamed protein product [Oryza sativa];unnamed protein product [Oryza sativa];unnamed protein product [Oryza sativa];unnamed protein product [Oryza sativa];unnamed protein product [Oryza sativa];unnamed protein product [Oryza sativa];unnamed protein product [Oryza sativa];unnamed protein product [Oryza sativa];hypotheti…	NA	POPTR_0002s03760.1;POPTR_0008s05020.1;POPTR_0003s19670.1;POPTR_0006s12590.1;POPTR_0005s24830.1;POPTR_0001s19030.1;POPTR_0018s13820.1;POPTR_0013s11630.1;POPTR_0016s13080.1;POPTR_0010s23210.1;POPTR_0016s06620.2;POPTR_0008s09830.2;POPTR_0013s12200.1;POPTR_0004s24450.1;POPTR_0004s24400.1;POPTR_0015s04860.1;POPTR_0455s00200.1;POPTR_0006s21400.2;POPTR_0001s10240.1;POPTR_0008s01320.1;POPTR_0002s15830.1;…	genomic_reference:SL1.00sc01578 evidence_code:09F0H1E1IEG gene_region:154690-165148 functional_description:LRR receptor-like serine/threonine-protein kinase FEI 1 (AHRD V1 *--G C0LGF4); contains Interpro domain(s) IPR002290 Serine/threonine protein kinase ";genomic_reference:SL1.00sc04295 evidence_code:09F0H1E0IEG gene_region:7811563-7815334 functional_description:MRP1 ARABIDOPSIS THALIANA MULTID…
contig00463_8	NA	CDS ATRLI1 ATRLI1; transporter chr3:4458751-4461323 REVERSE;CDS ATMRP4, EST3 ATMRP4 (ARABIDOPSIS THALIANA MULTIDRUG RESISTANCE-ASSOCIATED PROTEIN 4); ATPase, coupled to transmembrane movement of substances folic acid transporter chr2:19574944-19580383 FORWARD;CDS N/A ABC transporter family protein chr1:27082587-27088163 REVERSE;CDS ATNAP8 ATNAP8; ATPase, coupled to transmembrane movement of subst…	unnamed protein product [Nicotiana tabacum];RecName: Full=Pleiotropic drug resistance protein 3; AltName: Full=NtPDR3;PDR-like ABC transporter [Nicotiana tabacum];unnamed protein product [Nicotiana tabacum];unnamed protein product [Nicotiana tabacum];unnamed protein product [Nicotiana tabacum]	unnamed protein product [Oryza sativa];unnamed protein product [Oryza sativa];unnamed protein product [Oryza sativa];unnamed protein product [Oryza sativa];unnamed protein product [Oryza sativa];unnamed protein product [Oryza sativa];unnamed protein product [Oryza sativa];unnamed protein product [Oryza sativa];unnamed protein product [Oryza sativa];unnamed protein product [Oryza sativa];unnamed p…	NA	POPTR_0008s05020.1;POPTR_0006s12590.1;POPTR_0018s13820.1;POPTR_0013s11630.1;POPTR_0017s13110.1;POPTR_0016s13080.1;POPTR_0014s10880.2;POPTR_0014s18670.1;POPTR_0004s24450.1;POPTR_0004s24400.1;POPTR_0006s21400.2;POPTR_0007s14940.1;POPTR_0001s10240.1;POPTR_0001s37340.1;POPTR_0018s14960.1;POPTR_0010s14180.1;POPTR_0008s01320.1;POPTR_0015s07070.1;POPTR_0014s10880.1;POPTR_0010s26100.1;POPTR_0010s21720.1;…	genomic_reference:SL1.00sc01578 evidence_code:09F0H1E1IEG gene_region:154690-165148 functional_description:LRR receptor-like serine/threonine-protein kinase FEI 1 (AHRD V1 *--G C0LGF4); contains Interpro domain(s) IPR002290 Serine/threonine protein kinase ";genomic_reference:SL1.00sc05189 evidence_code:09F0H1E0IEG gene_region:1487706-1491935 functional_description:Multidrug resistance protein ABC…	unnamed protein product [Solanum tuberosum];unnamed protein product [Solanum tuberosum];unnamed protein product [Solanum tuberosum];unnamed protein product [Solanum tuberosum];unnamed protein product [Solanum tuberosum];unnamed protein product [Solanum tuberosum];P-glycoprotein-like [Arabidopsis thaliana];P-glycoprotein [Solanum tuberosum]	unnamed protein product [Vitis vinifera];unnamed protein product [Vitis vinifera];hypothetical protein [Vitis vinifera];ABC transporter nucleotide binding/ATPase protein [Agrobacterium vitis S4];unnamed protein product [Vitis vinifera];unnamed protein product [Vitis vinifera];ABC transporter nucleotide binding/ATPase protein [Agrobacterium vitis S4];unnamed protein product [Vitis vinifera];ABC tr…
contig00817_9	MP13H04 MP Mesembryanthemum crystallinum cDNA 5 similar to abc transporter, mRNA sequence;L48-775T3 Ice plant Lambda Uni-Zap XR expression library, 48 hours NaCl treatment Mesembryanthemum crystallinum cDNA clone L48-775 5, mRNA sequence;MCS023F09_152742 Ice plant Lambda Uni-Zap XR expression library, 5 days 0.5 M NaCl treatment, Crassulacean acid metabolism, phase I (2 AM). Mesembryanthemum crys…	CDS ATRLI1 ATRLI1; transporter chr3:4458751-4461323 REVERSE;CDS ATMRP4, EST3 ATMRP4 (ARABIDOPSIS THALIANA MULTIDRUG RESISTANCE-ASSOCIATED PROTEIN 4); ATPase, coupled to transmembrane movement of substances folic acid transporter chr2:19574944-19580383 FORWARD;CDS N/A ABC transporter family protein chr2:154669-158063 REVERSE;CDS ATATH7, ATH7 ATATH7; ATPase, coupled to transmembrane movement of sub…	unnamed protein product [Nicotiana tabacum];unnamed protein product [Nicotiana tabacum];unnamed protein product [Nicotiana tabacum];unnamed protein product [Nicotiana tabacum];unnamed protein product [Nicotiana tabacum];RecName: Full=Pleiotropic drug resistance protein 1; AltName: Full=NtPDR1;unnamed protein product [Nicotiana tabacum];unnamed protein product [Nicotiana tabacum];unnamed protein p…	unnamed protein product [Oryza sativa];unnamed protein product [Oryza sativa];unnamed protein product [Oryza sativa];unnamed protein product [Oryza sativa];unnamed protein product [Oryza sativa];unnamed protein product [Oryza sativa];unnamed protein product [Oryza sativa];unnamed protein product [Oryza sativa];unnamed protein product [Oryza sativa];unnamed protein product [Oryza sativa];unnamed p…	BXC0579 halophyte Limonium sinense plasmid cDNA library Limonium sinense cDNA similar to ATP binding / ATPase/ nucleoside-triphosphatase/ nucleotide binding, mRNA sequence	POPTR_0002s03760.1;POPTR_0008s05020.1;POPTR_0003s19670.1;POPTR_0015s00840.2;POPTR_0006s12590.1;POPTR_0005s24830.1;POPTR_0001s19030.1;POPTR_0018s13820.1;POPTR_0013s11630.1;POPTR_0001s17570.1;POPTR_0016s13080.1;POPTR_0010s23210.1;POPTR_0016s06620.2;POPTR_0008s09830.2;POPTR_0004s24450.1;POPTR_0013s12200.1;POPTR_0004s24400.1;POPTR_0015s04860.1;POPTR_0455s00200.1;POPTR_0006s21400.2;POPTR_0001s10240.1;…	genomic_reference:SL1.00sc01578 evidence_code:09F0H1E1IEG gene_region:154690-165148 functional_description:LRR receptor-like serine/threonine-protein kinase FEI 1 (AHRD V1 *--G C0LGF4); contains Interpro domain(s) IPR002290 Serine/threonine protein kinase ";genomic_reference:SL1.00sc04295 evidence_code:09F0H1E0IEG gene_region:7811563-7815334 functional_description:MRP1 ARABIDOPSIS THALIANA MULTID…
contig01500_2	L48-775T3 Ice plant Lambda Uni-Zap XR expression library, 48 hours NaCl treatment Mesembryanthemum crystallinum cDNA clone L48-775 5, mRNA sequence;MCS023F09_152742 Ice plant Lambda Uni-Zap XR expression library, 5 days 0.5 M NaCl treatment, Crassulacean acid metabolism, phase I (2 AM). Mesembryanthemum crystallinum cDNA clone MCS023F09 5, mRNA sequence;MCT017C07_166945 Ice plant Lambda Uni-Zap X…	CDS ATRLI1 ATRLI1; transporter chr3:4458751-4461323 REVERSE;CDS ATMRP4, EST3 ATMRP4 (ARABIDOPSIS THALIANA MULTIDRUG RESISTANCE-ASSOCIATED PROTEIN 4); ATPase, coupled to transmembrane movement of substances folic acid transporter chr2:19574944-19580383 FORWARD;CDS N/A ABC transporter family protein chr1:27082587-27088163 REVERSE;CDS ATNAP8 ATNAP8; ATPase, coupled to transmembrane movement of subst…	stigma/style ABC transporter [Nicotiana tabacum];stigma/style ABC transporter [Nicotiana tabacum]	unnamed protein product [Oryza sativa];unnamed protein product [Oryza sativa];unnamed protein product [Oryza sativa];unnamed protein product [Oryza sativa];unnamed protein product [Oryza sativa];unnamed protein product [Oryza sativa];unnamed protein product [Oryza sativa];unnamed protein product [Oryza sativa];unnamed protein product [Oryza sativa];unnamed protein product [Oryza sativa];hypotheti…	NA	POPTR_0015s00840.2;POPTR_0006s12590.1;POPTR_0018s13820.1;POPTR_0013s11630.1;POPTR_0016s13080.1;POPTR_0010s23210.1;POPTR_0016s06620.2;POPTR_0008s09830.2;POPTR_0004s24450.1;POPTR_0013s12200.1;POPTR_0004s24400.1;POPTR_0015s04860.1;POPTR_0455s00200.1;POPTR_0006s21400.2;POPTR_0001s10240.1;POPTR_0002s15830.1;POPTR_0002s18990.1;POPTR_0004s22410.1;POPTR_0015s07070.1;POPTR_0014s10880.1;POPTR_0010s26100.1;…	genomic_reference:SL1.00sc01578 evidence_code:09F0H1E1IEG gene_region:154690-165148 functional_description:LRR receptor-like serine/threonine-protein kinase FEI 1 (AHRD V1 *--G C0LGF4); contains Interpro domain(s) IPR002290 Serine/threonine protein kinase ";genomic_reference:SL1.00sc01975 evidence_code:09F0H1E0IEG gene_region:2127-3011 functional_description:sn-glycerol-3-phosphate import ATP-bin…
contig02572_21	MCS023F09_152742 Ice plant Lambda Uni-Zap XR expression library, 5 days 0.5 M NaCl treatment, Crassulacean acid metabolism, phase I (2 AM). Mesembryanthemum crystallinum cDNA clone MCS023F09 5, mRNA sequence;MCS038E07_160650 Ice plant Lambda Uni-Zap XR expression library, 5 days 0.5 M NaCl treatment, Crassulacean acid metabolism, phase I (2 AM). Mesembryanthemum crystallinum cDNA clone MCS038E07 …	CDS ATRLI1 ATRLI1; transporter chr3:4458751-4461323 REVERSE;CDS ATMRP4, EST3 ATMRP4 (ARABIDOPSIS THALIANA MULTIDRUG RESISTANCE-ASSOCIATED PROTEIN 4); ATPase, coupled to transmembrane movement of substances folic acid transporter chr2:19574944-19580383 FORWARD;CDS ATMRP11 ATMRP11; ATPase, coupled to transmembrane movement of substances chr2:3515637-3522491 FORWARD;CDS ATNAP8 ATNAP8; ATPase, couple…	unnamed protein product [Nicotiana tabacum];unnamed protein product [Nicotiana tabacum];unnamed protein product [Nicotiana tabacum];unnamed protein product [Nicotiana tabacum];unnamed protein product [Nicotiana tabacum];RecName: Full=Pleiotropic drug resistance protein 1; AltName: Full=NtPDR1;unnamed protein product [Nicotiana tabacum];unnamed protein product [Nicotiana tabacum];unnamed protein p…	unnamed protein product [Oryza sativa];unnamed protein product [Oryza sativa];unnamed protein product [Oryza sativa];unnamed protein product [Oryza sativa];unnamed protein product [Oryza sativa];unnamed protein product [Oryza sativa];unnamed protein product [Oryza sativa];unnamed protein product [Oryza sativa];unnamed protein product [Oryza sativa];unnamed protein product [Oryza sativa];unnamed p…	BXC0579 halophyte Limonium sinense plasmid cDNA library Limonium sinense cDNA similar to ATP binding / ATPase/ nucleoside-triphosphatase/ nucleotide binding, mRNA sequence	POPTR_0015s00840.2;POPTR_0006s12590.1;POPTR_0018s13820.1;POPTR_0001s19030.1;POPTR_0013s11630.1;POPTR_0001s17570.1;POPTR_0010s23210.1;POPTR_0016s06620.2;POPTR_0008s09830.2;POPTR_0004s24450.1;POPTR_0013s12200.1;POPTR_0004s24400.1;POPTR_0015s04860.1;POPTR_0455s00200.1;POPTR_0006s21400.2;POPTR_0001s10240.1;POPTR_0002s15830.1;POPTR_0004s22410.1;POPTR_0002s18990.1;POPTR_0015s07070.1;POPTR_0014s10880.1;…	genomic_reference:SL1.00sc01578 evidence_code:09F0H1E1IEG gene_region:154690-165148 functional_description:LRR receptor-like serine/threonine-protein kinase FEI 1 (AHRD V1 *--G C0LGF4); contains Interpro domain(s) IPR002290 Serine/threonine protein kinase ";genomic_reference:SL1.00sc04295 evidence_code:09F0H1E0IEG gene_region:7811563-7815334 functional_description:MRP1 ARABIDOPSIS THALIANA MULTID…
contig02898_3	MCS023F09_152742 Ice plant Lambda Uni-Zap XR expression library, 5 days 0.5 M NaCl treatment, Crassulacean acid metabolism, phase I (2 AM). Mesembryanthemum crystallinum cDNA clone MCS023F09 5, mRNA sequence;ML03F02 ML Mesembryanthemum crystallinum cDNA 5 similar to p-glycoprotein, mRNA sequence;MCT007D05_165165 Ice plant Lambda Uni-Zap XR expression library, 5 days 0.5 M NaCl treatment, Crassula…	CDS ATRLI1 ATRLI1; transporter chr3:4458751-4461323 REVERSE;CDS ATMRP4, EST3 ATMRP4 (ARABIDOPSIS THALIANA MULTIDRUG RESISTANCE-ASSOCIATED PROTEIN 4); ATPase, coupled to transmembrane movement of substances folic acid transporter chr2:19574944-19580383 FORWARD;CDS ATMRP11 ATMRP11; ATPase, coupled to transmembrane movement of substances chr2:3515637-3522491 FORWARD;CDS N/A ABC transporter family pr…	unnamed protein product [Nicotiana tabacum];unnamed protein product [Nicotiana tabacum];unnamed protein product [Nicotiana tabacum];unnamed protein product [Nicotiana tabacum];unnamed protein product [Nicotiana tabacum];RecName: Full=Pleiotropic drug resistance protein 1; AltName: Full=NtPDR1;unnamed protein product [Nicotiana tabacum];unnamed protein product [Nicotiana tabacum];unnamed protein p…	unnamed protein product [Oryza sativa];unnamed protein product [Oryza sativa];unnamed protein product [Oryza sativa];unnamed protein product [Oryza sativa];unnamed protein product [Oryza sativa];unnamed protein product [Oryza sativa];unnamed protein product [Oryza sativa];unnamed protein product [Oryza sativa];unnamed protein product [Oryza sativa];unnamed protein product [Oryza sativa];unnamed p…	NA	POPTR_0008s05020.1;POPTR_0003s19670.1;POPTR_0015s00840.2;POPTR_0006s12590.1;POPTR_0001s19030.1;POPTR_0018s13820.1;POPTR_0013s11630.1;POPTR_0001s17570.1;POPTR_0016s13080.1;POPTR_0010s23210.1;POPTR_0016s06620.2;POPTR_0013s12200.1;POPTR_0008s09830.2;POPTR_0004s24450.1;POPTR_0004s24400.1;POPTR_0015s04860.1;POPTR_0455s00200.1;POPTR_0006s21400.2;POPTR_0001s10240.1;POPTR_0002s15830.1;POPTR_0002s18990.1;…	genomic_reference:SL1.00sc01578 evidence_code:09F0H1E1IEG gene_region:154690-165148 functional_description:LRR receptor-like serine/threonine-protein kinase FEI 1 (AHRD V1 *--G C0LGF4); contains Interpro domain(s) IPR002290 Serine/threonine protein kinase ";genomic_reference:SL1.00sc04295 evidence_code:09F0H1E0IEG gene_region:7811563-7815334 functional_description:MRP1 ARABIDOPSIS THALIANA MULTID…
contig03048_4	L48-775T3 Ice plant Lambda Uni-Zap XR expression library, 48 hours NaCl treatment Mesembryanthemum crystallinum cDNA clone L48-775 5, mRNA sequence;MCS023F09_152742 Ice plant Lambda Uni-Zap XR expression library, 5 days 0.5 M NaCl treatment, Crassulacean acid metabolism, phase I (2 AM). Mesembryanthemum crystallinum cDNA clone MCS023F09 5, mRNA sequence;MCT007D05_165165 Ice plant Lambda Uni-Zap X…	CDS ATRLI1 ATRLI1; transporter chr3:4458751-4461323 REVERSE;CDS ATMRP4, EST3 ATMRP4 (ARABIDOPSIS THALIANA MULTIDRUG RESISTANCE-ASSOCIATED PROTEIN 4); ATPase, coupled to transmembrane movement of substances folic acid transporter chr2:19574944-19580383 FORWARD;CDS ATMRP11 ATMRP11; ATPase, coupled to transmembrane movement of substances chr2:3515637-3522491 FORWARD;CDS N/A ABC transporter family pr…	unnamed protein product [Nicotiana tabacum];unnamed protein product [Nicotiana tabacum];unnamed protein product [Nicotiana tabacum];unnamed protein product [Nicotiana tabacum];unnamed protein product [Nicotiana tabacum];RecName: Full=Pleiotropic drug resistance protein 1; AltName: Full=NtPDR1;unnamed protein product [Nicotiana tabacum];unnamed protein product [Nicotiana tabacum];unnamed protein p…	unnamed protein product [Oryza sativa];unnamed protein product [Oryza sativa];unnamed protein product [Oryza sativa];unnamed protein product [Oryza sativa];unnamed protein product [Oryza sativa];unnamed protein product [Oryza sativa];unnamed protein product [Oryza sativa];unnamed protein product [Oryza sativa];unnamed protein product [Oryza sativa];unnamed protein product [Oryza sativa];unnamed p…	NA	POPTR_0008s05020.1;POPTR_0003s19670.1;POPTR_0015s00840.2;POPTR_0006s12590.1;POPTR_0001s19030.1;POPTR_0018s13820.1;POPTR_0013s11630.1;POPTR_0001s17570.1;POPTR_0016s13080.1;POPTR_0010s23210.1;POPTR_0016s06620.2;POPTR_0013s12200.1;POPTR_0004s24450.1;POPTR_0004s24400.1;POPTR_0015s04860.1;POPTR_0455s00200.1;POPTR_0006s21400.2;POPTR_0001s10240.1;POPTR_0002s15830.1;POPTR_0002s18990.1;POPTR_0004s22410.1;…	genomic_reference:SL1.00sc01578 evidence_code:09F0H1E1IEG gene_region:154690-165148 functional_description:LRR receptor-like serine/threonine-protein kinase FEI 1 (AHRD V1 *--G C0LGF4); contains Interpro domain(s) IPR002290 Serine/threonine protein kinase ";genomic_reference:SL1.00sc04295 evidence_code:09F0H1E0IEG gene_region:7811563-7815334 functional_description:MRP1 ARABIDOPSIS THALIANA MULTID…
contig04026_2	MCU008D04_255638 Ice plant Lambda Uni-Zap XR expression library, 5 days 0.5 M NaCl treatment, Crassulacean acid metabolism, phase II (8:00 AM). Mesembryanthemum crystallinum cDNA clone MCU008D04 5, mRNA sequence;MCS038E07_160650 Ice plant Lambda Uni-Zap XR expression library, 5 days 0.5 M NaCl treatment, Crassulacean acid metabolism, phase I (2 AM). Mesembryanthemum crystallinum cDNA clone MCS038…	CDS ATRLI1 ATRLI1; transporter chr3:4458751-4461323 REVERSE;CDS ATMRP4, EST3 ATMRP4 (ARABIDOPSIS THALIANA MULTIDRUG RESISTANCE-ASSOCIATED PROTEIN 4); ATPase, coupled to transmembrane movement of substances folic acid transporter chr2:19574944-19580383 FORWARD;CDS ATMRP11 ATMRP11; ATPase, coupled to transmembrane movement of substances chr2:3515637-3522491 FORWARD;CDS ATNAP8 ATNAP8; ATPase, couple…	unnamed protein product [Nicotiana tabacum];unnamed protein product [Nicotiana tabacum];unnamed protein product [Nicotiana tabacum];unnamed protein product [Nicotiana tabacum];unnamed protein product [Nicotiana tabacum];PDR-type ABC transporter 1 [Nicotiana tabacum];unnamed protein product [Nicotiana tabacum];unnamed protein product [Nicotiana tabacum];unnamed protein product [Nicotiana tabacum];…	unnamed protein product [Oryza sativa];unnamed protein product [Oryza sativa];unnamed protein product [Oryza sativa];unnamed protein product [Oryza sativa];unnamed protein product [Oryza sativa];unnamed protein product [Oryza sativa];unnamed protein product [Oryza sativa];unnamed protein product [Oryza sativa];unnamed protein product [Oryza sativa];unnamed protein product [Oryza sativa];unnamed p…	BXC0579 halophyte Limonium sinense plasmid cDNA library Limonium sinense cDNA similar to ATP binding / ATPase/ nucleoside-triphosphatase/ nucleotide binding, mRNA sequence	POPTR_0008s05020.1;POPTR_0015s00840.2;POPTR_0006s12590.1;POPTR_0018s13820.1;POPTR_0002s20700.1;POPTR_0016s13080.1;POPTR_0014s10880.2;POPTR_0006s04790.1;POPTR_0008s09830.2;POPTR_0013s12200.1;POPTR_0004s24400.1;POPTR_0001s10240.1;POPTR_0014s07600.1;POPTR_0001s14650.1;POPTR_0007s06620.1;POPTR_0010s18400.1;POPTR_0002s15830.1;POPTR_0004s22410.1;POPTR_0014s10880.1;POPTR_0010s21720.1;POPTR_0010s26100.1;…	genomic_reference:SL1.00sc01522 evidence_code:09F0H1E0IEG gene_region:69436-73883 functional_description:Ferrichrome ABC transporter permease protein FhuB (AHRD V1 *--NG B3IG17_ECOLX); contains Interpro domain(s) IPR000531 TonB-dependent receptor, beta-barrel ";genomic_reference:SL1.00sc05382 evidence_code:09F0H1E1IEG gene_region:913647-921962 functional_description:Multidrug resistance protein A…	unnamed protein product [Solanum tuberosum];unnamed protein product [Solanum tuberosum];unnamed protein product [Solanum tuberosum];unnamed protein product [Solanum tuberosum];unnamed protein product [Solanum tuberosum];unnamed protein product [Solanum tuberosum];unnamed protein product [Solanum tuberosum];unnamed protein product [Solanum tuberosum];P-glycoprotein-like [Arabidopsis thaliana];unna…	ABC transporter nucleotide binding/ATPase protein (oligopeptide) [Agrobacterium vitis S4];ABC transporter nucleotide binding/ATPase protein [Agrobacterium vitis S4];ABC transporter nucleotide binding/ATPase protein (oligopeptide) [Agrobacterium vitis S4];ABC transporter nucleotide binding/ATPase protein [Agrobacterium vitis S4];unnamed protein product [Vitis vinifera];ABC transporter nucleotide b…
contig04417_10	MCT037B11_173925 Ice plant Lambda Uni-Zap XR expression library, 5 days 0.5 M NaCl treatment, Crassulacean acid metabolism, phase IV (5:30 PM). Mesembryanthemum crystallinum cDNA clone MCT037B11 5, mRNA sequence;L48-775T3 Ice plant Lambda Uni-Zap XR expression library, 48 hours NaCl treatment Mesembryanthemum crystallinum cDNA clone L48-775 5, mRNA sequence;MCS023F09_152742 Ice plant Lambda Uni-Z…	CDS ATRLI1 ATRLI1; transporter chr3:4458751-4461323 REVERSE;CDS N/A ABC transporter family protein chr1:27082587-27088163 REVERSE;CDS ATNAP8 ATNAP8; ATPase, coupled to transmembrane movement of substances transporter chr4:13009845-13013229 REVERSE;CDS ATRLI2, RLI2 ATRLI2; transporter chr4:10501906-10504776 FORWARD;CDS N/A ABC transporter family protein chr2:15673555-15675822 REVERSE;CDS ATATH7, A…	NA	unnamed protein product [Oryza sativa];unnamed protein product [Oryza sativa];unnamed protein product [Oryza sativa];unnamed protein product [Oryza sativa];unnamed protein product [Oryza sativa];unnamed protein product [Oryza sativa];unnamed protein product [Oryza sativa];unnamed protein product [Oryza sativa];unnamed protein product [Oryza sativa];unnamed protein product [Oryza sativa];unnamed p…	NA	POPTR_0003s19670.1;POPTR_0006s12590.1;POPTR_0013s11630.1;POPTR_0017s13110.1;POPTR_0016s13080.1;POPTR_0006s01000.1;POPTR_0014s10880.2;POPTR_0006s04790.1;POPTR_0014s18670.1;POPTR_0004s24450.1;POPTR_0015s04860.1;POPTR_0007s14940.1;POPTR_0001s10240.1;POPTR_0001s37340.1;POPTR_0007s06620.1;POPTR_0016s05690.1;POPTR_0007s06640.1;POPTR_0004s22410.1;POPTR_0014s10880.1;POPTR_0015s07070.1;POPTR_0010s26100.1;…	genomic_reference:SL1.00sc04295 evidence_code:09F0H1E0IEG gene_region:7811563-7815334 functional_description:MRP1 ARABIDOPSIS THALIANA MULTIDRUG RESISTANCE-ASSOCIATED PROTEIN 1 ATPase coupled to transmembrane movement of substances / xenobiotic-transporting ATPase (AHRD V1 *-*G AT1G30400.2); contains Interpro domain(s) IPR003439 ABC transporter-like ";genomic_reference:SL1.00sc02745 evidence_code…	unnamed protein product [Solanum tuberosum];unnamed protein product [Solanum tuberosum];unnamed protein product [Solanum tuberosum];unnamed protein product [Solanum tuberosum];unnamed protein product [Solanum tuberosum];unnamed protein product [Solanum tuberosum];P-glycoprotein [Solanum tuberosum]	PREDICTED: hypothetical protein [Vitis vinifera];ABC transporter nucleotide binding/ATPase protein (oligopeptide) [Agrobacterium vitis S4];ABC transporter nucleotide binding/ATPase protein (oligopeptide) [Agrobacterium vitis S4];molybdate ABC transporter ATP-binding protein [Agrobacterium vitis S4];ABC transporter nucleotide binding/ATPase protein (oligopeptide) [Agrobacterium vitis S4];ABC trans…
contig04721_2	MCT037B11_173925 Ice plant Lambda Uni-Zap XR expression library, 5 days 0.5 M NaCl treatment, Crassulacean acid metabolism, phase IV (5:30 PM). Mesembryanthemum crystallinum cDNA clone MCT037B11 5, mRNA sequence;L48-775T3 Ice plant Lambda Uni-Zap XR expression library, 48 hours NaCl treatment Mesembryanthemum crystallinum cDNA clone L48-775 5, mRNA sequence;MCS023F09_152742 Ice plant Lambda Uni-Z…	CDS ATRLI1 ATRLI1; transporter chr3:4458751-4461323 REVERSE;CDS N/A ABC transporter family protein chr2:154669-158063 REVERSE;CDS ATNAP8 ATNAP8; ATPase, coupled to transmembrane movement of substances transporter chr4:13009845-13013229 REVERSE;CDS N/A ABC transporter family protein chr1:27082587-27088163 REVERSE;CDS ATATH7, ATH7 ATATH7; ATPase, coupled to transmembrane movement of substances tran…	unnamed protein product [Nicotiana tabacum];unnamed protein product [Nicotiana tabacum];unnamed protein product [Nicotiana tabacum];unnamed protein product [Nicotiana tabacum];unnamed protein product [Nicotiana tabacum];RecName: Full=Pleiotropic drug resistance protein 1; AltName: Full=NtPDR1;unnamed protein product [Nicotiana tabacum];unnamed protein product [Nicotiana tabacum];unnamed protein p…	unnamed protein product [Oryza sativa];unnamed protein product [Oryza sativa];unnamed protein product [Oryza sativa];unnamed protein product [Oryza sativa];unnamed protein product [Oryza sativa];unnamed protein product [Oryza sativa];unnamed protein product [Oryza sativa];unnamed protein product [Oryza sativa];unnamed protein product [Oryza sativa];unnamed protein product [Oryza sativa];unnamed p…	NA	POPTR_0015s00840.2;POPTR_0006s12590.1;POPTR_0001s19030.1;POPTR_0018s13820.1;POPTR_0013s11630.1;POPTR_0016s13080.1;POPTR_0010s23210.1;POPTR_0016s06620.2;POPTR_0008s09830.2;POPTR_0004s24450.1;POPTR_0013s12200.1;POPTR_0004s24400.1;POPTR_0006s21400.2;POPTR_0001s10240.1;POPTR_0002s15830.1;POPTR_0007s06640.1;POPTR_0004s22410.1;POPTR_0015s07070.1;POPTR_0014s10880.1;POPTR_0010s26100.1;POPTR_0003s03960.1;…	genomic_reference:SL1.00sc01578 evidence_code:09F0H1E1IEG gene_region:154690-165148 functional_description:LRR receptor-like serine/threonine-protein kinase FEI 1 (AHRD V1 *--G C0LGF4); contains Interpro domain(s) IPR002290 Serine/threonine protein kinase ";genomic_reference:SL1.00sc04295 evidence_code:09F0H1E0IEG gene_region:7811563-7815334 functional_description:MRP1 ARABIDOPSIS THALIANA MULTID…
contig02820_6	MP13H04 MP Mesembryanthemum crystallinum cDNA 5 similar to abc transporter, mRNA sequence;MCU008D04_255638 Ice plant Lambda Uni-Zap XR expression library, 5 days 0.5 M NaCl treatment, Crassulacean acid metabolism, phase II (8:00 AM). Mesembryanthemum crystallinum cDNA clone MCU008D04 5, mRNA sequence;MCU002B03_254494 Ice plant Lambda Uni-Zap XR expression library, 5 days 0.5 M NaCl treatment, Cra…	CDS ATRLI1 ATRLI1; transporter chr3:4458751-4461323 REVERSE;CDS PDR10, ATPDR10 PDR10 (PLEIOTROPIC DRUG RESISTANCE 10); ATP binding ATPase nucleoside-triphosphatase nucleotide binding chr3:12593959-12600432 REVERSE;CDS ATATH4, ATH4 ATATH4; ATPase, coupled to transmembrane movement of substances transporter chr3:17611787-17616639 FORWARD;CDS ATGCN4 ATGCN4; transporter chr3:20190393-20192564 FORWARD…	NA	putative ABC transporter [Oryza sativa Japonica Group];unnamed protein product [Oryza sativa]	NA	POPTR_0012s07150.1;POPTR_0002s22890.1;POPTR_0003s03960.2;POPTR_0006s04780.1;POPTR_0008s00400.1;POPTR_0014s13290.1;POPTR_0015s07470.1;POPTR_0004s24400.1;POPTR_0005s06530.1;POPTR_0007s06620.1;POPTR_0009s01320.1;POPTR_0004s22410.1;POPTR_0010s26100.1;POPTR_0005s08680.1;POPTR_0003s03960.1;POPTR_0018s11870.1;POPTR_0001s11030.1	genomic_reference:SL1.00sc00777 evidence_code:09F1H1E1IEG gene_region:346470-354297 functional_description:ATP-binding cassette transporter subfamily F member 1 protein PpABCF1 (AHRD V1 ***G A9S4D8_PHYPA); contains Interpro domain(s) IPR003439 ABC transporter-like ";genomic_reference:SL1.00sc01522 evidence_code:09F0H1E0IEG gene_region:69436-73883 functional_description:Ferrichrome ABC transporter…	NA	ABC transporter [Agrobacterium vitis S4];ABC transporter nucleotide binding/ATPase protein [Agrobacterium vitis S4];ABC transporter nucleotide binding/ATPase protein [Agrobacterium vitis S4];unnamed protein product [Vitis vinifera];PREDICTED: hypothetical protein [Vitis vinifera];ABC transporter nucleotide binding/ATPase protein [Agrobacterium vitis S4];unnamed protein product [Vitis vinifera];PR…
contig02002_3	NA	CDS ATS2, EMB1995 ATS2; 1-acylglycerol-3-phosphate O-acyltransferase acyltransferase chr4:14932515-14934489 REVERSE	NA	putative lysophosphatidic acid acyltransferase [Oryza sativa Japonica Group]	NA	POPTR_0011s14220.1;POPTR_0005s02550.1;POPTR_0006s19730.1	genomic_reference:SL1.00sc01709 evidence_code:09F0H1E0IEG gene_region:54196-57425 functional_description:DNA topoisomerase IV subunit A (AHRD V1 ***G Q0T0N4_SHIF8); contains Interpro domain(s) IPR005742 DNA topoisomerase IV, subunit A, Gram-negative ";genomic_reference:SL1.00sc05858 evidence_code:09F0H1E1IEG gene_region:5638319-5641376 functional_description:Acyltransferase (AHRD V1 ***G B6TTX0_M…	NA	PREDICTED: hypothetical protein [Vitis vinifera];hypothetical protein [Vitis vinifera];hypothetical protein [Vitis vinifera];1-acyl-sn-glycerol-3-phosphate acyltransferase [Agrobacterium vitis S4];unnamed protein product [Vitis vinifera];unnamed protein product [Vitis vinifera];unnamed protein product [Vitis vinifera];PREDICTED: hypothetical protein [Vitis vinifera];PREDICTED: hypothetical protei…
contig02354_26	L30-401T3 Ice plant Lambda Uni-Zap XR expression library, 30 hours NaCl treatment Mesembryanthemum crystallinum cDNA clone L30-401 5 similar to soluble epoxide hydrolase, mRNA sequence;L30-2418T3 Ice plant Lambda Uni-Zap XR expression library, 30 hours NaCl treatment Mesembryanthemum crystallinum cDNA clone L30-2418 5, mRNA sequence;MO13G06 MO Mesembryanthemum crystallinum cDNA 5 similar to epoxi…	CDS ATSEH ATSEH (Arabidopsis thaliana soluble epoxide hydrolase); epoxide hydrolase chr2:11393148-11394257 REVERSE;CDS N/A hydrolase, alphabeta fold family protein chr5:15421605-15423234 FORWARD;CDS N/A epoxide hydrolase, putative chr3:18945258-18946499 REVERSE;CDS N/A catalytic chr5:15332289-15333556 REVERSE;CDS N/A hydrolase, alphabeta fold family protein chr1:3702655-3703629 FORWARD;CDS N/A ep…	putative epoxide hydrolase [Oryza sativa Japonica Group];putative epoxide hydrolase [Oryza sativa Japonica Group];putative epoxide hydrolase [Oryza sativa Japonica Group];epoxide hydrolase [Nicotiana tabacum];putative epoxide hydrolase [Oryza sativa Japonica Group]	putative hydrolase [Oryza sativa Japonica Group];putative epoxide hydrolase [Oryza sativa Japonica Group];putative hydrolase [Oryza sativa Japonica Group];putative hydrolase [Oryza sativa Japonica Group];putative hydrolase [Oryza sativa Japonica Group];putative epoxide hydrolase [Oryza sativa Japonica Group];unnamed protein product [Oryza sativa];putative hydrolase [Oryza sativa Japonica Group];p…	NA	POPTR_0013s13860.1;POPTR_0001s47090.1;POPTR_0010s01420.1;POPTR_0008s09650.1;POPTR_0013s13870.1;POPTR_0481s00200.1;POPTR_0150s00210.1;POPTR_0013s01510.1;POPTR_0002s20390.1;POPTR_0004s03980.1;POPTR_0004s09840.2;POPTR_0001s20870.1;POPTR_0014s12200.1;POPTR_0199s00210.1;POPTR_0013s13880.2;POPTR_0019s09230.1;POPTR_0007s13460.1;POPTR_0010s01430.1;POPTR_0010s01440.1;POPTR_0013s13880.1;POPTR_0014s17410.1;…	genomic_reference:SL1.00sc06183 evidence_code:09F0H1E1IEG gene_region:2611462-2612415 functional_description:hydrolase alpha/beta fold family protein (AHRD V1 *--NG AT1G11090.1); contains Interpro domain(s) IPR000073 Alpha/beta hydrolase fold-1 ";genomic_reference:SL1.00sc00090 evidence_code:09F0H1E1IEG gene_region:2835279-2838000 functional_description:Protein phosphatase methylesterase 1 (AHRD …	epoxide hydrolase [Solanum tuberosum];Chain B, Structure Of Potato (Solanum Tuberosum) Epoxide Hydrolase I (Steh1);Pc21g00850 [Penicillium chrysogenum Wisconsin 54-1255];epoxide hydrolase [Solanum tuberosum];epoxide hydrolase [Solanum tuberosum];epoxide hydrolase [Solanum tuberosum];epoxide hydrolase [Solanum tuberosum];Chain B, Structure Of A Y149f Mutant Of Epoxide Hydrolase From Solanum Tubero…	non-heme chloroperoxidase [Agrobacterium vitis S4];unnamed protein product [Vitis vinifera];hypothetical protein [Vitis vinifera];hypothetical protein [Vitis vinifera];epoxide hydrolase [Agrobacterium vitis S4];PREDICTED: hypothetical protein [Vitis vinifera];unnamed protein product [Vitis vinifera];non-heme chloroperoxidase [Agrobacterium vitis S4];hypothetical protein [Vitis vinifera];PREDICTED…
contig01232_4	L48-3102T3 Ice plant Lambda Uni-Zap XR expression library, 48 hours NaCl treatment Mesembryanthemum crystallinum cDNA clone L48-3102 5, mRNA sequence	CDS ATSERAT3;2 ATSERAT3;2 (Serine acetyltransferase 3;2); acetyltransferase serine O-acetyltransferase chr4:16905755-16907977 REVERSE;CDS ATSERAT2;1, SAT5, SAT1 ATSERAT2;1 (SERINE ACETYLTRANSFERASE 2;1); serine O-acetyltransferase chr1:20912378-20913322 FORWARD;CDS ATSERAT1;1, SAT5, SAT-52 ATSERAT1;1 (ARABIDOPSIS THALIANA SERINE ACETYLTRANSFERASE 1;1); serine O-acetyltransferase chr5:22961498-229…	serine acetyltransferase 7 [Nicotiana tabacum];serine acetyltransferase 1 [Nicotiana tabacum];serine acetyltransferase 4 [Nicotiana tabacum]	unnamed protein product [Oryza sativa];unnamed protein product [Oryza sativa];unnamed protein product [Oryza sativa];hypothetical protein OsJ_30073 [Oryza sativa Japonica Group];unnamed protein product [Oryza sativa];unnamed protein product [Oryza sativa];unnamed protein product [Oryza sativa];unnamed protein product [Oryza sativa];unnamed protein product [Oryza sativa];unnamed protein product [O…	NA	POPTR_0001s37420.1;POPTR_0005s10270.1;POPTR_0015s12840.1;POPTR_0011s07190.1;POPTR_0013s11380.1	genomic_reference:SL1.00sc00090 evidence_code:09F0H1E1IEG gene_region:463641-469243 functional_description:Serine acetyltransferase 4 (AHRD V1 ***G Q8W2B8); contains Interpro domain(s) IPR005881 Serine O-acetyltransferase ";genomic_reference:SL1.00sc01097 evidence_code:09F0H1E0IEG gene_region:12902-17220 functional_description:Beta-D-galactosidase (AHRD V1 *-*NG C6UB28_ECOBR); contains Interpro d…	NA	unnamed protein product [Vitis vinifera];hypothetical protein [Vitis vinifera];PREDICTED: hypothetical protein [Vitis vinifera];unnamed protein product [Vitis vinifera];serine acetyltransferase [Vitis vinifera];unnamed protein product [Vitis vinifera];PREDICTED: hypothetical protein, partial [Vitis vinifera];unnamed protein product [Vitis vinifera];unnamed protein product [Vitis vinifera];PREDICT…
contig01237_7	L48-3102T3 Ice plant Lambda Uni-Zap XR expression library, 48 hours NaCl treatment Mesembryanthemum crystallinum cDNA clone L48-3102 5, mRNA sequence	CDS ATSERAT3;2 ATSERAT3;2 (Serine acetyltransferase 3;2); acetyltransferase serine O-acetyltransferase chr4:16905755-16907977 REVERSE;CDS ATSERAT2;1, SAT5, SAT1 ATSERAT2;1 (SERINE ACETYLTRANSFERASE 2;1); serine O-acetyltransferase chr1:20912378-20913322 FORWARD;CDS ATSERAT1;1, SAT5, SAT-52 ATSERAT1;1 (ARABIDOPSIS THALIANA SERINE ACETYLTRANSFERASE 1;1); serine O-acetyltransferase chr5:22961498-229…	serine acetyltransferase 7 [Nicotiana tabacum];serine acetyltransferase 1 [Nicotiana tabacum];serine acetyltransferase 4 [Nicotiana tabacum]	unnamed protein product [Oryza sativa];unnamed protein product [Oryza sativa];unnamed protein product [Oryza sativa];hypothetical protein OsJ_30073 [Oryza sativa Japonica Group];unnamed protein product [Oryza sativa];unnamed protein product [Oryza sativa];unnamed protein product [Oryza sativa];unnamed protein product [Oryza sativa];unnamed protein product [Oryza sativa];unnamed protein product [O…	NA	POPTR_0001s37420.1;POPTR_0005s10270.1;POPTR_0015s12840.1;POPTR_0013s11380.1	genomic_reference:SL1.00sc00090 evidence_code:09F0H1E1IEG gene_region:463641-469243 functional_description:Serine acetyltransferase 4 (AHRD V1 ***G Q8W2B8); contains Interpro domain(s) IPR005881 Serine O-acetyltransferase ";genomic_reference:SL1.00sc01518 evidence_code:09F0H1E1IEG gene_region:163933-174992 functional_description:enoyl-CoA hydratase/isomerase family protein (AHRD V1 *-*NG AT1G0655…	NA	unnamed protein product [Vitis vinifera];hypothetical protein [Vitis vinifera];acetyltransferase [Agrobacterium vitis S4];PREDICTED: hypothetical protein [Vitis vinifera];unnamed protein product [Vitis vinifera];hypothetical protein Avi_2190 [Agrobacterium vitis S4];unnamed protein product [Vitis vinifera];PREDICTED: hypothetical protein, partial [Vitis vinifera];unnamed protein product [Vitis vi…
contig00188_3	NA	CDS ATSR ATSR (ARABIDOPSIS THALIANA SERINE RACEMASE); serine racemase chr4:7021770-7023252 FORWARD;CDS OMR1 OMR1 (L-O-METHYLTHREONINE RESISTANT 1); L-threonine ammonia-lyase chr3:3099164-3101741 REVERSE	NA	unnamed protein product [Oryza sativa];unnamed protein product [Oryza sativa];putative dehydratase/deaminase [Oryza sativa Japonica Group];putative threonine dehydratase/deaminase [Oryza sativa Japonica Group]	NA	POPTR_0001s09190.1;POPTR_0001s09190.2;POPTR_0006s11980.1	genomic_reference:SL1.00sc02257 evidence_code:09F0H1E0IEG gene_region:1273942-1275409 functional_description:Serine racemase (AHRD V1 ***G Q2PGG3_ARATH); contains Interpro domain(s) IPR001926 Pyridoxal phosphate-dependent enzyme, beta subunit ";genomic_reference:SL1.00sc02280 evidence_code:09F0H1E0IEG gene_region:46758-55538 functional_description:Threonine/serine transporter tdcC (AHRD V1 *-*NG …	NA	threonine dehydratase [Agrobacterium vitis S4];threonine dehydratase [Agrobacterium vitis S4];unnamed protein product [Vitis vinifera];PREDICTED: hypothetical protein [Vitis vinifera];threonine dehydratase [Agrobacterium vitis S4];hypothetical protein [Vitis vinifera];PREDICTED: hypothetical protein, partial [Vitis vinifera];unnamed protein product [Vitis vinifera];threonine dehydratase [Agrobact…
contig00720_1	NA	CDS ATSR ATSR (ARABIDOPSIS THALIANA SERINE RACEMASE); serine racemase chr4:7021770-7023252 FORWARD;CDS OMR1 OMR1 (L-O-METHYLTHREONINE RESISTANT 1); L-threonine ammonia-lyase chr3:3099164-3101741 REVERSE	NA	unnamed protein product [Oryza sativa];unnamed protein product [Oryza sativa];putative threonine dehydratase/deaminase [Oryza sativa Japonica Group];putative dehydratase/deaminase [Oryza sativa Japonica Group]	NA	POPTR_0001s09190.1;POPTR_0001s09190.2;POPTR_0006s11980.1	genomic_reference:SL1.00sc02257 evidence_code:09F0H1E0IEG gene_region:1273942-1275409 functional_description:Serine racemase (AHRD V1 ***G Q2PGG3_ARATH); contains Interpro domain(s) IPR001926 Pyridoxal phosphate-dependent enzyme, beta subunit ";genomic_reference:SL1.00sc02280 evidence_code:09F0H1E0IEG gene_region:46758-55538 functional_description:Threonine/serine transporter tdcC (AHRD V1 *-*NG …	NA	threonine dehydratase [Agrobacterium vitis S4];threonine dehydratase [Agrobacterium vitis S4];unnamed protein product [Vitis vinifera];PREDICTED: hypothetical protein [Vitis vinifera];threonine dehydratase [Agrobacterium vitis S4];hypothetical protein [Vitis vinifera];PREDICTED: hypothetical protein, partial [Vitis vinifera];unnamed protein product [Vitis vinifera];threonine dehydratase [Agrobact…
contig03304_7	L48-2228T3 Ice plant Lambda Uni-Zap XR expression library, 48 hours NaCl treatment Mesembryanthemum crystallinum cDNA clone L48-2228 5, mRNA sequence;L48-1128T3 Ice plant Lambda Uni-Zap XR expression library, 48 hours NaCl treatment Mesembryanthemum crystallinum cDNA clone L48-1128 5, mRNA sequence	CDS ATSRS, OVA7, SRS SRS (SERYL-TRNA SYNTHETASE); serine-tRNA ligase chr1:4003895-4006556 FORWARD;CDS ATSRS, SRS SRS (SERYL-TRNA SYNTHETASE); serine-tRNA ligase chr1:4003895-4006150 FORWARD;CDS ATSRS, SRS SRS (SERYL-TRNA SYNTHETASE); serine-tRNA ligase chr1:4003895-4006556 FORWARD;CDS N/A seryl-tRNA synthetase serine--tRNA ligase chr5:9695087-9697154 FORWARD;CDS N/A threonyl-tRNA synthetase threo…	NA	unnamed protein product [Oryza sativa];hypothetical protein OsJ_26871 [Oryza sativa Japonica Group]	NA	POPTR_0007s07870.1;POPTR_0008s14490.1;POPTR_0002s10040.1;POPTR_0005s09720.1;POPTR_0005s17340.1	genomic_reference:SL1.00sc03736 evidence_code:09F0H1E1IEG gene_region:2831251-2847233 functional_description:Seryl-tRNA synthetase (AHRD V1 ***G B6TBG7_MAIZE); contains Interpro domain(s) IPR018156 Seryl-tRNA synthetase, class IIa, C-terminal ";genomic_reference:SL1.00sc01790 evidence_code:09F0H1E0IEG gene_region:101-5169 functional_description:Prolyl-tRNA synthetase (AHRD V1 *-*NG C1NCE3_9ESCH);…	NA	unnamed protein product [Vitis vinifera];unnamed protein product [Vitis vinifera];PREDICTED: hypothetical protein [Vitis vinifera];hypothetical protein [Vitis vinifera];seryl-tRNA synthetase [Agrobacterium vitis S4];PREDICTED: hypothetical protein [Vitis vinifera];seryl-tRNA synthetase [Agrobacterium vitis S4]
contig03869_11	L48-1128T3 Ice plant Lambda Uni-Zap XR expression library, 48 hours NaCl treatment Mesembryanthemum crystallinum cDNA clone L48-1128 5, mRNA sequence;L48-2228T3 Ice plant Lambda Uni-Zap XR expression library, 48 hours NaCl treatment Mesembryanthemum crystallinum cDNA clone L48-2228 5, mRNA sequence	CDS ATSRS, OVA7, SRS SRS (SERYL-TRNA SYNTHETASE); serine-tRNA ligase chr1:4003895-4006556 FORWARD;CDS ATSRS, SRS SRS (SERYL-TRNA SYNTHETASE); serine-tRNA ligase chr1:4003895-4006150 FORWARD;CDS ATSRS, SRS SRS (SERYL-TRNA SYNTHETASE); serine-tRNA ligase chr1:4003895-4006556 FORWARD;CDS N/A seryl-tRNA synthetase serine--tRNA ligase chr5:9695087-9697154 FORWARD	NA	unnamed protein product [Oryza sativa];hypothetical protein OsJ_26871 [Oryza sativa Japonica Group]	NA	POPTR_0007s07870.1;POPTR_0002s10040.1;POPTR_0005s09720.1;POPTR_0005s17340.1	genomic_reference:SL1.00sc03736 evidence_code:09F0H1E1IEG gene_region:2831251-2847233 functional_description:Seryl-tRNA synthetase (AHRD V1 ***G B6TBG7_MAIZE); contains Interpro domain(s) IPR018156 Seryl-tRNA synthetase, class IIa, C-terminal ";genomic_reference:SL1.00sc01431 evidence_code:09F0H1E0IEG gene_region:17914-19206 functional_description:Seryl-tRNA synthetase (AHRD V1 ***G B3IPZ2_ECOLX)…	NA	unnamed protein product [Vitis vinifera];unnamed protein product [Vitis vinifera];PREDICTED: hypothetical protein [Vitis vinifera];hypothetical protein [Vitis vinifera];PREDICTED: hypothetical protein [Vitis vinifera];hypothetical protein [Vitis vinifera];seryl-tRNA synthetase [Agrobacterium vitis S4];seryl-tRNA synthetase [Agrobacterium vitis S4];PREDICTED: hypothetical protein [Vitis vinifera];…
contig00496_5	L48-2228T3 Ice plant Lambda Uni-Zap XR expression library, 48 hours NaCl treatment Mesembryanthemum crystallinum cDNA clone L48-2228 5, mRNA sequence	CDS ATSRS, OVA7, SRS SRS (SERYL-TRNA SYNTHETASE); serine-tRNA ligase chr1:4003895-4006556 FORWARD;CDS ATSRS, SRS SRS (SERYL-TRNA SYNTHETASE); serine-tRNA ligase chr1:4003895-4006556 FORWARD;CDS N/A seryl-tRNA synthetase serine--tRNA ligase chr5:9695087-9697154 FORWARD	NA	unnamed protein product [Oryza sativa];hypothetical protein OsJ_26871 [Oryza sativa Japonica Group]	NA	POPTR_0007s07870.1;POPTR_0002s10040.1;POPTR_0005s09720.1	genomic_reference:SL1.00sc03736 evidence_code:09F0H1E1IEG gene_region:2831251-2847233 functional_description:Seryl-tRNA synthetase (AHRD V1 ***G B6TBG7_MAIZE); contains Interpro domain(s) IPR018156 Seryl-tRNA synthetase, class IIa, C-terminal ";genomic_reference:SL1.00sc01431 evidence_code:09F0H1E0IEG gene_region:17914-19206 functional_description:Seryl-tRNA synthetase (AHRD V1 ***G B3IPZ2_ECOLX)…	NA	unnamed protein product [Vitis vinifera];hypothetical protein [Vitis vinifera];PREDICTED: hypothetical protein [Vitis vinifera];hypothetical protein [Vitis vinifera];seryl-tRNA synthetase [Agrobacterium vitis S4];seryl-tRNA synthetase [Agrobacterium vitis S4];unnamed protein product [Vitis vinifera];PREDICTED: hypothetical protein [Vitis vinifera]
contig01058_12	MCT037F06_174009 Ice plant Lambda Uni-Zap XR expression library, 5 days 0.5 M NaCl treatment, Crassulacean acid metabolism, phase IV (5:30 PM). Mesembryanthemum crystallinum cDNA clone MCT037F06 5, mRNA sequence;MCT028C09_172103 Ice plant Lambda Uni-Zap XR expression library, 5 days 0.5 M NaCl treatment, Crassulacean acid metabolism, phase IV (5:30 PM). Mesembryanthemum crystallinum cDNA clone MC…	CDS AtSS2 AtSS2 (starch synthase 2); transferase, transferring glycosyl groups chr3:62456-65678 REVERSE;CDS ATSS3 ATSS3 (starch synthase 3); starch synthase transferase, transferring glycosyl groups chr1:3952511-3956840 FORWARD;CDS SSI1, SSI, ATSS1 SSI1 (SUPPRESSOR OF SALICYLIC ACID INSENSITIVITY 1); starch synthase transferase, transferring glycosyl groups chr5:8266934-8270860 FORWARD;CDS ATSS4,…	granule-bound starch synthase [Nicotiana tabacum];granule-bound starch synthase [Nicotiana tabacum]	soluble starch synthase 2 [Oryza sativa];unnamed protein product [Oryza sativa];starch synthase [Oryza sativa];unnamed protein product [Oryza sativa];unnamed protein product [Oryza sativa];unnamed protein product [Oryza sativa];soluble starch synthase II-2 [Oryza sativa];unnamed protein product [Oryza sativa];unnamed protein product [Oryza sativa];hypothetical protein OsJ_26314 [Oryza sativa Japo…	NA	POPTR_0004s01410.1;POPTR_0015s01470.1;POPTR_0011s15540.2;POPTR_0017s12040.1;POPTR_0001s45360.5;POPTR_0018s14640.1;POPTR_0001s45360.6;POPTR_0001s45360.2;POPTR_0001s45360.1;POPTR_0001s45360.4;POPTR_0011s15540.1;POPTR_0001s45360.3	genomic_reference:SL1.00sc01598 evidence_code:09F0H1E1IEG gene_region:28465-39744 functional_description:1 4-alpha-glucan branching enzyme (AHRD V1 *--NG C4ZVY2_ECOBW); contains Interpro domain(s) IPR011833 Glycogen/starch/alpha-glucan phosphorylase ";genomic_reference:SL1.00sc06118 evidence_code:09F1H1E1IEG gene_region:1171654-1182301 functional_description:Starch synthase I (AHRD V1 ***G Q75T80…	unnamed protein product [Solanum tuberosum];unnamed protein product [Solanum tuberosum];soluble starch synthase II precursor [Solanum tuberosum];GBSS [Solanum tuberosum];RecName: Full=Soluble starch synthase 3, chloroplastic/amyloplastic; AltName: Full=Soluble starch synthase III; Short=SS III; Flags: Precursor;unnamed protein product [Solanum tuberosum];unnamed protein product [Solanum tuberosum…	PREDICTED: hypothetical protein [Vitis vinifera];unnamed protein product [Vitis vinifera];glycogen synthase [Agrobacterium vitis S4];PREDICTED: hypothetical protein [Vitis vinifera];glycogen synthase [Agrobacterium vitis S4];PREDICTED: hypothetical protein [Vitis vinifera];unnamed protein product [Vitis vinifera];glycogen synthase [Agrobacterium vitis S4];unnamed protein product [Vitis vinifera];…
contig03758_8	MCT013E04_166245 Ice plant Lambda Uni-Zap XR expression library, 5 days 0.5 M NaCl treatment, Crassulacean acid metabolism, phase IV (5:30 PM). Mesembryanthemum crystallinum cDNA clone MCT013E04 5, mRNA sequence;MCS033F09_160320 Ice plant Lambda Uni-Zap XR expression library, 5 days 0.5 M NaCl treatment, Crassulacean acid metabolism, phase I (2 AM). Mesembryanthemum crystallinum cDNA clone MCS033…	CDS AtSS2 AtSS2 (starch synthase 2); transferase, transferring glycosyl groups chr3:62456-65678 REVERSE;CDS SSI1, SSI, ATSS1 SSI1 (SUPPRESSOR OF SALICYLIC ACID INSENSITIVITY 1); starch synthase transferase, transferring glycosyl groups chr5:8266934-8270860 FORWARD	NA	soluble starch synthase 2 [Oryza sativa];unnamed protein product [Oryza sativa];starch synthase [Oryza sativa];unnamed protein product [Oryza sativa];soluble starch synthase II-2 [Oryza sativa];unnamed protein product [Oryza sativa];unnamed protein product [Oryza sativa];unnamed protein product [Oryza sativa];unnamed protein product [Oryza sativa];unnamed protein product [Oryza sativa];unnamed pr…	NA	POPTR_0015s01470.1;POPTR_0017s12040.1	genomic_reference:SL1.00sc06118 evidence_code:09F1H1E1IEG gene_region:1171654-1182301 functional_description:Starch synthase I (AHRD V1 ***G Q75T80_PHAVU); contains Interpro domain(s) IPR011835 Glycogen/starch synthases, ADP-glucose type ";genomic_reference:SL1.00sc00530 evidence_code:09F1H1E1IEG gene_region:490835-496690 functional_description:Starch synthase (AHRD V1 ***G O65365_IPOBA); contain…	unnamed protein product [Solanum tuberosum];unnamed protein product [Solanum tuberosum];soluble starch synthase II precursor [Solanum tuberosum];RecName: Full=Soluble starch synthase 3, chloroplastic/amyloplastic; AltName: Full=Soluble starch synthase III; Short=SS III; Flags: Precursor;unnamed protein product [Solanum tuberosum];unnamed protein product [Solanum tuberosum];unnamed protein product…	unnamed protein product [Vitis vinifera];PREDICTED: hypothetical protein [Vitis vinifera];PREDICTED: similar to starch synthase [Vitis vinifera]
contig00737_8	MCU009F08_255880 Ice plant Lambda Uni-Zap XR expression library, 5 days 0.5 M NaCl treatment, Crassulacean acid metabolism, phase II (8:00 AM). Mesembryanthemum crystallinum cDNA clone MCU009F08 5, mRNA sequence;L48-3802T3 Ice plant Lambda Uni-Zap XR expression library, 48 hours NaCl treatment Mesembryanthemum crystallinum cDNA clone L48-3802 5, mRNA sequence;MCA055H04_21926 Ice plant Lambda Uni-…	CDS ATSTP2, STP2 ATSTP2 (SUGAR TRANSPORTER 2); carbohydrate transmembrane transporter monosaccharide transmembrane transporter sugar:hydrogen symporter chr1:2254873-2256712 FORWARD;CDS N/A sugar transporter, putative chr1:2867446-2870190 FORWARD;CDS MSS1, STP13 MSS1; carbohydrate transmembrane transporter hexose:hydrogen symporter high-affinity hydrogen:glucose symporter sugar:hydrogen symporter …	unnamed protein product [Nicotiana tabacum];unnamed protein product [Nicotiana tabacum];hypothetical protein An18g00400 [Aspergillus niger];hexose transporter [Nicotiana tabacum];unnamed protein product [Nicotiana tabacum];unnamed protein product [Nicotiana tabacum];unnamed protein product [Nicotiana tabacum];unnamed protein product [Nicotiana tabacum];unnamed protein product [Nicotiana tabacum];…	unnamed protein product [Oryza sativa];unnamed protein product [Oryza sativa];unnamed protein product [Oryza sativa];unnamed protein product [Oryza sativa];unnamed protein product [Oryza sativa];unnamed protein product [Oryza sativa];unnamed protein product [Oryza sativa];unnamed protein product [Oryza sativa];unnamed protein product [Oryza sativa];unnamed protein product [Oryza sativa];unnamed p…	LB1440 cDNA library of Limonium bicolor (Bunge) Kuntze Limonium bicolor cDNA clone LB1440.abd, mRNA sequence;0201_402 cDNA library of Limonium bicolor Limonium bicolor cDNA, mRNA sequence	POPTR_0009s04750.1;POPTR_0004s10910.2;POPTR_0001s18590.1;POPTR_0004s10150.1;POPTR_0007s15130.1;POPTR_0005s03960.1;POPTR_0008s15020.1;POPTR_0008s20170.1;POPTR_0016s01190.1;POPTR_0009s05310.1;POPTR_0009s11650.1;POPTR_0014s13240.1;POPTR_0005s10180.1;POPTR_0006s16130.1;POPTR_0001s26060.1;POPTR_0011s04170.1;POPTR_0004s03360.1;POPTR_0003s12130.1;POPTR_0002s09650.1;POPTR_0016s12820.1;POPTR_0008s15010.1;…	genomic_reference:SL1.00sc02102 evidence_code:09F0H1E1IEG gene_region:2774349-2780887 functional_description:Sugar transporter ERD6-like 6 (AHRD V1 ***G Q9FRL3); contains Interpro domain(s) IPR003663 Sugar/inositol transporter ";genomic_reference:SL1.00sc04168 evidence_code:09F0H1E0IEG gene_region:2212413-2216766 functional_description:Sugar transport protein 1 (AHRD V1 ***NG Q6B4G9_MAIZE); conta…	hexose transporter [Solanum tuberosum];unnamed protein product [Solanum tuberosum];unnamed protein product [Solanum tuberosum];unnamed protein product [Solanum tuberosum];unnamed protein product [Solanum tuberosum];unnamed protein product [Solanum tuberosum]	unnamed protein product [Vitis vinifera];PREDICTED: hypothetical protein [Vitis vinifera];PREDICTED: hypothetical protein isoform 1 [Vitis vinifera];unnamed protein product [Vitis vinifera];PREDICTED: hypothetical protein [Vitis vinifera];unnamed protein product [Vitis vinifera];unnamed protein product [Vitis vinifera];hypothetical protein [Vitis vinifera];unnamed protein product [Vitis vinifera]…
contig00085_7	NA	CDS ATTPS4, TPS4 ATTPS4; alpha,alpha-trehalose-phosphate synthase (UDP-forming) transferase, transferring glycosyl groups chr4:13755689-13759740 FORWARD;CDS ATTPS6, TPS6 ATTPS6; alpha,alpha-trehalose-phosphate synthase (UDP-forming) transferase, transferring glycosyl groups trehalose-phosphatase chr1:25497493-25500241 FORWARD;CDS ATTPS9, TPS9 ATTPS9; transferase, transferring glycosyl groups treh…	trehalose 6-phosphate synthase [Nicotiana tabacum]	unnamed protein product [Oryza sativa];unnamed protein product [Oryza sativa];unnamed protein product [Oryza sativa];unnamed protein product [Oryza sativa];unnamed protein product [Oryza sativa];unnamed protein product [Oryza sativa];unnamed protein product [Oryza sativa];unnamed protein product [Oryza sativa];unnamed protein product [Oryza sativa];hypothetical protein OsJ_27312 [Oryza sativa Jap…	NA	POPTR_0015s08530.1;POPTR_0001s02190.1;POPTR_0010s11510.2;POPTR_0018s10680.1;POPTR_0011s10490.1;POPTR_0004s06000.1;POPTR_0003s09330.1;POPTR_0011s06910.2;POPTR_0008s13590.1;POPTR_0011s06910.1;POPTR_0011s06910.3;POPTR_0012s07990.1;POPTR_0001s39220.1;POPTR_0006s19000.1;POPTR_0010s11510.1;POPTR_0004s06340.1	genomic_reference:SL1.00sc02227 evidence_code:09F0H1E1IEG gene_region:162902-166729 functional_description:ATTPS6 alpha alpha-trehalose-phosphate synthase UDP-forming / transferase transferring glycosyl groups / trehalose-phosphatase (AHRD V1 ***G AT1G68020.2); contains Interpro domain(s) IPR001830 Glycosyl transferase, family 20 ";genomic_reference:SL1.00sc05603 evidence_code:09F0H1E1IEG gene_re…	unnamed protein product [Solanum tuberosum];unnamed protein product [Solanum tuberosum];unnamed protein product [Solanum tuberosum];unnamed protein product [Solanum tuberosum];unnamed protein product [Solanum tuberosum];unnamed protein product [Solanum tuberosum];unnamed protein product [Solanum tuberosum];unnamed protein product [Solanum tuberosum];unnamed protein product [Solanum tuberosum];unn…	hypothetical protein [Vitis vinifera];hypothetical protein [Vitis vinifera];PREDICTED: hypothetical protein [Vitis vinifera];unnamed protein product [Vitis vinifera];unnamed protein product [Vitis vinifera];OtsA trehalose-6-phosphate synthase protein [Agrobacterium vitis S4];PREDICTED: hypothetical protein [Vitis vinifera];hypothetical protein [Vitis vinifera];PREDICTED: hypothetical protein [Vit…
contig01879_4	MCS025D06_152340 Ice plant Lambda Uni-Zap XR expression library, 5 days 0.5 M NaCl treatment, Crassulacean acid metabolism, phase I (2 AM). Mesembryanthemum crystallinum cDNA clone MCS025D06 5, mRNA sequence;MCS031A08_159150 Ice plant Lambda Uni-Zap XR expression library, 5 days 0.5 M NaCl treatment, Crassulacean acid metabolism, phase I (2 AM). Mesembryanthemum crystallinum cDNA clone MCS031A08 …	CDS ATTPS4, TPS4 ATTPS4; alpha,alpha-trehalose-phosphate synthase (UDP-forming) transferase, transferring glycosyl groups chr4:13755689-13759740 FORWARD;CDS ATTPS6, TPS6 ATTPS6; alpha,alpha-trehalose-phosphate synthase (UDP-forming) transferase, transferring glycosyl groups trehalose-phosphatase chr1:25497493-25500241 FORWARD;CDS ATTPS9, TPS9 ATTPS9; transferase, transferring glycosyl groups treh…	trehalose 6-phosphate synthase [Nicotiana tabacum]	unnamed protein product [Oryza sativa];unnamed protein product [Oryza sativa];unnamed protein product [Oryza sativa];unnamed protein product [Oryza sativa];unnamed protein product [Oryza sativa];unnamed protein product [Oryza sativa];unnamed protein product [Oryza sativa];unnamed protein product [Oryza sativa];unnamed protein product [Oryza sativa];hypothetical protein OsJ_27312 [Oryza sativa Jap…	E2A01PZ.SEQ Subtracted cDNA library of Plumbago zeylanica Sua sperm cell Plumbago zeylanica cDNA, mRNA sequence	POPTR_0003s09330.1;POPTR_0011s06910.2;POPTR_0011s06910.1;POPTR_0008s13590.1;POPTR_0015s08530.1;POPTR_0001s02190.1;POPTR_0010s11510.2;POPTR_0018s10680.1;POPTR_0011s06910.3;POPTR_0004s06000.1;POPTR_0011s10490.1;POPTR_0001s39220.1;POPTR_0012s07990.1;POPTR_0006s19000.1;POPTR_0004s06340.1;POPTR_0010s11510.1	genomic_reference:SL1.00sc02227 evidence_code:09F0H1E1IEG gene_region:162902-166729 functional_description:ATTPS6 alpha alpha-trehalose-phosphate synthase UDP-forming / transferase transferring glycosyl groups / trehalose-phosphatase (AHRD V1 ***G AT1G68020.2); contains Interpro domain(s) IPR001830 Glycosyl transferase, family 20 ";genomic_reference:SL1.00sc05603 evidence_code:09F0H1E1IEG gene_re…	unnamed protein product [Solanum tuberosum];unnamed protein product [Solanum tuberosum];unnamed protein product [Solanum tuberosum];unnamed protein product [Solanum tuberosum];unnamed protein product [Solanum tuberosum];unnamed protein product [Solanum tuberosum];unnamed protein product [Solanum tuberosum];unnamed protein product [Solanum tuberosum];unnamed protein product [Solanum tuberosum];unn…	hypothetical protein [Vitis vinifera];PREDICTED: hypothetical protein [Vitis vinifera];hypothetical protein [Vitis vinifera];unnamed protein product [Vitis vinifera];OtsA trehalose-6-phosphate synthase protein [Agrobacterium vitis S4];PREDICTED: hypothetical protein [Vitis vinifera];hypothetical protein [Vitis vinifera];PREDICTED: hypothetical protein [Vitis vinifera];unnamed protein product [Vit…
contig01421_22	NA	CDS ATUBA2, UBA 2 ATUBA2; ubiquitin activating enzyme ubiquitin-protein ligase chr5:1970239-1974382 FORWARD;CDS CNX5, SIR1 CNX5 (CO-FACTOR FOR NITRATE, REDUCTASE AND XANTHINE DEHYDROGENASE 5); Mo-molybdopterin cofactor sulfurase chr5:22373374-22376028 REVERSE;CDS SAE2, ATSAE2, EMB2764 SAE2 (SUMO-ACTIVATING ENZYME 2); SUMO activating enzyme chr2:9198752-9202136 FORWARD;CDS CNX5, SIR1 CNX5 (CO-FACT…	ubiquitin activating enzyme 1 [Nicotiana tabacum];Ubiquitin activating enzyme E1 [Nicotiana tabacum];ubiquitin activating enzyme 2 [Nicotiana tabacum]	hypothetical protein OsJ_25682 [Oryza sativa Japonica Group];hypothetical protein OsJ_24922 [Oryza sativa Japonica Group]	NA	POPTR_0009s07960.2;POPTR_0009s07950.1;POPTR_0015s10840.1;POPTR_0009s07960.1;POPTR_0010s03520.1;POPTR_0008s20850.1;POPTR_0001s28750.1;POPTR_0001s36580.1;POPTR_0004s16630.1	genomic_reference:SL1.00sc01480 evidence_code:09F0H1E0IEG gene_region:89234-92696 functional_description:Thiamine biosynthesis protein ThiC (AHRD V1 *-*NG C9QV82_ECOLX); contains Interpro domain(s) IPR002817 Thiamine biosynthesis protein ThiC ";genomic_reference:SL1.00sc01465 evidence_code:09F0H1E1IEG gene_region:14539-16637 functional_description:Molybdopterin biosynthesis (AHRD V1 ***NG Q3Z3V6_…	NA	unnamed protein product [Vitis vinifera];molybdopterin biosynthesis protein [Agrobacterium vitis S4];PREDICTED: hypothetical protein [Vitis vinifera];unnamed protein product [Vitis vinifera];PREDICTED: hypothetical protein [Vitis vinifera];hypothetical protein [Vitis vinifera];unnamed protein product [Vitis vinifera];PREDICTED: hypothetical protein [Vitis vinifera];molybdopterin biosynthesis prot…
contig00104_10	NA	CDS AtVGT1 AtVGT1 (Arabidopsis thaliana vacuolar glucose transporter 1); carbohydrate transmembrane transporter fructose transmembrane transporter glucose transmembrane transporter sugar:hydrogen symporter chr3:700749-704579 REVERSE;CDS N/A integral membrane protein, putative chr1:28229412-28232606 REVERSE;CDS N/A sugar transporter family protein chr5:23903958-23906853 FORWARD;CDS STP4, ATSTP4 ST…	NA	unnamed protein product [Oryza sativa];unnamed protein product [Oryza sativa];putative sugar transporter protein [Oryza sativa Japonica Group];putative sugar transporter protein [Oryza sativa Japonica Group]	NA	POPTR_0002s26150.1;POPTR_0019s08330.1	genomic_reference:SL1.00sc02102 evidence_code:09F0H1E1IEG gene_region:2774349-2780887 functional_description:Sugar transporter ERD6-like 6 (AHRD V1 ***G Q9FRL3); contains Interpro domain(s) IPR003663 Sugar/inositol transporter ";genomic_reference:SL1.00sc01055 evidence_code:09F0H1E0IEG gene_region:130562-138304 functional_description:tRNA modification GTPase mnmE (AHRD V1 *--NG C1HSY4_9ESCH); con…	NA	MFS permease [Agrobacterium vitis S4];hypothetical protein [Vitis vinifera];MFS permease [Agrobacterium vitis S4];MFS permease [Agrobacterium vitis S4];unnamed protein product [Vitis vinifera];PREDICTED: hypothetical protein [Vitis vinifera];MFS permease [Agrobacterium vitis S4]
contig01647_3	NA	CDS AVP1, ATAVP3, AVP-3 AVP1; ATPase hydrogen-translocating pyrophosphatase chr1:5399115-5402185 FORWARD;CDS AVP2, AVPL1 AVP2 (ARABIDOPSIS VACUOLAR H+-PYROPHOSPHATASE 2); hydrogen-translocating pyrophosphatase chr1:29672340-29676761 FORWARD;CDS AVP1, ATAVP3, AVP-3 AVP1; ATPase hydrogen-translocating pyrophosphatase chr1:5399115-5402185 FORWARD;CDS AVP2, AVPL1 AVP2 (ARABIDOPSIS VACUOLAR H+-PYROPHO…	unnamed protein product [Nicotiana tabacum];inorganic pyrophosphatase [Nicotiana tabacum];inorganic pyrophosphatase [Nicotiana tabacum];unnamed protein product [Nicotiana tabacum];inorganic pyrophosphatase [Nicotiana tabacum];unnamed protein product [Nicotiana tabacum];unnamed protein product [Nicotiana tabacum];inorganic pyrophosphatase [Tetrahymena thermophila];inorganic pyrophosphatase [Tetrah…	ovp2 [Oryza sativa];ovp1 [Oryza sativa];unnamed protein product [Oryza sativa];vacuolar H+-pyrophosphatase [Oryza sativa (japonica cultivar-group)];unnamed protein product [Oryza sativa];unnamed protein product [Oryza sativa];proton translocating pyrophosphatase [Oryza sativa];unnamed protein product [Oryza sativa];unnamed protein product [Oryza sativa];unnamed protein product [Oryza sativa];puta…	NA	POPTR_0010s26070.1;POPTR_0013s01080.1;POPTR_0008s00420.1;POPTR_0025s00560.1;POPTR_0001s33820.1;POPTR_0006s06180.1;POPTR_0005s01840.1	genomic_reference:SL1.00sc04007 evidence_code:09F1H1E1IEG gene_region:807156-811627 functional_description:Vacuolar proton pyrophosphatase (AHRD V1 ***G Q75U52_ORYSJ); contains Interpro domain(s) IPR004131 Inorganic H+ pyrophosphatase ";genomic_reference:SL1.00sc03736 evidence_code:09F0H1E1IEG gene_region:1184815-1194461 functional_description:AVP2 ARABIDOPSIS VACUOLAR H+-PYROPHOSPHATASE 2 hydrog…	NA	H+-pyrophosphatase [Vitis vinifera];unnamed protein product [Vitis vinifera];hypothetical protein [Vitis vinifera];unnamed protein product [Vitis vinifera];unnamed protein product [Vitis vinifera];PREDICTED: H+-pyrophosphatase [Vitis vinifera];unnamed protein product [Vitis vinifera];unnamed protein product [Vitis vinifera];PREDICTED: hypothetical protein [Vitis vinifera];vacuolar pyrophosphatase…
contig02564_7	NA	CDS BCDH BETA1 BCDH BETA1 (BRANCHED-CHAIN ALPHA-KETO ACID DECARBOXYLASE E1 BETA SUBUNIT); 3-methyl-2-oxobutanoate dehydrogenase (2-methylpropanoyl-transferring) catalytic chr1:20723482-20725505 FORWARD;CDS MAB1 MAB1 (MACCI-BOU); catalytic pyruvate dehydrogenase (acetyl-transferring) chr5:20689671-20692976 FORWARD;CDS DXPS3 DXPS3 (1-deoxy-D-xylulose 5-phosphate synthase 3); 1-deoxy-D-xylulose-5-ph…	1-D-deoxyxylulose 5-phosphate synthase [Nicotiana tabacum];1-deoxy-D-xylulose-5-phosphate synthase [Nicotiana tabacum];1-deoxy-D-xylulose 5-phosphate synthase [Nicotiana tabacum]	CLA1 transketolase-like protein [Oryza sativa];hypothetical protein OsJ_23394 [Oryza sativa Japonica Group]	NA	POPTR_0010s01910.2;POPTR_0010s01910.3;POPTR_0007s09490.1;POPTR_0010s23150.1;POPTR_0010s01910.5;POPTR_0008s20100.1;POPTR_0010s01910.1;POPTR_0018s01340.1;POPTR_0010s01910.4;POPTR_0006s18750.1;POPTR_0006s26580.1	genomic_reference:SL1.00sc06487 evidence_code:09F1H1E1IEG gene_region:874885-884289 functional_description:2-oxoisovalerate dehydrogenase subunit beta, mitochondrial (AHRD V1 ***G Q55FN7); contains Interpro domain(s) IPR005475 Transketolase, central region ";genomic_reference:SL1.00sc07184 evidence_code:09F0H1E1IEG gene_region:1843695-1848291 functional_description:1-deoxy-D-xylulose-5-phosphate …	NA	1-deoxy-D-xylulose-5-phosphate synthase [Agrobacterium vitis S4];unnamed protein product [Vitis vinifera];PREDICTED: hypothetical protein [Vitis vinifera];unnamed protein product [Vitis vinifera];unnamed protein product [Vitis vinifera];PREDICTED: hypothetical protein [Vitis vinifera];hypothetical protein [Vitis vinifera];PREDICTED: hypothetical protein [Vitis vinifera];unnamed protein product [V…
contig00138_5	NA	CDS BGAL2 BGAL2 (beta-galactosidase 2); beta-galactosidase catalytic cation binding chr3:19581244-19586097 FORWARD;CDS BGAL12 BGAL12 (beta-galactosidase 12); beta-galactosidase catalytic cation binding chr4:13243219-13247823 REVERSE;CDS BGAL4 BGAL4 (beta-galactosidase 4); beta-galactosidase chr5:23004284-23008410 FORWARD;CDS BGAL12 BGAL12 (beta-galactosidase 12); beta-galactosidase catalytic cati…	putative beta-galactosidase [Nicotiana tabacum]	unnamed protein product [Oryza sativa];unnamed protein product [Oryza sativa];unnamed protein product [Oryza sativa];unnamed protein product [Oryza sativa];unnamed protein product [Oryza sativa];unnamed protein product [Oryza sativa];beta-galactosidase [Oryza sativa Japonica Group];unnamed protein product [Oryza sativa];unnamed protein product [Oryza sativa];unnamed protein product [Oryza sativa]…	NA	POPTR_0006s14680.1;POPTR_0004s16690.1;POPTR_0007s13540.1;POPTR_0009s13680.1;POPTR_0002s08120.1;POPTR_0005s20280.1;POPTR_0004s18070.1;POPTR_0013s10980.1;POPTR_0005s25410.1;POPTR_0001s06310.1;POPTR_0007s13540.2;POPTR_0018s07470.1;POPTR_0001s20760.1;POPTR_0003s03060.1	genomic_reference:SL1.00sc06004 evidence_code:09F1H1E1IEG gene_region:819566-826097 functional_description:Beta-galactosidase (AHRD V1 ***G Q9LLT0_SOLLC); contains Interpro domain(s) IPR001944 Glycoside hydrolase, family 35 ";genomic_reference:SL1.00sc00090 evidence_code:09F1H1E1IEG gene_region:1798414-1804008 functional_description:Beta-galactosidase (AHRD V1 ***G Q9LLS9_SOLLC); contains Interpr…	NA	putative beta-galactosidase BG1 [Vitis vinifera];unnamed protein product [Vitis vinifera];unnamed protein product [Vitis vinifera];unnamed protein product [Vitis vinifera];hypothetical protein [Vitis vinifera];unnamed protein product [Vitis vinifera];unnamed protein product [Vitis vinifera];unnamed protein product [Vitis vinifera];hypothetical protein [Vitis vinifera];unnamed protein product [Vit…
contig01402_34	L48-2924T3 Ice plant Lambda Uni-Zap XR expression library, 48 hours NaCl treatment Mesembryanthemum crystallinum cDNA clone L48-2924 5, mRNA sequence;MM06H05 MM Mesembryanthemum crystallinum cDNA 5 similar to beta-glucosidases, mRNA sequence;MH02F03 MH Mesembryanthemum crystallinum cDNA 5 similar to beta-glucosidase-like protein, mRNA sequence;L48-2145T3 Ice plant Lambda Uni-Zap XR expression lib…	CDS BGLU16 BGLU16 (BETA GLUCOSIDASE 16); catalytic cation binding hydrolase, hydrolyzing O-glycosyl compounds chr3:22210440-22213650 FORWARD;CDS BGLU43 BGLU43 (BETA GLUCOSIDASE 43); catalytic cation binding hydrolase, hydrolyzing O-glycosyl compounds chr3:6187294-6189947 FORWARD;CDS SFR2, ATSFR2 SFR2 (SENSITIVE TO FREEZING 2); beta-glucosidase hydrolase, hydrolyzing O-glycosyl compounds chr3:2016…	RecName: Full=Myrosinase 1; AltName: Full=Beta-glucosidase 38; Short=AtBGLU38; AltName: Full=Sinigrinase 1; AltName: Full=Thioglucosidase 1; Flags: Precursor	unnamed protein product [Oryza sativa];hypothetical protein OsJ_29986 [Oryza sativa Japonica Group];putative beta-glucosidase [Oryza sativa Japonica Group];unnamed protein product [Oryza sativa];Putative beta-glucosidase [Oryza sativa Japonica Group];unnamed protein product [Oryza sativa];unnamed protein product [Oryza sativa];unnamed protein product [Oryza sativa];unnamed protein product [Oryza …	NA	POPTR_0010s18600.1;POPTR_0001s23440.1;POPTR_0613s00200.1;POPTR_0001s23330.1;POPTR_0004s01910.1;POPTR_0001s23130.1;POPTR_0010s16740.1;POPTR_0001s05280.1;POPTR_0004s10900.1;POPTR_0003s22030.1;POPTR_0001s23350.1;POPTR_0001s23430.1;POPTR_0015s04280.1;POPTR_0001s23120.1;POPTR_0004s01900.1;POPTR_0001s23460.1;POPTR_0001s23100.1;POPTR_0001s41440.1;POPTR_0004s19050.1;POPTR_0001s23060.1;POPTR_0001s23110.1;…	genomic_reference:SL1.00sc01055 evidence_code:09F0H1E0IEG gene_region:143799-151695 functional_description:PTS system beta-glucoside-specific IIABC component (AHRD V1 *-*NG Q8FBU1_ECOL6); contains Interpro domain(s) IPR003192 Porin, LamB type ";genomic_reference:SL1.00sc00132 evidence_code:09F1H1E1IEG gene_region:8234362-8239378 functional_description:Beta-glucosidase (AHRD V1 ***G B6ZKM8_9GENT);…	PEN2-like protein [Solanum tuberosum]	unnamed protein product [Vitis vinifera];PREDICTED: hypothetical protein [Vitis vinifera];PREDICTED: hypothetical protein [Vitis vinifera];PREDICTED: hypothetical protein isoform 1 [Vitis vinifera];unnamed protein product [Vitis vinifera];unnamed protein product [Vitis vinifera];hypothetical protein [Vitis vinifera];PREDICTED: hypothetical protein [Vitis vinifera];unnamed protein product [Vitis v…
contig00985_11	L48-2924T3 Ice plant Lambda Uni-Zap XR expression library, 48 hours NaCl treatment Mesembryanthemum crystallinum cDNA clone L48-2924 5, mRNA sequence;MM06H05 MM Mesembryanthemum crystallinum cDNA 5 similar to beta-glucosidases, mRNA sequence;MH02F03 MH Mesembryanthemum crystallinum cDNA 5 similar to beta-glucosidase-like protein, mRNA sequence;MCT028E10_172153 Ice plant Lambda Uni-Zap XR expressi…	CDS BGLU16 BGLU16 (BETA GLUCOSIDASE 16); catalytic cation binding hydrolase, hydrolyzing O-glycosyl compounds chr3:22210440-22213650 FORWARD;CDS SFR2, ATSFR2 SFR2 (SENSITIVE TO FREEZING 2); beta-glucosidase hydrolase, hydrolyzing O-glycosyl compounds chr3:2016450-2019533 FORWARD;CDS BGLU12 BGLU12 (BETA GLUCOSIDASE 12); catalytic cation binding hydrolase, hydrolyzing O-glycosyl compounds chr5:1689…	RecName: Full=Myrosinase 1; AltName: Full=Beta-glucosidase 38; Short=AtBGLU38; AltName: Full=Sinigrinase 1; AltName: Full=Thioglucosidase 1; Flags: Precursor	unnamed protein product [Oryza sativa];hypothetical protein OsJ_29986 [Oryza sativa Japonica Group];unnamed protein product [Oryza sativa];putative beta-glucosidase [Oryza sativa Japonica Group];Putative beta-glucosidase [Oryza sativa Japonica Group];unnamed protein product [Oryza sativa];unnamed protein product [Oryza sativa];unnamed protein product [Oryza sativa];unnamed protein product [Oryza …	NA	POPTR_0010s18600.1;POPTR_0613s00200.1;POPTR_0001s23330.1;POPTR_0004s01910.1;POPTR_0001s23130.1;POPTR_0010s16740.1;POPTR_0001s05280.1;POPTR_0003s22030.1;POPTR_0004s10900.1;POPTR_0001s23350.1;POPTR_0001s23430.1;POPTR_0015s04280.1;POPTR_0004s01900.1;POPTR_0001s23120.1;POPTR_0001s23460.1;POPTR_0001s23100.1;POPTR_0001s41440.1;POPTR_0004s19050.1;POPTR_0001s23060.1;POPTR_0001s23110.1;POPTR_2696s00200.1;…	genomic_reference:SL1.00sc01055 evidence_code:09F0H1E0IEG gene_region:143799-151695 functional_description:PTS system beta-glucoside-specific IIABC component (AHRD V1 *-*NG Q8FBU1_ECOL6); contains Interpro domain(s) IPR003192 Porin, LamB type ";genomic_reference:SL1.00sc00132 evidence_code:09F1H1E1IEG gene_region:8234362-8239378 functional_description:Beta-glucosidase (AHRD V1 ***G B6ZKM8_9GENT);…	PEN2-like protein [Solanum tuberosum]	unnamed protein product [Vitis vinifera];PREDICTED: hypothetical protein [Vitis vinifera];PREDICTED: hypothetical protein [Vitis vinifera];PREDICTED: hypothetical protein isoform 1 [Vitis vinifera];unnamed protein product [Vitis vinifera];hypothetical protein [Vitis vinifera];PREDICTED: hypothetical protein [Vitis vinifera];unnamed protein product [Vitis vinifera];PREDICTED: hypothetical protein …
contig00098_15	NA	CDS BIO1 BIO1 (biotin auxotroph 1); adenosylmethionine-8-amino-7-oxononanoate transaminase chr5:23318593-23322687 REVERSE	NA	unnamed protein product [Oryza sativa];hypothetical protein OsJ_26408 [Oryza sativa Japonica Group];unnamed protein product [Oryza sativa];unnamed protein product [Oryza sativa];putative aminotransferase [Oryza sativa];unnamed protein product [Oryza sativa];aminotransferase-like protein [Oryza sativa]	NA	POPTR_0016s13970.1;POPTR_0006s02170.1;POPTR_0006s18590.1;POPTR_0016s02000.1;POPTR_0006s10740.1	genomic_reference:SL1.00sc01518 evidence_code:09F0H1E1IEG gene_region:56499-62194 functional_description:Gamma-glutamyl-gamma- aminobutyrate hydrolase (AHRD V1 *-*NG A7ZZP0_ECOHS); contains Interpro domain(s) IPR004632 4-aminobutyrate aminotransferase, bacterial ";genomic_reference:SL1.00sc07059 evidence_code:09F0H1E0IEG gene_region:3148579-3158907 functional_description:Adenosylmethionine-8-amin…	NA	unnamed protein product [Vitis vinifera];adenosylmethionine-8-amino-7-oxononanoate transaminase [Agrobacterium vitis S4];adenosylmethionine-8-amino-7-oxononanoate transaminase [Agrobacterium vitis S4];aminotransferase protein [Agrobacterium vitis S4];adenosylmethionine-8-amino-7-oxononanoate transaminase [Agrobacterium vitis S4];adenosylmethionine-8-amino-7-oxononanoate transaminase [Agrobacteriu…
contig00717_20	NA	CDS BIO2, BIOB BIO2 (BIOTIN AUXOTROPH 2); biotin synthase chr2:18010918-18013129 REVERSE	NA	NA	BXC1061 halophyte Limonium sinense plasmid cDNA library Limonium sinense cDNA similar to putative biotin synthase, mRNA sequence	POPTR_0007s02180.1;POPTR_0017s06180.1	genomic_reference:SL1.00sc01330 evidence_code:09F0H1E1IEG gene_region:14500-18917 functional_description:Biotin synthase (AHRD V1 *-*NG C6UDT8_ECOBR); contains Interpro domain(s) IPR004723 8-amino-7-oxononanoate synthase ";genomic_reference:SL1.00sc06019 evidence_code:09F1H1E1IEG gene_region:330786-335853 functional_description:Biotin synthase (AHRD V1 ***G Q09JZ3_BRARP); contains Interpro domain…	NA	unnamed protein product [Vitis vinifera];PREDICTED: hypothetical protein [Vitis vinifera];hypothetical protein [Vitis vinifera];biotin synthase [Agrobacterium vitis S4];biotin synthase [Agrobacterium vitis S4]
contig02540_8	L0-308M13R Ice plant Lambda Uni-Zap XR expression library, 0 hours NaCl treatment Mesembryanthemum crystallinum cDNA clone L0-308 5 similar to heat-shock cognate 70 KD protein (Hsc70), mRNA sequence;L48-742T3 Ice plant Lambda Uni-Zap XR expression library, 48 hours NaCl treatment Mesembryanthemum crystallinum cDNA clone L48-742 5, mRNA sequence;MCA041H09_22370 Ice plant Lambda Uni-Zap XR expressi…	CDS BIP3 BIP3; ATP binding chr1:2929268-2931804 REVERSE;CDS mtHsc70-1 mtHsc70-1 (mitochondrial heat shock protein 70-1); ATP binding chr4:17825368-17828099 REVERSE;CDS BIP BIP2; ATP binding chr5:16807697-16810480 REVERSE;CDS N/A heat shock cognate 70 kDa protein 3 (HSC70-3) (HSP70-3) chr3:2903434-2905632 REVERSE;CDS cpHsc70-1 cpHsc70-1 (chloroplast heat shock protein 70-1); ATP binding chr4:12590…	RecName: Full=Luminal-binding protein 5; Short=BiP 5; AltName: Full=78 kDa glucose-regulated protein homolog 5; Short=GRP-78-5; Flags: Precursor;RecName: Full=Luminal-binding protein 8; Short=BiP 8; AltName: Full=78 kDa glucose-regulated protein homolog 8; Short=GRP-78-8;RecName: Full=Luminal-binding protein 4; Short=BiP 4; AltName: Full=78 kDa glucose-regulated protein homolog 4; Short=GRP-78-4;…	unnamed protein product [Oryza sativa];unnamed protein product [Oryza sativa];heat shock protein cognate 70 [Oryza sativa Japonica Group];unnamed protein product [Oryza sativa];unnamed protein product [Oryza sativa];unnamed protein product [Oryza sativa];hypothetical protein OsJ_29849 [Oryza sativa Japonica Group];unnamed protein product [Oryza sativa];unnamed protein product [Oryza sativa];unnam…	E2H02PZ.SEQ Subtracted cDNA library of Plumbago zeylanica Sua sperm cell Plumbago zeylanica cDNA, mRNA sequence;E1B04PZ.SEQ Subtracted cDNA library of Plumbago zeylanica Sua sperm cell Plumbago zeylanica cDNA, mRNA sequence	POPTR_0006s02290.1;POPTR_0001s29210.1;POPTR_0003s14360.1;POPTR_0001s11010.1;POPTR_0012s02470.1;POPTR_0010s09880.1;POPTR_0010s21350.1;POPTR_0001s03420.1;POPTR_0022s00530.1;POPTR_0009s08320.1;POPTR_0016s08860.1;POPTR_0008s05470.1;POPTR_0008s05490.1;POPTR_0001s18040.1;POPTR_0016s02100.1;POPTR_0008s05410.1;POPTR_0010s21260.1;POPTR_0001s03410.1;POPTR_0008s15140.1;POPTR_0010s21270.1;POPTR_0019s10660.1;…	genomic_reference:SL1.00sc02793 evidence_code:09F1H1E1IEG gene_region:1534263-1537739 functional_description:Heat shock 70 kDa protein, mitochondrial (AHRD V1 ***NG Q08276); contains Interpro domain(s) IPR012725 Chaperone DnaK ";genomic_reference:SL1.00sc01560 evidence_code:09F0H1E0IEG gene_region:50620-53580 functional_description:Chaperone protein DnaK (AHRD V1 ***NG B6HZ10_ECOSE); contains Int…	unnamed protein product [Solanum tuberosum];HSP68 [Solanum tuberosum];unnamed protein product [Solanum tuberosum];unnamed protein product [Solanum tuberosum];unnamed protein product [Solanum tuberosum];RecName: Full=Heat shock 70 kDa protein, mitochondrial; Flags: Precursor	PREDICTED: hypothetical protein [Vitis vinifera];unnamed protein product [Vitis vinifera];DNAK Protein [Agrobacterium vitis S4];PREDICTED: similar to PsHSP71.2 [Vitis vinifera];PREDICTED: hypothetical protein [Vitis vinifera];unnamed protein product [Vitis vinifera];PREDICTED: similar to HSC70-1 (heat shock cognate 70 kDa protein 1); ATP binding isoform 2 [Vitis vinifera];PREDICTED: similar to HS…
contig02383_2	NA	CDS BXL1, ATBXL1 BXL1 (BETA-XYLOSIDASE 1); hydrolase, hydrolyzing O-glycosyl compounds chr5:20012179-20016659 REVERSE;CDS BXL3, ATBXL3, XYL3, ATBX3, BX3 BXL3 (beta-xylosidase 3); hydrolase, hydrolyzing O-glycosyl compounds chr5:3015319-3018226 REVERSE;CDS XYL4, ATBXL4 XYL4; hydrolase, hydrolyzing O-glycosyl compounds xylan 1,4-beta-xylosidase chr5:25810227-25813309 REVERSE;CDS BXL2, ATBXL2 BXL2 (…	NA	unnamed protein product [Oryza sativa];unnamed protein product [Oryza sativa];unnamed protein product [Oryza sativa];unnamed protein product [Oryza sativa];unnamed protein product [Oryza sativa];unnamed protein product [Oryza sativa];unnamed protein product [Oryza sativa];unnamed protein product [Oryza sativa];unnamed protein product [Oryza sativa];unnamed protein product [Oryza sativa];unnamed p…	NA	POPTR_0002s09440.1;POPTR_0002s09450.1;POPTR_0008s10750.1;POPTR_0007s03380.1;POPTR_0002s19830.1;POPTR_0001s30190.1;POPTR_0009s09190.1;POPTR_0003s01730.1;POPTR_0001s10850.1;POPTR_0014s11730.1;POPTR_0001s21430.1;POPTR_0010s15130.1	genomic_reference:SL1.00sc01656 evidence_code:09F0H1E1IEG gene_region:605651-609501 functional_description:glycosyl hydrolase family 3 protein (AHRD V1 *-*NG AT5G10560.1); contains Interpro domain(s) IPR001764 Glycoside hydrolase, family 3, N-terminal ";genomic_reference:SL1.00sc06818 evidence_code:09F1H1E1IEG gene_region:11294479-11298618 functional_description:Beta-D-xylosidase 4 (AHRD V1 ***G …	NA	PREDICTED: hypothetical protein [Vitis vinifera];PREDICTED: hypothetical protein [Vitis vinifera];PREDICTED: hypothetical protein [Vitis vinifera];unnamed protein product [Vitis vinifera];unnamed protein product [Vitis vinifera];unnamed protein product [Vitis vinifera];unnamed protein product [Vitis vinifera];unnamed protein product [Vitis vinifera];unnamed protein product [Vitis vinifera];unname…
contig02436_3	L30-2257T3 Ice plant Lambda Uni-Zap XR expression library, 30 hours NaCl treatment Mesembryanthemum crystallinum cDNA clone L30-2257 5, mRNA sequence;L30-847T3 Ice plant Lambda Uni-Zap XR expression library, 30 hours NaCl treatment Mesembryanthemum crystallinum cDNA clone L30-847 5 similar to Biotin carboxyl carrier protein precursor (U40666) [Glycine max], mRNA sequence	CDS CAC1, CAC1A, BCCP, BCCP1, CAC1-A, BCCP-1 CAC1 (CHLOROPLASTIC ACETYLCOENZYME A CARBOXYLASE 1); acetyl-CoA carboxylase biotin binding chr5:5361554-5363020 REVERSE;CDS CAC1, CAC1A, BCCP, BCCP1 CAC1 (CHLOROPLASTIC ACETYLCOENZYME A CARBOXYLASE 1); acetyl-CoA carboxylase biotin binding chr5:5361098-5363020 REVERSE;CDS BCCP2, CAC1-B BCCP2 (BIOTIN CARBOXYL CARRIER PROTEIN 2); biotin binding chr5:5038…	NA	NA	NA	POPTR_0003s06000.1;POPTR_0019s08170.1;POPTR_0001s17270.1;POPTR_0004s11800.2;POPTR_0017s12810.1;POPTR_0004s11800.1	genomic_reference:SL1.00sc04337 evidence_code:09F1H1E1IEG gene_region:6014266-6019778 functional_description:Biotin carboxyl carrier protein of acetyl-CoA carboxylase 2, chloroplastic (AHRD V1 *-*G Q9LLC1); contains Interpro domain(s) IPR000089 Biotin/lipoyl attachment IPR001882 Biotin-binding site ";genomic_reference:SL1.00sc02597 evidence_code:09F1H1E1IEG gene_region:2755612-2757838 functional_…	NA	PREDICTED: hypothetical protein [Vitis vinifera];unnamed protein product [Vitis vinifera];Biotin carboxyl carrier protein [Agrobacterium vitis S4];hypothetical protein [Vitis vinifera];PREDICTED: hypothetical protein [Vitis vinifera];unnamed protein product [Vitis vinifera];acetyl-CoA carboxylase biotin carboxyl carrier protein [Agrobacterium vitis S4];PREDICTED: hypothetical protein [Vitis vinif…
contig01780_4	L48-43T3 Ice plant Lambda Uni-Zap XR expression library, 48 hours NaCl treatment Mesembryanthemum crystallinum cDNA clone L48-43 5, mRNA sequence;MCT014B03_166357 Ice plant Lambda Uni-Zap XR expression library, 5 days 0.5 M NaCl treatment, Crassulacean acid metabolism, phase IV (5:30 PM). Mesembryanthemum crystallinum cDNA clone MCT014B03 5, mRNA sequence	CDS CAC3 CAC3; acetyl-CoA carboxylase chr2:15917612-15920749 FORWARD;CDS CAC3 CAC3; acetyl-CoA carboxylase chr2:15917612-15920749 FORWARD	NA	NA	NA	POPTR_0006s09700.2;POPTR_0006s09700.1;POPTR_0016s11790.1;POPTR_0014s07680.1	genomic_reference:SL1.00sc05858 evidence_code:09F0H1E1IEG gene_region:1609895-1613920 functional_description:Acetyl-coenzyme A carboxylase carboxyl transferase subunit alpha (AHRD V1 *-*G Q117H3); contains Interpro domain(s) IPR001095 Acetyl-CoA carboxylase, alpha subunit ";genomic_reference:SL1.00sc02745 evidence_code:09F0H1E1IEG gene_region:6997272-7001941 functional_description:Acetyl-coenzyme…	NA	acetyl-CoA carboxylase carboxyl transferase alpha subunit [Agrobacterium vitis S4];acetyl-CoA carboxylase carboxyl transferase alpha subunit [Agrobacterium vitis S4];PREDICTED: hypothetical protein [Vitis vinifera];hypothetical protein [Vitis vinifera];PREDICTED: hypothetical protein [Vitis vinifera];unnamed protein product [Vitis vinifera];unnamed protein product [Vitis vinifera]
contig00371_5	NA	CDS CARA CARA (CARBAMOYL PHOSPHATE SYNTHETASE A); carbamoyl-phosphate synthase (glutamine-hydrolyzing) carbamoyl-phosphate synthase catalytic chr3:10281470-10283792 REVERSE;CDS CARA CARA (CARBAMOYL PHOSPHATE SYNTHETASE A); carbamoyl-phosphate synthase (glutamine-hydrolyzing) carbamoyl-phosphate synthase catalytic chr3:10281470-10283792 REVERSE	putative carbamoyl phosphate synthase small subunit [Nicotiana tabacum]	NA	NA	POPTR_0001s15330.2;POPTR_0001s15330.1;POPTR_0003s07880.1;POPTR_0001s15330.3	genomic_reference:SL1.00sc01560 evidence_code:09F0H1E1IEG gene_region:65079-77385 functional_description:Carbamoyl-phosphate synthase large subunit (AHRD V1 *--NG C4ZPV9_ECOBW); contains Interpro domain(s) IPR015905 Isoleucyl-tRNA synthetase, class Ia, N-terminal ";genomic_reference:SL1.00sc02749 evidence_code:09F0H1E1IEG gene_region:489011-493601 functional_description:Carbamoyl-phosphate syntha…	NA	anthranilate synthase 02 [Vitis vinifera];unnamed protein product [Vitis vinifera];carbamoyl phosphate synthetase small chain [Agrobacterium vitis S4];PREDICTED: hypothetical protein [Vitis vinifera];carbamoyl phosphate synthetase small chain [Agrobacterium vitis S4]
contig00833_12	NA	CDS CARAB-AK-LYS CARAB-AK-LYS; amino acid binding aspartate kinase chr5:4536143-4538993 FORWARD;CDS AK-HSDH II, AK-HSDH bifunctional aspartate kinasehomoserine dehydrogenase, putative AK-HSDH, putative chr4:10725229-10729536 FORWARD;CDS AK-HSDH II, AK-HSDH bifunctional aspartate kinasehomoserine dehydrogenase, putative AK-HSDH, putative chr4:10725229-10729278 FORWARD;CDS AK-LYS1, AK1, AK AK-LYS1 …	NA	hypothetical protein OsJ_28732 [Oryza sativa Japonica Group];aspartate kinase [Oryza sativa];putative aspartate kinase [Oryza sativa Japonica Group];putative aspartate kinase [Oryza sativa Japonica Group];hypothetical protein OsJ_26972 [Oryza sativa Japonica Group]	NA	POPTR_0014s14270.1;POPTR_0013s10510.1;POPTR_0019s10040.1;POPTR_0002s23800.1	genomic_reference:SL1.00sc05126 evidence_code:09F0H1E1IEG gene_region:4432049-4442349 functional_description:Bifunctional aspartokinase/homoserine dehydrogenase 1, chloroplastic (AHRD V1 ***G Q9SA18); contains Interpro domain(s) IPR011147 Bifunctional aspartokinase/homoserine dehydrogenase I ";genomic_reference:SL1.00sc05575 evidence_code:09F0H1E1IEG gene_region:7683188-7693104 functional_descrip…	NA	uridylate kinase [Agrobacterium vitis S4];unnamed protein product [Vitis vinifera];unnamed protein product [Vitis vinifera];PREDICTED: hypothetical protein [Vitis vinifera];unnamed protein product [Vitis vinifera];unnamed protein product [Vitis vinifera];PREDICTED: hypothetical protein [Vitis vinifera];aspartate kinase alpha and beta subunit [Agrobacterium vitis S4];PREDICTED: hypothetical protei…
contig03986_1	NA	CDS CARAB-AK-LYS CARAB-AK-LYS; amino acid binding aspartate kinase chr5:4536143-4538993 FORWARD;CDS AK-LYS1, AK1, AK AK-LYS1 (ASPARTATE KINASE 1); aspartate kinase chr5:4249516-4252654 FORWARD;CDS CARAB-AK-LYS CARAB-AK-LYS; amino acid binding aspartate kinase chr5:4536143-4538993 FORWARD;CDS AK3 AK3 (ASPARTATE KINASE 3); aspartate kinase chr3:340739-343410 REVERSE	NA	putative aspartate kinase [Oryza sativa Japonica Group]	NA	POPTR_0014s14270.1;POPTR_0017s10950.1;POPTR_0004s18740.1;POPTR_0002s23800.1	NA	NA	PREDICTED: hypothetical protein [Vitis vinifera];unnamed protein product [Vitis vinifera];unnamed protein product [Vitis vinifera];PREDICTED: hypothetical protein [Vitis vinifera]
contig00371_6	NA	CDS CARB CARB (CARBAMOYL PHOSPHATE SYNTHETASE B); ATP binding carbamoyl-phosphate synthase catalytic chr1:10468164-10471976 FORWARD	putative carbamoyl phosphate synthetase, large chain [Nicotiana tabacum];putative carbamoyl phosphate synthase large subunit [Nicotiana tabacum]	NA	NA	POPTR_0010s02380.1;POPTR_0010s02380.2	genomic_reference:SL1.00sc01560 evidence_code:09F0H1E1IEG gene_region:65079-77385 functional_description:Carbamoyl-phosphate synthase large subunit (AHRD V1 *--NG C4ZPV9_ECOBW); contains Interpro domain(s) IPR015905 Isoleucyl-tRNA synthetase, class Ia, N-terminal ";genomic_reference:SL1.00sc06019 evidence_code:09F0H1E1IEG gene_region:1795909-1801296 functional_description:Carbamoyl-phosphate synt…	NA	hypothetical protein [Vitis vinifera];unnamed protein product [Vitis vinifera];PREDICTED: hypothetical protein [Vitis vinifera];carbamoylphosphate synthase large subunit [Agrobacterium vitis S4];carbamoylphosphate synthase large subunit [Agrobacterium vitis S4]
contig00438_1	NA	CDS CARB CARB (CARBAMOYL PHOSPHATE SYNTHETASE B); ATP binding carbamoyl-phosphate synthase catalytic chr1:10468164-10471976 FORWARD	putative carbamoyl phosphate synthase large subunit [Nicotiana tabacum]	NA	NA	POPTR_0010s02380.1;POPTR_0008s22670.1;POPTR_0010s02380.2	genomic_reference:SL1.00sc01560 evidence_code:09F0H1E1IEG gene_region:65079-77385 functional_description:Carbamoyl-phosphate synthase large subunit (AHRD V1 *--NG C4ZPV9_ECOBW); contains Interpro domain(s) IPR015905 Isoleucyl-tRNA synthetase, class Ia, N-terminal ";genomic_reference:SL1.00sc06019 evidence_code:09F0H1E1IEG gene_region:1795909-1801296 functional_description:Carbamoyl-phosphate synt…	NA	hypothetical protein [Vitis vinifera];unnamed protein product [Vitis vinifera];PREDICTED: hypothetical protein [Vitis vinifera];carbamoylphosphate synthase large subunit [Agrobacterium vitis S4];carbamoylphosphate synthase large subunit [Agrobacterium vitis S4]
contig01655_15	NA	CDS CARB CARB (CARBAMOYL PHOSPHATE SYNTHETASE B); ATP binding carbamoyl-phosphate synthase catalytic chr1:10468164-10471976 FORWARD	putative carbamoyl phosphate synthase large subunit [Nicotiana tabacum]	NA	NA	POPTR_0010s02380.1;POPTR_0008s22670.1;POPTR_0010s02380.2	genomic_reference:SL1.00sc01560 evidence_code:09F0H1E1IEG gene_region:65079-77385 functional_description:Carbamoyl-phosphate synthase large subunit (AHRD V1 *--NG C4ZPV9_ECOBW); contains Interpro domain(s) IPR015905 Isoleucyl-tRNA synthetase, class Ia, N-terminal ";genomic_reference:SL1.00sc06019 evidence_code:09F0H1E1IEG gene_region:1795909-1801296 functional_description:Carbamoyl-phosphate synt…	NA	hypothetical protein [Vitis vinifera];unnamed protein product [Vitis vinifera];PREDICTED: hypothetical protein [Vitis vinifera];carbamoylphosphate synthase large subunit [Agrobacterium vitis S4];carbamoylphosphate synthase large subunit [Agrobacterium vitis S4]
contig02927_4	NA	CDS CARB CARB (CARBAMOYL PHOSPHATE SYNTHETASE B); ATP binding carbamoyl-phosphate synthase catalytic chr1:10468164-10471976 FORWARD	putative carbamoyl phosphate synthase large subunit [Nicotiana tabacum]	NA	NA	POPTR_0010s02380.1;POPTR_0008s22670.1;POPTR_0010s02380.2	genomic_reference:SL1.00sc01560 evidence_code:09F0H1E1IEG gene_region:65079-77385 functional_description:Carbamoyl-phosphate synthase large subunit (AHRD V1 *--NG C4ZPV9_ECOBW); contains Interpro domain(s) IPR015905 Isoleucyl-tRNA synthetase, class Ia, N-terminal ";genomic_reference:SL1.00sc06019 evidence_code:09F0H1E1IEG gene_region:1795909-1801296 functional_description:Carbamoyl-phosphate synt…	NA	acetyl-CoA carboxylase biotin carboxylase [Agrobacterium vitis S4];acetyl-CoA carboxylase biotin carboxylase [Agrobacterium vitis S4];acetyl-CoA carboxylase biotin carboxylase [Agrobacterium vitis S4];hypothetical protein [Vitis vinifera];unnamed protein product [Vitis vinifera];PREDICTED: hypothetical protein [Vitis vinifera];carbamoylphosphate synthase large subunit [Agrobacterium vitis S4];car…
contig00781_2	NA	CDS CAT4 CAT4 (CATIONIC AMINO ACID TRANSPORTER 4); cationic amino acid transmembrane transporter chr3:925870-930974 REVERSE;CDS CAT2 CAT2 (CATIONIC AMINO ACID TRANSPORTER 2); amino acid transmembrane transporter chr1:21464185-21468141 REVERSE;CDS CAT4 CAT4 (CATIONIC AMINO ACID TRANSPORTER 4); cationic amino acid transmembrane transporter chr3:925870-929700 REVERSE	NA	putative amino acid permease [Oryza sativa Japonica Group]	NA	POPTR_0019s05610.1;POPTR_0013s06110.1;POPTR_0019s05620.1	genomic_reference:SL1.00sc05992 evidence_code:09F0H1E1IEG gene_region:6142092-6149892 functional_description:Cationic amino acid transporter (AHRD V1 ***G B9IPU4_POPTR); contains Interpro domain(s) IPR015606 Cationic amino acid transporter "	NA	PREDICTED: hypothetical protein [Vitis vinifera];unnamed protein product [Vitis vinifera];PREDICTED: hypothetical protein [Vitis vinifera];unnamed protein product [Vitis vinifera]
contig00781_3	L48-2733T3 Ice plant Lambda Uni-Zap XR expression library, 48 hours NaCl treatment Mesembryanthemum crystallinum cDNA clone L48-2733 5, mRNA sequence;L0-656T3 Ice plant Lambda Uni-Zap XR expression library, 0 hours NaCl treatment Mesembryanthemum crystallinum cDNA clone L0-656 5 similar to Amino acid transporter (AC004238) [Arabidopsis thaliana], mRNA sequence	CDS CAT4 CAT4 (CATIONIC AMINO ACID TRANSPORTER 4); cationic amino acid transmembrane transporter chr3:925870-930974 REVERSE;CDS CAT3 CAT3 (CATIONIC AMINO ACID TRANSPORTER 3); basic amino acid transmembrane transporter cationic amino acid transmembrane transporter chr5:14590330-14594137 FORWARD;CDS CAT4 CAT4 (CATIONIC AMINO ACID TRANSPORTER 4); cationic amino acid transmembrane transporter chr3:92…	NA	unnamed protein product [Oryza sativa];unnamed protein product [Oryza sativa];unnamed protein product [Oryza sativa];unnamed protein product [Oryza sativa];unnamed protein product [Oryza sativa];unnamed protein product [Oryza sativa];unnamed protein product [Oryza sativa];unnamed protein product [Oryza sativa];unnamed protein product [Oryza sativa];putative amino acid permease [Oryza sativa Japon…	NA	POPTR_0003s08200.1;POPTR_0013s06110.1;POPTR_0013s03140.1;POPTR_0015s14180.1;POPTR_0001s38780.1;POPTR_0012s14160.1;POPTR_0018s08780.1;POPTR_0019s05620.1;POPTR_0019s05610.1;POPTR_0001s15080.1;POPTR_0001s38770.1;POPTR_0003s15340.1	genomic_reference:SL1.00sc05364 evidence_code:09F0H1E1IEG gene_region:84621-86381 functional_description:Cationic amino acid transporter (AHRD V1 ***G B9GGW9_POPTR); contains Interpro domain(s) IPR015606 Cationic amino acid transporter ";genomic_reference:SL1.00sc04801 evidence_code:09F0H1E1IEG gene_region:4267500-4276727 functional_description:Cationic amino acid transporter (AHRD V1 ***G B9GP57…	NA	PREDICTED: hypothetical protein [Vitis vinifera];PREDICTED: hypothetical protein [Vitis vinifera];unnamed protein product [Vitis vinifera];PREDICTED: hypothetical protein [Vitis vinifera];PREDICTED: hypothetical protein [Vitis vinifera];unnamed protein product [Vitis vinifera];unnamed protein product [Vitis vinifera];unnamed protein product [Vitis vinifera];PREDICTED: hypothetical protein [Vitis …
contig01085_3	NA	CDS CAT9 CAT9 (CATIONIC AMINO ACID TRANSPORTER 9); cationic amino acid transmembrane transporter chr1:1801365-1803942 REVERSE	NA	unnamed protein product [Oryza sativa];unnamed protein product [Oryza sativa];unnamed protein product [Oryza sativa];unnamed protein product [Oryza sativa];unnamed protein product [Oryza sativa];unnamed protein product [Oryza sativa];unnamed protein product [Oryza sativa];putative protein [Oryza sativa];unnamed protein product [Oryza sativa]	NA	POPTR_0013s06110.1	genomic_reference:SL1.00sc01482 evidence_code:09F0H1E1IEG gene_region:42950-55804 functional_description:Nitrite reductase (AHRD V1 *--NG B3XIV0_ECOLX); contains Interpro domain(s) IPR012744 Nitrite reductase [NAD(P)H] large subunit, NirB ";genomic_reference:SL1.00sc00102 evidence_code:09F0H1E0IEG gene_region:55270-59656 functional_description:Biodegradative arginine decarboxylase (AHRD V1 *-*NG …	NA	PREDICTED: hypothetical protein [Vitis vinifera];hypothetical protein [Vitis vinifera];PREDICTED: hypothetical protein [Vitis vinifera]
contig00289_11	L48-1406T3 Ice plant Lambda Uni-Zap XR expression library, 48 hours NaCl treatment Mesembryanthemum crystallinum cDNA clone L48-1406, mRNA sequence	CDS CAT9 CAT9 (CATIONIC AMINO ACID TRANSPORTER 9); cationic amino acid transmembrane transporter chr1:1801365-1803942 REVERSE;CDS AAT1, CAT1 AAT1 (AMINO ACID TRANSPORTER 1); L-glutamate transmembrane transporter L-lysine transmembrane transporter arginine transmembrane transporter cationic amino acid transmembrane transporter chr4:11270318-11273775 FORWARD;CDS CAT3 CAT3 (CATIONIC AMINO ACID TRANS…	NA	unnamed protein product [Oryza sativa];unnamed protein product [Oryza sativa];unnamed protein product [Oryza sativa];unnamed protein product [Oryza sativa];unnamed protein product [Oryza sativa];unnamed protein product [Oryza sativa];unnamed protein product [Oryza sativa];unnamed protein product [Oryza sativa];unnamed protein product [Oryza sativa];putative amino acid permease [Oryza sativa Japon…	NA	POPTR_0003s03150.1;POPTR_0003s08200.1;POPTR_0013s06110.1;POPTR_0008s01700.1;POPTR_0015s14180.1;POPTR_0013s03140.1;POPTR_0012s14160.1;POPTR_0010s24730.2;POPTR_0019s05620.1;POPTR_0019s05610.1;POPTR_0001s15080.1;POPTR_0002s13780.1;POPTR_0001s38770.1;POPTR_0008s01800.1;POPTR_0010s24730.1;POPTR_0003s15340.1	genomic_reference:SL1.00sc01708 evidence_code:09F0H1E0IEG gene_region:21198-23706 functional_description:Lysine-specific permease (AHRD V1 ***NG Q32EQ4_SHIDS); contains Interpro domain(s) IPR002293 Amino acid/polyamine transporter I ";genomic_reference:SL1.00sc03187 evidence_code:09F0H1E1IEG gene_region:3026877-3031397 functional_description:Cationic amino acid transporter (AHRD V1 ***G B9I4I1_PO…	NA	PREDICTED: hypothetical protein [Vitis vinifera];hypothetical protein [Vitis vinifera];unnamed protein product [Vitis vinifera];unnamed protein product [Vitis vinifera];PREDICTED: hypothetical protein [Vitis vinifera];unnamed protein product [Vitis vinifera];PREDICTED: hypothetical protein [Vitis vinifera];PREDICTED: hypothetical protein [Vitis vinifera];PREDICTED: hypothetical protein [Vitis vin…
contig01775_11	L0-656T3 Ice plant Lambda Uni-Zap XR expression library, 0 hours NaCl treatment Mesembryanthemum crystallinum cDNA clone L0-656 5 similar to Amino acid transporter (AC004238) [Arabidopsis thaliana], mRNA sequence	CDS CAT9 CAT9 (CATIONIC AMINO ACID TRANSPORTER 9); cationic amino acid transmembrane transporter chr1:1801365-1803942 REVERSE;CDS AAT1, CAT1 AAT1 (AMINO ACID TRANSPORTER 1); L-glutamate transmembrane transporter L-lysine transmembrane transporter arginine transmembrane transporter cationic amino acid transmembrane transporter chr4:11270318-11273775 FORWARD;CDS CAT3 CAT3 (CATIONIC AMINO ACID TRANS…	NA	unnamed protein product [Oryza sativa];unnamed protein product [Oryza sativa];amino acid permease domain containing protein [Oryza sativa Japonica Group];unnamed protein product [Oryza sativa];unnamed protein product [Oryza sativa];unnamed protein product [Oryza sativa];unnamed protein product [Oryza sativa];unnamed protein product [Oryza sativa];unnamed protein product [Oryza sativa];unnamed pro…	NA	POPTR_0013s06110.1;POPTR_0013s03140.1;POPTR_0015s14180.1;POPTR_0012s14160.1;POPTR_0019s05620.1;POPTR_0019s05610.1;POPTR_0001s38770.1;POPTR_0002s13780.1;POPTR_0003s15340.1	genomic_reference:SL1.00sc03642 evidence_code:09F0H1E0IEG gene_region:144994-146380 functional_description:Homocysteine S-methyltransferase (AHRD V1 ***G C9QRD4_ECOLX); contains Interpro domain(s) IPR003726 Homocysteine S-methyltransferase ";genomic_reference:SL1.00sc01708 evidence_code:09F0H1E0IEG gene_region:21198-23706 functional_description:Lysine-specific permease (AHRD V1 ***NG Q32EQ4_SHIDS…	NA	PREDICTED: hypothetical protein [Vitis vinifera];hypothetical protein [Vitis vinifera];unnamed protein product [Vitis vinifera];unnamed protein product [Vitis vinifera];unnamed protein product [Vitis vinifera];PREDICTED: hypothetical protein [Vitis vinifera];unnamed protein product [Vitis vinifera];hypothetical protein [Vitis vinifera];PREDICTED: hypothetical protein [Vitis vinifera];unnamed prot…
contig02155_38	NA	CDS CAT9 CAT9 (CATIONIC AMINO ACID TRANSPORTER 9); cationic amino acid transmembrane transporter chr1:1801365-1803942 REVERSE;CDS AAT1, CAT1 AAT1 (AMINO ACID TRANSPORTER 1); L-glutamate transmembrane transporter L-lysine transmembrane transporter arginine transmembrane transporter cationic amino acid transmembrane transporter chr4:11270318-11273775 FORWARD;CDS CAT3 CAT3 (CATIONIC AMINO ACID TRANS…	NA	unnamed protein product [Oryza sativa];unnamed protein product [Oryza sativa];amino acid permease domain containing protein [Oryza sativa Japonica Group];unnamed protein product [Oryza sativa];unnamed protein product [Oryza sativa];unnamed protein product [Oryza sativa];unnamed protein product [Oryza sativa];unnamed protein product [Oryza sativa];unnamed protein product [Oryza sativa];unnamed pro…	NA	POPTR_0003s08200.1;POPTR_0004s18450.2;POPTR_0013s06110.1;POPTR_0008s01700.1;POPTR_0004s18450.1;POPTR_0013s03140.1;POPTR_0010s24730.2;POPTR_0019s05620.1;POPTR_0019s05610.1;POPTR_0001s15080.1;POPTR_0008s01800.1;POPTR_0002s13780.1;POPTR_0001s38770.1;POPTR_0010s24730.1	genomic_reference:SL1.00sc01708 evidence_code:09F0H1E0IEG gene_region:21198-23706 functional_description:Lysine-specific permease (AHRD V1 ***NG Q32EQ4_SHIDS); contains Interpro domain(s) IPR002293 Amino acid/polyamine transporter I ";genomic_reference:SL1.00sc00777 evidence_code:09F0H1E1IEG gene_region:6026888-6033302 functional_description:Amino acid permease-like protein (Fragment) (AHRD V1 *-…	NA	PREDICTED: hypothetical protein [Vitis vinifera];hypothetical protein [Vitis vinifera];PREDICTED: hypothetical protein [Vitis vinifera];unnamed protein product [Vitis vinifera];unnamed protein product [Vitis vinifera];unnamed protein product [Vitis vinifera];PREDICTED: hypothetical protein [Vitis vinifera];PREDICTED: hypothetical protein [Vitis vinifera];PREDICTED: hypothetical protein [Vitis vin…
contig00335_4	NA	CDS CAT9 CAT9 (CATIONIC AMINO ACID TRANSPORTER 9); cationic amino acid transmembrane transporter chr1:1801365-1803942 REVERSE;CDS CAT4 CAT4 (CATIONIC AMINO ACID TRANSPORTER 4); cationic amino acid transmembrane transporter chr3:925870-930974 REVERSE;CDS CAT2 CAT2 (CATIONIC AMINO ACID TRANSPORTER 2); amino acid transmembrane transporter chr1:21464185-21468141 REVERSE;CDS CAT4 CAT4 (CATIONIC AMINO …	NA	NA	NA	POPTR_0019s05610.1;POPTR_0001s15080.1;POPTR_0003s10260.1;POPTR_0013s03140.1	genomic_reference:SL1.00sc01708 evidence_code:09F0H1E0IEG gene_region:21198-23706 functional_description:Lysine-specific permease (AHRD V1 ***NG Q32EQ4_SHIDS); contains Interpro domain(s) IPR002293 Amino acid/polyamine transporter I ";genomic_reference:SL1.00sc03187 evidence_code:09F0H1E1IEG gene_region:3026877-3031397 functional_description:Cationic amino acid transporter (AHRD V1 ***G B9I4I1_PO…	NA	PREDICTED: hypothetical protein [Vitis vinifera];PREDICTED: hypothetical protein [Vitis vinifera];PREDICTED: hypothetical protein [Vitis vinifera];unnamed protein product [Vitis vinifera];PREDICTED: hypothetical protein [Vitis vinifera];unnamed protein product [Vitis vinifera];PREDICTED: hypothetical protein [Vitis vinifera];unnamed protein product [Vitis vinifera];hypothetical protein [Vitis vin…
contig03366_5	NA	CDS CDA1, AT-CDA1, DESZ CDA1 (CYTIDINE DEAMINASE 1); cytidine deaminase chr2:8470598-8471503 REVERSE	NA	unnamed protein product [Oryza sativa];unnamed protein product [Oryza sativa];unnamed protein product [Oryza sativa];unnamed protein product [Oryza sativa];unnamed protein product [Oryza sativa];unnamed protein product [Oryza sativa];unnamed protein product [Oryza sativa];unnamed protein product [Oryza sativa]	NA	POPTR_0018s07020.1	NA	NA	cytidine deaminase [Agrobacterium vitis S4];PREDICTED: hypothetical protein [Vitis vinifera];cytidine deaminase [Agrobacterium vitis S4];unnamed protein product [Vitis vinifera]
contig03660_1	NA	CDS CDC27a CDC27a; binding chr3:5529534-5534465 FORWARD;CDS HBT, CDC27b HBT (HOBBIT); binding chr2:8632324-8636900 REVERSE	Cdc27B [Nicotiana tabacum];Cdc27B [Nicotiana tabacum]	NA	NA	POPTR_0018s09330.1;POPTR_0006s17730.1	genomic_reference:SL1.00sc00041 evidence_code:09F0H1E1IEG gene_region:1141885-1148256 functional_description:HBT HOBBIT binding (AHRD V1 **-G AT2G20000.1); contains Interpro domain(s) IPR011990 Tetratricopeptide-like helical "	NA	PREDICTED: hypothetical protein [Vitis vinifera];unnamed protein product [Vitis vinifera]
contig03523_3	MH04H10 MH Mesembryanthemum crystallinum cDNA 5 similar to atp-dependent clp protease subunit clpp, mRNA sequence;L48-329T3 Ice plant Lambda Uni-Zap XR expression library, 48 hours NaCl treatment Mesembryanthemum crystallinum cDNA clone L48-329 5, mRNA sequence;L48-32T3 Ice plant Lambda Uni-Zap XR expression library, 48 hours NaCl treatment Mesembryanthemum crystallinum cDNA clone L48-32 5, mRNA …	CDS CLPP3, NCLPP3 CLPP3; serine-type endopeptidase chr1:24863995-24865646 REVERSE;CDS CLPP4, NCLPP4 CLPP4 (CLP PROTEASE P4); serine-type endopeptidase chr5:18396351-18397586 FORWARD;CDS CLPP2, NCLPP7 NCLPP7 (NUCLEAR-ENCODED CLP PROTEASE P7); serine-type endopeptidase chr5:7783811-7784826 FORWARD	ATP-dependent protease proteolytic subunit [Nicotiana tomentosiformis];RecName: Full=ATP-dependent Clp protease proteolytic subunit; AltName: Full=Endopeptidase Clp;ATP-dependent Clp protease proteolytic subunit [Nicotiana tomentosiformis];RecName: Full=ATP-dependent Clp protease proteolytic subunit; AltName: Full=Endopeptidase Clp;ATP-dependent Clp protease proteolytic subunit [Nicotiana sylvest…	NA	NA	POPTR_0001s01280.1;POPTR_0007s07740.1;POPTR_0004s09110.1;POPTR_0003s10230.1;POPTR_0005s09530.1;POPTR_0003s10230.2	genomic_reference:SL1.00sc04857 evidence_code:09F0H1E1IEG gene_region:951334-955685 functional_description:ATP-dependent Clp protease proteolytic subunit (AHRD V1 ***G A5AL82_VITVI); contains Interpro domain(s) IPR001907 Peptidase S14, ClpP ";genomic_reference:SL1.00sc01656 evidence_code:09F1H1E1IEG gene_region:901121-905359 functional_description:ATP-dependent Clp protease proteolytic subunit (A…	NA	unnamed protein product [Vitis vinifera];PREDICTED: hypothetical protein [Vitis vinifera];PREDICTED: hypothetical protein [Vitis vinifera];ATP-dependent Clp protease proteolytic subunit ClpP [Agrobacterium vitis S4];PREDICTED: hypothetical protein [Vitis vinifera];ATP-dependent Clp protease proteolytic subunit ClpP [Agrobacterium vitis S4];hypothetical protein [Vitis vinifera]
contig01475_8	NA	CDS CLS CLS (CARDIOLIPIN SYNTHASE); cardiolipin synthase phosphatidyltransferase chr4:2461904-2464004 REVERSE	NA	unnamed protein product [Oryza sativa]	NA	POPTR_0004s01790.1	genomic_reference:SL1.00sc03244 evidence_code:09F0H1E1IEG gene_region:211454-215292 functional_description:CLS CARDIOLIPIN SYNTHASE cardiolipin synthase/ phosphatidyltransferase (AHRD V1 *-*G AT4G04870.1); contains Interpro domain(s) IPR000462 CDP-alcohol phosphatidyltransferase "	NA	PREDICTED: hypothetical protein [Vitis vinifera];unnamed protein product [Vitis vinifera];hypothetical protein [Vitis vinifera];unnamed protein product [Vitis vinifera]
contig00803_8	NA	CDS CNX2 CNX2 (COFACTOR OF NITRATE REDUCTASE AND XANTHINE DEHYDROGENASE 2); catalytic chr2:13584635-13586484 REVERSE;CDS CNX2 CNX2 (COFACTOR OF NITRATE REDUCTASE AND XANTHINE DEHYDROGENASE 2); catalytic chr2:13584635-13586484 REVERSE	NA	NA	NA	POPTR_0009s02900.1	genomic_reference:SL1.00sc01643 evidence_code:09F0H1E0IEG gene_region:161755-162426 functional_description:Radical SAM domain protein (AHRD V1 ***NG C2DXF1_ECOLX); contains Interpro domain(s) IPR007197 Radical SAM "	NA	molybdenum cofactor biosynthesis protein A [Agrobacterium vitis S4];radical activating protein [Agrobacterium vitis S4];molybdenum cofactor biosynthesis protein A [Agrobacterium vitis S4];radical activating protein [Agrobacterium vitis S4]
contig00088_16	NA	CDS COB Mitochondrial apocytochrome b (cob) gene encodes a subunit of the ubiquinol-cytochrome c oxidoreductase and is part of a 5 kb transcript. The transcript also contains a pseudogene for ribosomal protein S14 called RPS15 and a tRNA(Ser) gene. Both the Cob and RPS15 genes are edited in the transcript. chrM:60235-61416 FORWARD;CDS PETB Encodes the cytochrome b(6) subunit of the cytochrome b6f…	cytochrome b6 [Nicotiana tomentosiformis];cytochrome b6 [Nicotiana sylvestris];cytochrome b6 [Atropa belladonna];cytochrome b6 [Nicotiana sylvestris];cytochrome b6 [Nicotiana tabacum];cytochrome b6 [Nicotiana tomentosiformis];apocytochrome b [Nicotiana tabacum];RecName: Full=Cytochrome b6;cytochrome b6 [Atropa belladonna];cytochrome b6;RecName: Full=Cytochrome b6;apocytochrome b [Nicotiana tabacu…	cytochrome b6;cytochrome b6 [Oryza sativa Japonica Group];cytochrome b6;apocytochrome b6 (alt.) [Oryza sativa];apocytochrome b6 [Oryza sativa];RecName: Full=Cytochrome b6	0201_176 cDNA library of Limonium bicolor Limonium bicolor cDNA, mRNA sequence;LB1198 cDNA library of Limonium bicolor (Bunge) Kuntze Limonium bicolor cDNA clone LB1198.abd, mRNA sequence	NA	genomic_reference:SL1.00sc02691 evidence_code:09F0H1E0IEG gene_region:157758-158709 functional_description:Cytochrome b (Fragment) (AHRD V1 ***G Q9T5A4_SOLTU); contains Interpro domain(s) IPR016175 Cytochrome b/b6 "	cytochrome b6 [Solanum tuberosum];apocytochrome b [Solanum tuberosum];cytochrome b6 [Solanum bulbocastanum];RecName: Full=Cytochrome b; AltName: Full=Complex III subunit 3; AltName: Full=Complex III subunit III; AltName: Full=Cytochrome b-c1 complex subunit 3; AltName: Full=Ubiquinol-cytochrome-c reductase complex cytochrome b subunit;cytochrome b6 [Solanum lycopersicum];apocytochrome b [Solanum …	ubiquinol-cytochrome c reductase cytochrome b subunit [Agrobacterium vitis S4];cytochrome b [Vitis vinifera];ubiquinol-cytochrome c reductase cytochrome b subunit [Agrobacterium vitis S4];apocytochrome b [Plasmopara viticola];unnamed protein product [Vitis vinifera];apocytochrome b [Vitis vinifera];RecName: Full=Cytochrome b6;cytochrome b6 [Vitis vinifera];apocytochrome b [Vitis vinifera];cytochr…
contig00562_42	NA	CDS COB Mitochondrial apocytochrome b (cob) gene encodes a subunit of the ubiquinol-cytochrome c oxidoreductase and is part of a 5 kb transcript. The transcript also contains a pseudogene for ribosomal protein S14 called RPS15 and a tRNA(Ser) gene. Both the Cob and RPS15 genes are edited in the transcript. chrM:60235-61416 FORWARD;CDS N/A cytochrome b (MTCYB) (COB) (CYTB) chr2:3450863-3452044 FOR…	apocytochrome b [Nicotiana tabacum];apocytochrome b [Nicotiana tabacum];apocytochrome b [Nicotiana tabacum];apocytochrome b [Nicotiana tabacum]	NA	NA	NA	genomic_reference:SL1.00sc02691 evidence_code:09F0H1E0IEG gene_region:157758-158709 functional_description:Cytochrome b (Fragment) (AHRD V1 ***G Q9T5A4_SOLTU); contains Interpro domain(s) IPR016175 Cytochrome b/b6 "	apocytochrome b [Solanum tuberosum];apocytochrome b [Solanum tuberosum];RecName: Full=Cytochrome b; AltName: Full=Complex III subunit 3; AltName: Full=Complex III subunit III; AltName: Full=Cytochrome b-c1 complex subunit 3; AltName: Full=Ubiquinol-cytochrome-c reductase complex cytochrome b subunit	apocytochrome b [Plasmopara viticola];ubiquinol-cytochrome c reductase cytochrome b subunit [Agrobacterium vitis S4];apocytochrome b [Vitis vinifera];apocytochrome b [Vitis vinifera];cytochrome b [Vitis vinifera];ubiquinol-cytochrome c reductase cytochrome b subunit [Agrobacterium vitis S4];apocytochrome b [Vitis vinifera]
contig02574_12	NA	CDS COB Mitochondrial apocytochrome b (cob) gene encodes a subunit of the ubiquinol-cytochrome c oxidoreductase and is part of a 5 kb transcript. The transcript also contains a pseudogene for ribosomal protein S14 called RPS15 and a tRNA(Ser) gene. Both the Cob and RPS15 genes are edited in the transcript. chrM:60235-61416 FORWARD;CDS PETB Encodes the cytochrome b(6) subunit of the cytochrome b6f…	cytochrome b/f complex 4;cytochrome b6 [Nicotiana sylvestris];cytochrome b6 [Nicotiana tabacum];cyt b6/f complex subunit IV [Atropa belladonna];cytochrome b6 [Nicotiana tomentosiformis];cytochrome b/f complex subunit IV [Nicotiana tabacum];cytochrome b6/f complex subunit IV [Atropa belladonna];apocytochrome b [Nicotiana tabacum];cytochrome b6 [Atropa belladonna];cytochrome b/f complex subunit IV …	cytochrome b6/f complex subunit IV [Oryza sativa Japonica Group];cytochrome b6;cytochrome b6 [Oryza sativa Japonica Group];cytochrome b6;apocytochrome b6 (alt.) [Oryza sativa];apocytochrome b6 [Oryza sativa];RecName: Full=Cytochrome b6;RecName: Full=Cytochrome b6-f complex subunit 4; AltName: Full=17 kDa polypeptide	NA	POPTR_0009s01040.1	genomic_reference:SL1.00sc04007 evidence_code:09F0H1E1IEG gene_region:4186243-4189803 functional_description:Cytochrome b6-f complex subunit 4 (AHRD V1 *-*NG B5LMQ4_CICAR); contains Interpro domain(s) IPR005870 Cytochrome b6/f complex, subunit IV ";genomic_reference:SL1.00sc02691 evidence_code:09F0H1E0IEG gene_region:157758-158709 functional_description:Cytochrome b (Fragment) (AHRD V1 ***G Q9T5A…	cytochrome b6/f complex subunit IV [Solanum tuberosum];cytochrome b6 [Solanum tuberosum];cytochrome b6/f complex subunit IV [Solanum tuberosum];apocytochrome b [Solanum tuberosum];cytochrome b6 [Solanum bulbocastanum];RecName: Full=Cytochrome b; AltName: Full=Complex III subunit 3; AltName: Full=Complex III subunit III; AltName: Full=Cytochrome b-c1 complex subunit 3; AltName: Full=Ubiquinol-cyto…	ubiquinol-cytochrome c reductase cytochrome b subunit [Agrobacterium vitis S4];cytochrome b6/f complex subunit IV [Vitis vinifera];cytochrome b [Vitis vinifera];ubiquinol-cytochrome c reductase cytochrome b subunit [Agrobacterium vitis S4];apocytochrome b [Plasmopara viticola];apocytochrome b [Vitis vinifera];RecName: Full=Cytochrome b6;unnamed protein product [Vitis vinifera];cytochrome b6 [Viti…
contig01086_4	L0-1057T3 Ice plant Lambda Uni-Zap XR expression library, 0 hours NaCl treatment Mesembryanthemum crystallinum cDNA clone L0-1057 5 similar to Cytochrome-c oxidase subunit I, mitochondrial (X57693) [Beta vulgaris], mRNA sequence;L30-1720T3 Ice plant Lambda Uni-Zap XR expression library, 30 hours NaCl treatment Mesembryanthemum crystallinum cDNA clone L30-1720 5, mRNA sequence;L0-2211T3 Ice plant …	CDS COX1 cytochrome c oxidase subunit 1 chrM:349830-351413 REVERSE	cytochrome oxidase subunit 1 [Bemisia tabaci];cytochrome oxidase subunit 1 [Nicotiana tabacum];cytochrome oxidase subunit 1 [Nicotiana tabacum];cytochrome oxidase subunit I [Nicotiana tabacum]	unnamed protein product [Oryza sativa]	NA	NA	genomic_reference:SL1.00sc03946 evidence_code:09F0H1E0IEG gene_region:1934101-1936572 functional_description:Cytochrome c oxidase subunit 1 (Fragment) (AHRD V1 ***G Q34882_SOLLC); contains Interpro domain(s) IPR000883 Cytochrome c oxidase, subunit I ";genomic_reference:SL1.00sc06788 evidence_code:09F0H1E0IEG gene_region:2510560-2512106 functional_description:Cytochrome c oxidase subunit 1 (Fragme…	cytochrome oxidase subunit I [Bemisia tabaci];cytochrome oxidase subunit I [Bemisia tabaci];cytochrome oxidase, subunit I [Solanum commersonii x Solanum tuberosum];cytochrome oxidase subunit I [Bemisia tabaci];cytochrome oxidase, subunit I [Solanum commersonii x Solanum tuberosum];cytochrome oxidase subunit I [Bemisia tabaci];cytochrome oxidase subunit I [Bemisia tabaci];cytochrome oxidase subuni…	cytochrome c oxidase subunit 1 [Vitis vinifera];cytochrome c oxidase subunit 1 [Vitis vinifera];cytochrome c oxidase subunit 1 [Vitis vinifera];cytochrome c oxidase subunit I [Agrobacterium vitis S4];cytochrome c oxidase subunit I [Agrobacterium vitis S4]
contig03011_3	L0-1057T3 Ice plant Lambda Uni-Zap XR expression library, 0 hours NaCl treatment Mesembryanthemum crystallinum cDNA clone L0-1057 5 similar to Cytochrome-c oxidase subunit I, mitochondrial (X57693) [Beta vulgaris], mRNA sequence;L30-1720T3 Ice plant Lambda Uni-Zap XR expression library, 30 hours NaCl treatment Mesembryanthemum crystallinum cDNA clone L30-1720 5, mRNA sequence;L30-108T3 Ice plant …	CDS COX1 cytochrome c oxidase subunit 1 chrM:349830-351413 REVERSE	cytochrome oxidase subunit 1 [Bemisia tabaci];cytochrome oxidase subunit 1 [Nicotiana tabacum];cytochrome oxidase subunit 1 [Nicotiana tabacum];cytochrome oxidase I [Phytophthora nicotianae];cytochrome oxidase subunit I [Nicotiana tabacum]	unnamed protein product [Oryza sativa]	NA	NA	genomic_reference:SL1.00sc01718 evidence_code:09F0H1E0IEG gene_region:6130-8491 functional_description:Cytochrome o ubiquinol oxidase subunit I (AHRD V1 ***G Q3Z4X2_SHISS); contains Interpro domain(s) IPR014207 Cytochrome o ubiquinol oxidase, subunit I ";genomic_reference:SL1.00sc06979 evidence_code:09F0H1E0IEG gene_region:54-1283 functional_description:Cytochrome c oxidase subunit 1 (Fragment) (…	cytochrome oxidase subunit I [Bemisia tabaci];cytochrome oxidase subunit I [Bemisia tabaci];cytochrome oxidase subunit I [Bemisia tabaci];cytochrome oxidase, subunit I [Solanum commersonii x Solanum tuberosum];cytochrome oxidase subunit I [Bemisia tabaci];cytochrome oxidase, subunit I [Solanum commersonii x Solanum tuberosum];cytochrome oxidase subunit I [Bemisia tabaci];cytochrome oxidase subuni…	cytochrome c oxidase subunit 1 [Vitis vinifera];cytochrome c oxidase subunit 1 [Vitis vinifera];cytochrome c oxidase subunit 1 [Vitis vinifera];cytochrome c oxidase subunit I [Agrobacterium vitis S4];unnamed protein product [Vitis vinifera];cytochrome o ubiquinol oxidase subunit I [Agrobacterium vitis S4];cytochrome c oxidase subunit I [Agrobacterium vitis S4];cytochrome o ubiquinol oxidase subun…
contig03935_4	NA	CDS COX1 cytochrome c oxidase subunit 1 chrM:349830-351413 REVERSE	cytochrome oxidase subunit 1 [Nicotiana tabacum];cytochrome oxidase subunit 1 [Nicotiana tabacum];cytochrome oxidase subunit I [Bemisia tabaci];cytochrome oxidase I [Phytophthora nicotianae];cytochrome oxidase subunit I [Nicotiana tabacum];cytochrome oxidase subunit I [Nicotiana tabacum]	unnamed protein product [Oryza sativa]	NA	NA	genomic_reference:SL1.00sc01718 evidence_code:09F0H1E0IEG gene_region:6130-8491 functional_description:Cytochrome o ubiquinol oxidase subunit I (AHRD V1 ***G Q3Z4X2_SHISS); contains Interpro domain(s) IPR014207 Cytochrome o ubiquinol oxidase, subunit I ";genomic_reference:SL1.00sc03946 evidence_code:09F0H1E0IEG gene_region:1934101-1936572 functional_description:Cytochrome c oxidase subunit 1 (Fra…	cytochrome oxidase, subunit I [Solanum commersonii x Solanum tuberosum];cytochrome oxidase subunit I [Solanum tuberosum];cytochrome oxidase, subunit I [Solanum commersonii x Solanum tuberosum]	cytochrome c oxidase subunit 1 [Vitis vinifera];cytochrome c oxidase subunit 1 [Vitis vinifera];cytochrome c oxidase subunit 1 [Vitis vinifera];cytochrome c oxidase subunit I [Agrobacterium vitis S4];cytochrome o ubiquinol oxidase subunit I [Agrobacterium vitis S4];cytochrome o ubiquinol oxidase subunit I [Agrobacterium vitis S4];cytochrome c oxidase subunit I [Agrobacterium vitis S4]
contig05229_5	L0-1057T3 Ice plant Lambda Uni-Zap XR expression library, 0 hours NaCl treatment Mesembryanthemum crystallinum cDNA clone L0-1057 5 similar to Cytochrome-c oxidase subunit I, mitochondrial (X57693) [Beta vulgaris], mRNA sequence;L30-1720T3 Ice plant Lambda Uni-Zap XR expression library, 30 hours NaCl treatment Mesembryanthemum crystallinum cDNA clone L30-1720 5, mRNA sequence;L0-2211T3 Ice plant …	CDS COX1 cytochrome c oxidase subunit 1 chrM:349830-351413 REVERSE	cytochrome oxidase subunit 1 [Bemisia tabaci];cytochrome oxidase subunit 1 [Nicotiana tabacum];cytochrome oxidase subunit 1 [Nicotiana tabacum];cytochrome oxidase subunit I [Nicotiana tabacum]	unnamed protein product [Oryza sativa]	NA	NA	genomic_reference:SL1.00sc03946 evidence_code:09F0H1E0IEG gene_region:1934101-1936572 functional_description:Cytochrome c oxidase subunit 1 (Fragment) (AHRD V1 ***G Q34882_SOLLC); contains Interpro domain(s) IPR000883 Cytochrome c oxidase, subunit I ";genomic_reference:SL1.00sc06788 evidence_code:09F0H1E0IEG gene_region:2510560-2512106 functional_description:Cytochrome c oxidase subunit 1 (Fragme…	cytochrome oxidase subunit I [Bemisia tabaci];cytochrome oxidase subunit I [Bemisia tabaci];cytochrome oxidase, subunit I [Solanum commersonii x Solanum tuberosum];cytochrome oxidase subunit I [Bemisia tabaci];cytochrome oxidase, subunit I [Solanum commersonii x Solanum tuberosum];cytochrome oxidase subunit I [Bemisia tabaci];cytochrome oxidase subunit I [Bemisia tabaci];cytochrome oxidase subuni…	cytochrome c oxidase subunit 1 [Vitis vinifera];cytochrome c oxidase subunit 1 [Vitis vinifera];cytochrome c oxidase subunit 1 [Vitis vinifera];cytochrome c oxidase subunit I [Agrobacterium vitis S4];cytochrome c oxidase subunit I [Agrobacterium vitis S4]
contig04182_3	NA	CDS COX2 cytochrome c oxidase subunit 2 chrM:40502-42628 REVERSE	cytochrome c oxidase subunit II [Phytophthora nicotianae];cytochrome c oxidase subunit II [Phytophthora glovera];cytochrome c oxidase subunit II [Phytophthora glovera];cytochrome c oxidase subunit II [Phytophthora glovera];cytochrome c oxidase subunit II [Phytophthora glovera];cytochrome c oxidase subunit II [Phytophthora nicotianae];cytochrome oxidase subunit 2 [Nicotiana tabacum];cytochrome oxi…	cytochrome C oxidase polypeptide II [Oryza sativa]	NA	NA	genomic_reference:SL1.00sc07137 evidence_code:09F0H1E0IEG gene_region:141-2404 functional_description:cytochrome c oxidase subunit 2 (AHRD V1 *-*NG ATMG00160.1); contains Interpro domain(s) IPR002429 Cytochrome c oxidase subunit II C-terminal ";genomic_reference:SL1.00sc03897 evidence_code:09F0H1E0IEG gene_region:1656531-1663481 functional_description:cytochrome c oxidase subunit 2 (AHRD V1 *-*NG…	cytochrome c oxidase subunit II [Phytophthora erythroseptica];cytochrome c oxidase subunit II [Phytophthora infestans];cytochrome c oxidase subunit II [Phytophthora infestans];cytochrome c oxidase subunit II [Phytophthora erythroseptica];cytochrome c oxidase subunit II [Phytophthora erythroseptica];cytochrome c oxidase subunit II [Solanum tuberosum]	cytochrome c oxidase subunit II [Agrobacterium vitis S4];cytochrome c oxidase subunit 2 [Vitis vinifera];cytochrome c oxidase subunit II [Agrobacterium vitis S4];cox2 [Vitis vinifera];unnamed protein product [Vitis vinifera];cox2 [Vitis vinifera]
contig01668_3	L0-3223T3 Ice plant Lambda Uni-Zap XR expression library, 0 hours NaCl treatment Mesembryanthemum crystallinum cDNA clone L0-3223 5, mRNA sequence;MCS001H03_150254 Ice plant Lambda Uni-Zap XR expression library, 5 days 0.5 M NaCl treatment, Crassulacean acid metabolism, phase I (2 AM). Mesembryanthemum crystallinum cDNA clone MCS001H03 5, mRNA sequence;L48-1652T3 Ice plant Lambda Uni-Zap XR expre…	CDS CPN60B, LEN1 CPN60B (CHAPERONIN 60 BETA); ATP binding protein binding chr1:20715717-20718673 REVERSE;CDS HSP60-2 HSP60-2 (HEAT SHOCK PROTEIN 60-2); ATP binding chr2:14075093-14078568 REVERSE;CDS N/A ATP binding protein binding chr5:22874058-22876966 FORWARD;CDS CPN60B, LEN1 CPN60B (CHAPERONIN 60 BETA); ATP binding protein binding chr1:20715717-20718673 REVERSE;CDS N/A chaperonin, putative chr…	NA	Os03g0143400 [Oryza sativa Japonica Group];mitochondrial chaperonin-60 [Oryza sativa Japonica Group];unnamed protein product [Oryza sativa];unnamed protein product [Oryza sativa];unnamed protein product [Oryza sativa];unnamed protein product [Oryza sativa];Os10g0462900 [Oryza sativa Japonica Group];unnamed protein product [Oryza sativa];unnamed protein product [Oryza sativa];putative rubisco subu…	NA	POPTR_0015s15190.1;POPTR_0003s17250.1;POPTR_0010s14520.1;POPTR_0003s20870.1;POPTR_0015s15270.1;POPTR_0002s25420.1;POPTR_0009s01470.1;POPTR_0001s03980.1;POPTR_0003s04540.1;POPTR_0015s15130.1;POPTR_0015s15160.1;POPTR_0001s14040.1;POPTR_0004s22340.1	genomic_reference:SL1.00sc06487 evidence_code:09F1H1E1IEG gene_region:308408-312459 functional_description:RuBisCO large subunit-binding protein subunit beta, chloroplastic (AHRD V1 ***NG P08927); contains Interpro domain(s) IPR001844 Chaperonin Cpn60 ";genomic_reference:SL1.00sc04337 evidence_code:09F1H1E1IEG gene_region:3938338-3944131 functional_description:Chaperonin CPN60, mitochondrial (AHR…	unnamed protein product [Solanum tuberosum];unnamed protein product [Solanum tuberosum];unnamed protein product [Solanum tuberosum];unnamed protein product [Solanum tuberosum];unnamed protein product [Solanum tuberosum];chaperonin-60 beta subunit [Solanum tuberosum];unnamed protein product [Solanum tuberosum];unnamed protein product [Solanum tuberosum]	PREDICTED: hypothetical protein [Vitis vinifera];chaperonin [Agrobacterium vitis S4];PREDICTED: hypothetical protein [Vitis vinifera];PREDICTED: hypothetical protein [Vitis vinifera];unnamed protein product [Vitis vinifera];unnamed protein product [Vitis vinifera];PREDICTED: hypothetical protein [Vitis vinifera];hypothetical protein [Vitis vinifera];PREDICTED: hypothetical protein [Vitis vinifera…
contig04265_3	NA	CDS DDM1, CHR01, CHR1, CHA1, SOM4, SOM1, ATDDM1 CHR1 (CHROMATIN REMODELING 1); ATPase helicase chr5:26649050-26652869 FORWARD;CDS CHR4 CHR4 (CHROMATIN REMODELING 4); ATP binding DNA binding chromatin binding helicase nucleic acid binding protein binding zinc ion binding chr5:18083659-18092162 REVERSE;CDS CHR17 CHR17 (CHROMATIN REMODELING FACTOR17); ATP binding DNA binding DNA-dependent ATPase hel…	NA	Putative SWI/SNF related, matrix associated, actin dependent regulator of chromatin [Oryza sativa];hypothetical protein OsJ_29535 [Oryza sativa Japonica Group];hypothetical protein OsJ_24338 [Oryza sativa Japonica Group]	NA	POPTR_0008s14930.1;POPTR_0010s02180.3;POPTR_0016s04280.1;POPTR_0019s15030.1;POPTR_0003s10950.1;POPTR_0010s02180.2;POPTR_0001s00550.1;POPTR_0010s02180.1;POPTR_0006s04570.1;POPTR_0010s10160.1;POPTR_0007s12710.1;POPTR_0001s26030.1	genomic_reference:SL1.00sc05992 evidence_code:09F0H1E1IEG gene_region:137220-147779 functional_description:CHR11 CHROMATIN-REMODELING PROTEIN 11 ATP binding / DNA binding / DNA-dependent ATPase/ helicase/ hydrolase acting on acid anhydrides in phosphorus-containing anhydrides / nucleic acid binding / nucleosome binding (AHRD V1 *-*G AT3G06400.1); contains Interpro domain(s) IPR000330 SNF2-related…	NA	helicase [Agrobacterium vitis S4];PREDICTED: hypothetical protein [Vitis vinifera];hypothetical protein [Vitis vinifera];PREDICTED: hypothetical protein [Vitis vinifera];unnamed protein product [Vitis vinifera];PREDICTED: hypothetical protein [Vitis vinifera];helicase [Agrobacterium vitis S4];helicase SNF2 family [Agrobacterium vitis S4];helicase SNF2 family [Agrobacterium vitis S4];unnamed prote…
contig04249_8	NA	CDS DEG5, DEGP5, HHOA DEG5 (DEGP PROTEASE 5); catalytic serine-type endopeptidase serine-type peptidase chr4:10149235-10151051 FORWARD;CDS DEGP8, DEG8 DEG8; peptidase serine-type peptidase chr5:15942883-15945676 FORWARD;CDS N/A catalytic protein binding serine-type endopeptidase serine-type peptidase chr5:9789899-9792235 REVERSE;CDS DegP10 DegP10 (DegP protease 10); catalytic protein binding seri…	NA	NA	LB2336 cDNA library of Limonium bicolor (Bunge) Kuntze Limonium bicolor cDNA clone LB2336.abd, mRNA sequence;0201_1155 cDNA library of Limonium bicolor Limonium bicolor cDNA, mRNA sequence	POPTR_0004s13440.2;POPTR_0015s08440.1;POPTR_0004s08740.1;POPTR_0008s07940.1;POPTR_0012s07930.2;POPTR_0013s01900.1;POPTR_0020s00220.1;POPTR_0012s07930.1;POPTR_0004s13440.1;POPTR_0014s12970.1;POPTR_0011s02330.1;POPTR_0001s34960.1	genomic_reference:SL1.00sc06019 evidence_code:09F0H1E1IEG gene_region:4476896-4486170 functional_description:DEGP2 serine-type endopeptidase/ serine-type peptidase (AHRD V1 *--NG AT2G47940.1); contains Interpro domain(s) IPR015724 Serine endopeptidase DegP2 ";genomic_reference:SL1.00sc00090 evidence_code:09F1H1E1IEG gene_region:3411448-3415204 functional_description:Protease Do-like 1, chloroplas…	NA	serine protease DO-like protease [Agrobacterium vitis S4];PREDICTED: hypothetical protein [Vitis vinifera];unnamed protein product [Vitis vinifera];serine protease [Agrobacterium vitis S4];PREDICTED: similar to DEG8/DEGP8 (DEGP PROTEASE 8); peptidase/ serine-type peptidase/ trypsin [Vitis vinifera];unnamed protein product [Vitis vinifera];unnamed protein product [Vitis vinifera];PREDICTED: hypoth…
contig04402_3	NA	CDS DEG5, DEGP5, HHOA DEG5 (DEGP PROTEASE 5); catalytic serine-type endopeptidase serine-type peptidase chr4:10149235-10151051 FORWARD;CDS DEGP8, DEG8 DEG8; peptidase serine-type peptidase chr5:15942883-15945676 FORWARD;CDS N/A catalytic protein binding serine-type endopeptidase serine-type peptidase chr5:9789899-9792235 REVERSE;CDS DegP13 DegP13 (DegP protease 13); catalytic protein binding seri…	NA	NA	LB2336 cDNA library of Limonium bicolor (Bunge) Kuntze Limonium bicolor cDNA clone LB2336.abd, mRNA sequence;0201_1155 cDNA library of Limonium bicolor Limonium bicolor cDNA, mRNA sequence	POPTR_0004s13440.2;POPTR_0015s08440.1;POPTR_0012s07930.2;POPTR_0013s01900.1;POPTR_0012s07930.1;POPTR_0004s13440.1;POPTR_0001s34960.1;POPTR_0011s02330.1	genomic_reference:SL1.00sc06019 evidence_code:09F0H1E1IEG gene_region:4476896-4486170 functional_description:DEGP2 serine-type endopeptidase/ serine-type peptidase (AHRD V1 *--NG AT2G47940.1); contains Interpro domain(s) IPR015724 Serine endopeptidase DegP2 ";genomic_reference:SL1.00sc00090 evidence_code:09F1H1E1IEG gene_region:3411448-3415204 functional_description:Protease Do-like 1, chloroplas…	NA	PREDICTED: hypothetical protein [Vitis vinifera];serine protease DO-like protease [Agrobacterium vitis S4];unnamed protein product [Vitis vinifera];serine protease [Agrobacterium vitis S4];PREDICTED: similar to DEG8/DEGP8 (DEGP PROTEASE 8); peptidase/ serine-type peptidase/ trypsin [Vitis vinifera];PREDICTED: hypothetical protein [Vitis vinifera];unnamed protein product [Vitis vinifera];PREDICTED…
contig00076_9	NA	CDS DEGP8, DEG8 DEG8; peptidase serine-type peptidase chr5:15942883-15945676 FORWARD;CDS DEGP1, Deg1 DEGP1 (DegP protease 1); serine-type endopeptidase serine-type peptidase chr3:10366659-10368864 REVERSE	NA	NA	NA	NA	genomic_reference:SL1.00sc01104 evidence_code:09F0H1E0IEG gene_region:72828-73643 functional_description:Periplasmic serine peptidase DegS (AHRD V1 ***NG B5YSW1_ECO5E); contains Interpro domain(s) IPR011783 Peptidase S1C, DegS "	NA	serine protease [Agrobacterium vitis S4];unnamed protein product [Vitis vinifera];serine protease [Agrobacterium vitis S4];PREDICTED: hypothetical protein [Vitis vinifera]
contig00247_11	MCT033F12_173097 Ice plant Lambda Uni-Zap XR expression library, 5 days 0.5 M NaCl treatment, Crassulacean acid metabolism, phase IV (5:30 PM). Mesembryanthemum crystallinum cDNA clone MCT033F12 5, mRNA sequence	CDS DRT102 DRT102 (DNA-DAMAGE-REPAIRTOLERATION 2) chr3:1346431-1347363 REVERSE	NA	NA	NA	NA	NA	NA	NA
contig02905_4	NA	CDS DXR, PDE129 DXR (1-DEOXY-D-XYLULOSE 5-PHOSPHATE REDUCTOISOMERASE); 1-deoxy-D-xylulose-5-phosphate reductoisomerase chr5:25214358-25217292 REVERSE	1-deoxy-D-xylulose-5-phosphate reductoisomerase [Nicotiana tabacum]	1-deoxy-D-xylulose 5-phosphate reductoisomerase precursor [Oryza sativa]	NA	POPTR_0012s08230.2;POPTR_0012s08230.1;POPTR_0012s08230.3;POPTR_0015s08740.1	genomic_reference:SL1.00sc02749 evidence_code:09F1H1E1IEG gene_region:1421611-1426679 functional_description:1-deoxy-D-xylulose-5-phosphate reductoisomerase (AHRD V1 ***G Q947C3_SOLLC); contains Interpro domain(s) IPR003821 1-deoxy-D-xylulose 5-phosphate reductoisomerase "	NA	NA
contig01324_16	MCS027B11_152832 Ice plant Lambda Uni-Zap XR expression library, 5 days 0.5 M NaCl treatment, Crassulacean acid metabolism, phase I (2 AM). Mesembryanthemum crystallinum cDNA clone MCS027B11 5, mRNA sequence	CDS ECHID, DHNS ECHID (ENOYL-COA HYDRATASEISOMERASE D); catalytic naphthoate synthase chr1:22305988-22308092 REVERSE	NA	unnamed protein product [Oryza sativa];unnamed protein product [Oryza sativa]	NA	POPTR_0001s33750.1	genomic_reference:SL1.00sc00395 evidence_code:09F0H1E1IEG gene_region:4926906-4930216 functional_description:Naphthoate synthase (AHRD V1 ***G A8I2W2_CHLRE); contains Interpro domain(s) IPR010198 Naphthoate synthase ";genomic_reference:SL1.00sc02465 evidence_code:09F0H1E0IEG gene_region:2326-6837 functional_description:Naphthoate synthase (AHRD V1 *-*NG Q0TFH9_ECOL5); contains Interpro domain(s) …	NA	unnamed protein product [Vitis vinifera];PREDICTED: hypothetical protein [Vitis vinifera];unnamed protein product [Vitis vinifera];hypothetical protein [Vitis vinifera];unnamed protein product [Vitis vinifera]
contig00902_3	MCS027B11_152832 Ice plant Lambda Uni-Zap XR expression library, 5 days 0.5 M NaCl treatment, Crassulacean acid metabolism, phase I (2 AM). Mesembryanthemum crystallinum cDNA clone MCS027B11 5, mRNA sequence	CDS ECHID, DHNS ECHID (ENOYL-COA HYDRATASEISOMERASE D); catalytic naphthoate synthase chr1:22305988-22308092 REVERSE;CDS ATDCI1, DCI1 ATDCI1 (DELTA(3,5),DELTA(2,4)-DIENOYL-COA ISOMERASE 1); delta3,5-delta2,4-dienoyl-CoA isomerase enoyl-CoA hydratase chr5:17367947-17369113 FORWARD;CDS N/A enoyl-CoA hydratase, putative chr4:9454931-9456309 REVERSE;CDS ECHIA, E-COAH-2 ECHIA (ENOYL-COA HYDRATASEISOME…	multifunctional protein [Nicotiana tabacum]	unnamed protein product [Oryza sativa];unnamed protein product [Oryza sativa];unnamed protein product [Oryza sativa];unnamed protein product [Oryza sativa];putative enoyl-CoA hydratase [Oryza sativa];unnamed protein product [Oryza sativa];unnamed protein product [Oryza sativa];putative enoyl-CoA hydratase [Oryza sativa];unnamed protein product [Oryza sativa];unnamed protein product [Oryza sativa]…	NA	POPTR_0008s10410.1;POPTR_0001s33750.1;POPTR_0001s13400.1;POPTR_0010s15640.1;POPTR_0001s15320.1	genomic_reference:SL1.00sc05597 evidence_code:09F1H1E1IEG gene_region:7015827-7026705 functional_description:ATDCI1 DELTA 3 5 DELTA 2 4 -DIENOYL-COA ISOMERASE 1 delta3 5-delta2 4-dienoyl-CoA isomerase/ enoyl-CoA hydratase (AHRD V1 ***G AT5G43280.1); contains Interpro domain(s) IPR001753 Crotonase, core ";genomic_reference:SL1.00sc01518 evidence_code:09F0H1E1IEG gene_region:163933-174992 functiona…	NA	enoyl-CoA hydratase [Agrobacterium vitis S4];enoyl-CoA hydratase/isomerase [Agrobacterium vitis S4];unnamed protein product [Vitis vinifera];unnamed protein product [Vitis vinifera];PREDICTED: hypothetical protein [Vitis vinifera];unnamed protein product [Vitis vinifera];Enoyl-CoA hydratase/isomerase family protein [Agrobacterium vitis S4];hypothetical protein [Vitis vinifera];unnamed protein pro…
contig01366_16	NA	CDS ECHID, DHNS ECHID (ENOYL-COA HYDRATASEISOMERASE D); catalytic naphthoate synthase chr1:22305988-22308092 REVERSE;CDS ATDCI1, DCI1 ATDCI1 (DELTA(3,5),DELTA(2,4)-DIENOYL-COA ISOMERASE 1); delta3,5-delta2,4-dienoyl-CoA isomerase enoyl-CoA hydratase chr5:17367947-17369113 FORWARD;CDS ATDCI1 ATDCI1 (DELTA(3,5),DELTA(2,4)-DIENOYL-COA ISOMERASE 1); delta3,5-delta2,4-dienoyl-CoA isomerase enoyl-CoA h…	multifunctional protein [Nicotiana tabacum]	unnamed protein product [Oryza sativa];unnamed protein product [Oryza sativa];putative enoyl-CoA hydratase [Oryza sativa];unnamed protein product [Oryza sativa];unnamed protein product [Oryza sativa];peroxisomal multifunctional protein [Oryza sativa];unnamed protein product [Oryza sativa];unnamed protein product [Oryza sativa];unnamed protein product [Oryza sativa];unnamed protein product [Oryza …	NA	POPTR_0003s16510.1;POPTR_0003s07870.1;POPTR_0010s15640.1;POPTR_0008s22410.1;POPTR_0001s15320.1;POPTR_0008s10410.1;POPTR_0008s22410.2;POPTR_0001s13400.1;POPTR_0018s08940.1	genomic_reference:SL1.00sc01518 evidence_code:09F0H1E1IEG gene_region:163933-174992 functional_description:enoyl-CoA hydratase/isomerase family protein (AHRD V1 *-*NG AT1G06550.1); contains Interpro domain(s) IPR011880 Phenylacetate-CoA ligase IPR011967 3-hydroxyacyl-CoA dehydrogenase PaaC ";genomic_reference:SL1.00sc05597 evidence_code:09F1H1E1IEG gene_region:7015827-7026705 functional_descripti…	NA	unnamed protein product [Vitis vinifera];PREDICTED: hypothetical protein [Vitis vinifera];unnamed protein product [Vitis vinifera];unnamed protein product [Vitis vinifera];enoyl-CoA hydratase [Agrobacterium vitis S4];PREDICTED: hypothetical protein [Vitis vinifera];unnamed protein product [Vitis vinifera];unnamed protein product [Vitis vinifera];unnamed protein product [Vitis vinifera];hypothetic…
contig01289_8	L48-2980T3 Ice plant Lambda Uni-Zap XR expression library, 48 hours NaCl treatment Mesembryanthemum crystallinum cDNA clone L48-2980 5, mRNA sequence;MCA051C11_21228 Ice plant Lambda Uni-Zap XR expression library, 0 hours NaCl treatment prescreened for removal of highly abundant transcripts Mesembryanthemum crystallinum cDNA clone MCA051C11 5, mRNA sequence	CDS EDA9 EDA9 (embryo sac development arrest 9); ATP binding chr4:16374041-16376561 REVERSE;CDS PGDH PGDH (3-PHOSPHOGLYCERATE DEHYDROGENASE); phosphoglycerate dehydrogenase chr1:6101157-6104979 FORWARD;CDS FDH FDH (FORMATE DEHYDROGENASE); NAD or NADH binding binding catalytic cofactor binding oxidoreductase, acting on the CH-OH group of donors, NAD or NADP as acceptor chr5:4777043-4779190 FORWARD…	NA	unnamed protein product [Oryza sativa];hypothetical protein OsJ_27507 [Oryza sativa Japonica Group];unnamed protein product [Oryza sativa]	NA	POPTR_0004s18190.1;POPTR_0001s30820.1;POPTR_0009s09950.1;POPTR_0010s25600.1;POPTR_0008s01000.1;POPTR_0002s12420.1;POPTR_0014s02290.1	genomic_reference:SL1.00sc05477 evidence_code:09F1H1E1IEG gene_region:1875927-1879215 functional_description:Hydroxypyruvate reductase (AHRD V1 ***NG Q93XV7_9ROSI); contains Interpro domain(s) IPR006140 D-isomer specific 2-hydroxyacid dehydrogenase, NAD-binding ";genomic_reference:SL1.00sc04007 evidence_code:09F0H1E1IEG gene_region:4734893-4737533 functional_description:Phosphoglycerate dehydroge…	putative D-isomer specific 2-hydroxyacid dehydrogenase [Staphylococcus aureus subsp. aureus MRSA252]	hypothetical protein [Vitis vinifera];unnamed protein product [Vitis vinifera];D-3-phosphoglycerate dehydrogenase [Agrobacterium vitis S4];D-3-phosphoglycerate dehydrogenase [Agrobacterium vitis S4];PREDICTED: hypothetical protein [Vitis vinifera];hypothetical protein [Vitis vinifera];unnamed protein product [Vitis vinifera];D-3-phosphoglycerate dehydrogenase [Agrobacterium vitis S4];D-3-phosphog…
contig04722_4	L30-1083T3 Ice plant Lambda Uni-Zap XR expression library, 30 hours NaCl treatment Mesembryanthemum crystallinum cDNA clone L30-1083 5 similar to Formate dehydrogenase precursor, mitochondrial (Z21493) [Solanum tuberosum], mRNA sequence;L48-2980T3 Ice plant Lambda Uni-Zap XR expression library, 48 hours NaCl treatment Mesembryanthemum crystallinum cDNA clone L48-2980 5, mRNA sequence;MCT022C10_17…	CDS EDA9 EDA9 (embryo sac development arrest 9); ATP binding chr4:16374041-16376561 REVERSE;CDS PGDH PGDH (3-PHOSPHOGLYCERATE DEHYDROGENASE); phosphoglycerate dehydrogenase chr1:6101157-6104979 FORWARD;CDS N/A oxidoreductase family protein chr2:18796000-18796560 FORWARD;CDS N/A oxidoreductase family protein chr2:18796000-18797089 FORWARD	NA	unnamed protein product [Oryza sativa];hypothetical protein OsJ_27507 [Oryza sativa Japonica Group];unnamed protein product [Oryza sativa]	NA	POPTR_0001s30820.1;POPTR_0009s09950.1;POPTR_0010s25600.1;POPTR_0008s01000.1	genomic_reference:SL1.00sc04007 evidence_code:09F0H1E1IEG gene_region:4734893-4737533 functional_description:Phosphoglycerate dehydrogenase (AHRD V1 ***G Q9LT69_ARATH); contains Interpro domain(s) IPR015508 D-3-phosphogylcerate Dehydrogenase ";genomic_reference:SL1.00sc01518 evidence_code:09F0H1E0IEG gene_region:149129-150073 functional_description:D-lactate dehydrogenase (AHRD V1 ***NG C6UH22_EC…	putative D-isomer specific 2-hydroxyacid dehydrogenase [Staphylococcus aureus subsp. aureus MRSA252]	PREDICTED: hypothetical protein [Vitis vinifera];D-3-phosphoglycerate dehydrogenase [Agrobacterium vitis S4];2-hydroxyacid dehydrogenase [Agrobacterium vitis S4];D-3-phosphoglycerate dehydrogenase [Agrobacterium vitis S4];2-hydroxyacid dehydrogenase [Agrobacterium vitis S4];D-isomer specific 2-hydroxyacid dehydrogenases family protein [Agrobacterium vitis S4];D-isomer specific 2-hydroxyacid dehyd…
contig00658_6	NA	CDS EDD1, EDD EDD1 (EMBRYO-DEFECTIVE-DEVELOPMENT 1); glycine-tRNA ligase chr3:17763111-17770964 FORWARD	NA	NA	NA	POPTR_0014s04810.1	genomic_reference:SL1.00sc01236 evidence_code:09F0H1E0IEG gene_region:38615-41997 functional_description:Glycyl-tRNA synthetase subunit alpha (AHRD V1 *-*G C6UH72_ECOBR); contains Interpro domain(s) IPR002311 Glycyl-tRNA synthetase, class IIc, beta subunit, N-terminal IPR015944 Glycyl-tRNA synthetase, class IIc, beta subunit ";genomic_reference:SL1.00sc04444 evidence_code:09F0H1E1IEG gene_region:…	NA	glycyl-tRNA synthetase beta chain [Agrobacterium vitis S4];glycyl-tRNA synthetase beta chain [Agrobacterium vitis S4];unnamed protein product [Vitis vinifera];PREDICTED: hypothetical protein [Vitis vinifera]
contig01747_9	NA	CDS EDD1, EDD EDD1 (EMBRYO-DEFECTIVE-DEVELOPMENT 1); glycine-tRNA ligase chr3:17763111-17770964 FORWARD	NA	NA	NA	POPTR_0014s04810.1	genomic_reference:SL1.00sc01236 evidence_code:09F0H1E0IEG gene_region:38615-41997 functional_description:Glycyl-tRNA synthetase subunit alpha (AHRD V1 *-*G C6UH72_ECOBR); contains Interpro domain(s) IPR002311 Glycyl-tRNA synthetase, class IIc, beta subunit, N-terminal IPR015944 Glycyl-tRNA synthetase, class IIc, beta subunit ";genomic_reference:SL1.00sc04444 evidence_code:09F0H1E1IEG gene_region:…	NA	glycyl-tRNA synthetase beta chain [Agrobacterium vitis S4];glycyl-tRNA synthetase beta chain [Agrobacterium vitis S4];PREDICTED: hypothetical protein [Vitis vinifera];unnamed protein product [Vitis vinifera]
contig02390_3	NA	CDS EDS5, SID1 EDS5 (ENHANCED DISEASE SUSCEPTIBILITY 5); antiporter multidrug efflux pump transporter chr4:18185740-18188898 FORWARD	NA	NA	NA	NA	genomic_reference:SL1.00sc05477 evidence_code:09F0H1E1IEG gene_region:1025315-1031309 functional_description:Enhanced disease susceptibility 5 (AHRD V1 ***NG Q8LDE3_ARATH); contains Interpro domain(s) IPR002528 Multi antimicrobial extrusion protein MatE "	NA	NA
contig03104_8	MCT018E06_167165 Ice plant Lambda Uni-Zap XR expression library, 5 days 0.5 M NaCl treatment, Crassulacean acid metabolism, phase IV (5:30 PM). Mesembryanthemum crystallinum cDNA clone MCT018E06 5, mRNA sequence	CDS ELF6 ELF6 (EARLY FLOWERING 6); transcription factor chr5:1169544-1174638 FORWARD;CDS N/A zinc finger (C2H2 type) family protein chr4:3764499-3766177 REVERSE;CDS TFIIIA TFIIIA (TRANSCRIPTION FACTOR IIIA); 5S rDNA binding 5S rRNA binding nucleic acid binding transcription factor zinc ion binding chr1:27115082-27117228 FORWARD;CDS REF6 REF6 (RELATIVE OF EARLY FLOWERING 6); nucleic acid binding t…	WREBP-2 [Nicotiana tabacum]	NA	NA	POPTR_0002s26430.1;POPTR_0006s13130.1;POPTR_0012s09390.1;POPTR_0022s00900.1;POPTR_0013s11300.2;POPTR_0005s02730.1;POPTR_0013s11300.1;POPTR_0010s23160.1;POPTR_0015s10040.1;POPTR_0002s20950.1;POPTR_0004s23050.1;POPTR_0008s03760.1	genomic_reference:SL1.00sc01656 evidence_code:09F0H1E0IEG gene_region:2850477-2851859 functional_description:AZF2 ARABIDOPSIS ZINC-FINGER PROTEIN 2 DNA binding / nucleic acid binding / transcription factor/ transcription repressor/ zinc ion binding (AHRD V1 *-*G AT3G19580.2); contains Interpro domain(s) IPR007087 Zinc finger, C2H2-type ";genomic_reference:SL1.00sc05390 evidence_code:09F0H1E0IEG g…	NA	unnamed protein product [Vitis vinifera];PREDICTED: hypothetical protein [Vitis vinifera];hypothetical protein [Vitis vinifera];unnamed protein product [Vitis vinifera];PREDICTED: hypothetical protein [Vitis vinifera];PREDICTED: hypothetical protein [Vitis vinifera];PREDICTED: hypothetical protein [Vitis vinifera];unnamed protein product [Vitis vinifera]
contig01687_7	NA	CDS emb1027 emb1027 (embryo defective 1027); ATP binding aminoacyl-tRNA ligase arginine-tRNA ligase nucleotide binding chr4:13308400-13313109 REVERSE;CDS N/A arginyl-tRNA synthetase, putative arginine--tRNA ligase, putative chr1:24819064-24822277 REVERSE	NA	NA	NA	POPTR_0002s19960.1	genomic_reference:SL1.00sc01904 evidence_code:09F0H1E0IEG gene_region:215655-218011 functional_description:Arginyl-tRNA synthetase (AHRD V1 ***G C6UJW6_ECOBR); contains Interpro domain(s) IPR001278 Arginyl-tRNA synthetase, class Ic ";genomic_reference:SL1.00sc07122 evidence_code:09F0H1E1IEG gene_region:230100-240363 functional_description:Arginyl-tRNA synthetase (AHRD V1 ***G O23247_ARATH); conta…	NA	arginyl-tRNA synthetase [Agrobacterium vitis S4];arginyl-tRNA synthetase [Agrobacterium vitis S4]
contig04510_5	MP20C09 MP Mesembryanthemum crystallinum cDNA 5 similar to alanyl-trna synthetase, mRNA sequence	CDS EMB1030 EMB1030 (EMBRYO DEFECTIVE 1030); ATP binding alanine-tRNA ligase ligase, forming aminoacyl-tRNA and related compounds nucleic acid binding nucleotide binding chr5:7616221-7619961 REVERSE	NA	hypothetical protein OsJ_20798 [Oryza sativa Japonica Group]	NA	POPTR_0009s14340.1	genomic_reference:SL1.00sc05477 evidence_code:09F0H1E1IEG gene_region:2150438-2158896 functional_description:Alanyl-tRNA synthetase (AHRD V1 ***G B8HUZ9_CYAP4); contains Interpro domain(s) IPR002318 Alanyl-tRNA synthetase, class IIc ";genomic_reference:SL1.00sc04889 evidence_code:09F0H1E1IEG gene_region:618643-639698 functional_description:Alanyl-tRNA synthetase (AHRD V1 ***G C1EDP7_9CHLO); conta…	NA	PREDICTED: hypothetical protein [Vitis vinifera];alanyl-tRNA synthetase [Agrobacterium vitis S4];unnamed protein product [Vitis vinifera];unnamed protein product [Vitis vinifera];PREDICTED: hypothetical protein [Vitis vinifera];unnamed protein product [Vitis vinifera];alanyl-tRNA synthetase [Agrobacterium vitis S4]
contig03321_3	NA	CDS EMB1030 EMB1030 (EMBRYO DEFECTIVE 1030); ATP binding alanine-tRNA ligase ligase, forming aminoacyl-tRNA and related compounds nucleic acid binding nucleotide binding chr5:7616221-7619961 REVERSE;CDS ALATS, ACD ALATS (ALANYL-TRNA SYNTHETASE); ATP binding alanine-tRNA ligase ligase, forming aminoacyl-tRNA and related compounds nucleic acid binding nucleotide binding chr1:18591429-18598311 REVER…	NA	hypothetical protein OsJ_23751 [Oryza sativa Japonica Group];hypothetical protein OsJ_20798 [Oryza sativa Japonica Group]	NA	POPTR_0009s14340.1;POPTR_0005s09710.1	genomic_reference:SL1.00sc05477 evidence_code:09F0H1E1IEG gene_region:2150438-2158896 functional_description:Alanyl-tRNA synthetase (AHRD V1 ***G B8HUZ9_CYAP4); contains Interpro domain(s) IPR002318 Alanyl-tRNA synthetase, class IIc ";genomic_reference:SL1.00sc04889 evidence_code:09F0H1E1IEG gene_region:618643-639698 functional_description:Alanyl-tRNA synthetase (AHRD V1 ***G C1EDP7_9CHLO); conta…	NA	PREDICTED: hypothetical protein [Vitis vinifera];alanyl-tRNA synthetase [Agrobacterium vitis S4];unnamed protein product [Vitis vinifera];unnamed protein product [Vitis vinifera];PREDICTED: hypothetical protein [Vitis vinifera];alanyl-tRNA synthetase [Agrobacterium vitis S4];unnamed protein product [Vitis vinifera]
contig00445_7	NA	CDS EMB1144 EMB1144 (embryo defective 1144); chorismate synthase chr1:18065154-18067956 REVERSE	NA	NA	NA	POPTR_0008s04040.1;POPTR_0010s22840.1	genomic_reference:SL1.00sc04857 evidence_code:09F1H1E1IEG gene_region:710365-718236 functional_description:Chorismate synthase (AHRD V1 ***G A5APN1_VITVI); contains Interpro domain(s) IPR000453 Chorismate synthase ";genomic_reference:SL1.00sc04168 evidence_code:09F1H1E1IEG gene_region:10512821-10519900 functional_description:Chorismate synthase (AHRD V1 ***G A5APN1_VITVI); contains Interpro domai…	NA	chorismate synthase [Vitis vinifera];chorismate synthase [Agrobacterium vitis S4];hypothetical protein [Vitis vinifera];PREDICTED: hypothetical protein [Vitis vinifera];PREDICTED: hypothetical protein [Vitis vinifera];chorismate synthase [Agrobacterium vitis S4];unnamed protein product [Vitis vinifera];unnamed protein product [Vitis vinifera]
contig00654_8	NA	CDS EMB1144 EMB1144 (embryo defective 1144); chorismate synthase chr1:18065399-18067956 REVERSE;CDS EMB1144 EMB1144 (embryo defective 1144); chorismate synthase chr1:18065399-18067956 REVERSE;CDS EMB1144 EMB1144 (embryo defective 1144); chorismate synthase chr1:18065154-18067956 REVERSE	NA	NA	NA	POPTR_0008s04040.1;POPTR_0010s22840.1	genomic_reference:SL1.00sc04857 evidence_code:09F1H1E1IEG gene_region:710365-718236 functional_description:Chorismate synthase (AHRD V1 ***G A5APN1_VITVI); contains Interpro domain(s) IPR000453 Chorismate synthase ";genomic_reference:SL1.00sc04168 evidence_code:09F1H1E1IEG gene_region:10512821-10519900 functional_description:Chorismate synthase (AHRD V1 ***G A5APN1_VITVI); contains Interpro domai…	NA	chorismate synthase [Vitis vinifera];hypothetical protein [Vitis vinifera];unnamed protein product [Vitis vinifera];unnamed protein product [Vitis vinifera];chorismate synthase [Agrobacterium vitis S4];PREDICTED: hypothetical protein [Vitis vinifera];PREDICTED: hypothetical protein [Vitis vinifera];chorismate synthase [Agrobacterium vitis S4]
contig01821_8	NA	CDS EMB1144 EMB1144 (embryo defective 1144); chorismate synthase chr1:18065399-18067956 REVERSE;CDS EMB1144 EMB1144 (embryo defective 1144); chorismate synthase chr1:18065399-18067956 REVERSE;CDS EMB1144 EMB1144 (embryo defective 1144); chorismate synthase chr1:18065154-18067956 REVERSE	NA	NA	NA	POPTR_0008s04040.1;POPTR_0010s22840.1	genomic_reference:SL1.00sc04857 evidence_code:09F1H1E1IEG gene_region:710365-718236 functional_description:Chorismate synthase (AHRD V1 ***G A5APN1_VITVI); contains Interpro domain(s) IPR000453 Chorismate synthase ";genomic_reference:SL1.00sc04168 evidence_code:09F1H1E1IEG gene_region:10512821-10519900 functional_description:Chorismate synthase (AHRD V1 ***G A5APN1_VITVI); contains Interpro domai…	NA	chorismate synthase [Vitis vinifera];hypothetical protein [Vitis vinifera];unnamed protein product [Vitis vinifera];unnamed protein product [Vitis vinifera];chorismate synthase [Agrobacterium vitis S4];PREDICTED: hypothetical protein [Vitis vinifera];chorismate synthase [Agrobacterium vitis S4];PREDICTED: hypothetical protein [Vitis vinifera]
contig03316_4	NA	CDS emb1688 emb1688 (embryo defective 1688); GTP binding GTPase chr1:25263905-25265551 REVERSE;CDS N/A GTP binding GTPase chr1:25269626-25271617 REVERSE	NA	NA	NA	POPTR_0016s02410.1;POPTR_0006s02620.1	genomic_reference:SL1.00sc00777 evidence_code:09F0H1E1IEG gene_region:1070658-1076005 functional_description:Translation initiation factor IF-2 (AHRD V1 ***G A2Z337_ORYSI); contains Interpro domain(s) IPR000178 Initiation factor 2 ";genomic_reference:SL1.00sc02484 evidence_code:09F0H1E1IEG gene_region:918450-922248 functional_description:GTP binding / GTPase (AHRD V1 ***NG AT1G67460.1); contains …	NA	PREDICTED: hypothetical protein isoform 4 [Vitis vinifera];PREDICTED: hypothetical protein isoform 1 [Vitis vinifera];PREDICTED: hypothetical protein isoform 2 [Vitis vinifera];unnamed protein product [Vitis vinifera];PREDICTED: hypothetical protein isoform 3 [Vitis vinifera]
contig01204_5	MO19H05 MO Mesembryanthemum crystallinum cDNA 5, mRNA sequence;MG05C09 MG Mesembryanthemum crystallinum cDNA 5 similar to d-ribulose-5-phosphate 3-epimerase, mRNA sequence;MCR059E02_69927 Ice plant Lambda Uni-Zap XR expression library, 48 hours NaCl treatment prescreened for removal of highly abundant transcripts Mesembryanthemum crystallinum cDNA clone MCR059E02 5, mRNA sequence;MM03F05 MM Mesem…	CDS emb1688 emb1688 (embryo defective 1688); GTP binding GTPase chr1:25263905-25265551 REVERSE;CDS N/A ribulose-phosphate 3-epimerase, cytosolic, putative pentose-5-phosphate 3-epimerase, putative chr3:300428-301987 REVERSE;CDS RPE RPE; catalytic ribulose-phosphate 3-epimerase chr5:24684085-24685836 REVERSE;CDS N/A ribulose-phosphate 3-epimerase, cytosolic, putative pentose-5-phosphate 3-epimeras…	NA	Chain B, The Structure Of The Cytosolic D-Ribulose-5-Phosphate 3- Epimerase From Rice Complexed With Sulfate;Chain B, The Structure Of The Cytosolic D-Ribulose-5-Phosphate 3- Epimerase From Rice Complexed With Sulfate And Zinc;ribulose-5-phosphate-3-epimerase [Oryza sativa];ribulose-5-phosphate-3-epimerase [Oryza sativa Japonica Group];D-ribulose-5-phosphate 3-epimerase [Oryza sativa]	NA	POPTR_0015s07330.3;POPTR_0015s07330.1;POPTR_0006s02620.1;POPTR_0015s07330.4;POPTR_0001s34010.1;POPTR_0016s02410.1;POPTR_0015s07330.6;POPTR_0015s07330.5;POPTR_0015s07330.2	genomic_reference:SL1.00sc00102 evidence_code:09F0H1E1IEG gene_region:8352-25351 functional_description:Multidrug resistance protein MdtO (AHRD V1 *--NG B3XCJ9_ECOLX); contains Interpro domain(s) IPR006478 Formate dehydrogenase, alpha subunit ";genomic_reference:SL1.00sc01482 evidence_code:09F0H1E0IEG gene_region:55956-69509 functional_description:Tryptophanyl-tRNA synthetase (AHRD V1 *--NG C6UFY…	Chain C, D-Ribulose-5-Phosphate 3-Epimerase From Solanum Tuberosum Chloroplasts;putative ribulose-phosphate 3-epimerase [Clostridium botulinum A str. ATCC 3502];RecName: Full=Ribulose-phosphate 3-epimerase, chloroplastic; AltName: Full=Pentose-5-phosphate 3-epimerase; Short=PPE; AltName: Full=R5P3E; Short=RPE; Flags: Precursor;pentose-5-phosphate-3-epimerase [Solanum tuberosum]	PREDICTED: hypothetical protein isoform 4 [Vitis vinifera];hypothetical protein [Vitis vinifera];conserved hypothetical protein [Agrobacterium vitis S4];ribulose-phosphate 3-epimerase [Agrobacterium vitis S4];unnamed protein product [Vitis vinifera];ribulose-phosphate 3-epimerase [Agrobacterium vitis S4];PREDICTED: hypothetical protein isoform 3 [Vitis vinifera];PREDICTED: hypothetical protein is…
contig03866_11	MCT008A11_165287 Ice plant Lambda Uni-Zap XR expression library, 5 days 0.5 M NaCl treatment, Crassulacean acid metabolism, phase IV (5:30 PM). Mesembryanthemum crystallinum cDNA clone MCT008A11 5, mRNA sequence	CDS EMB2247 EMB2247 (embryo defective 2247); ATP binding aminoacyl-tRNA ligase nucleotide binding valine-tRNA ligase chr5:5485353-5493229 FORWARD;CDS TWN2, VALRS TWN2 (TWIN 2); ATP binding aminoacyl-tRNA ligase nucleotide binding valine-tRNA ligase chr1:5008502-5014486 REVERSE	NA	putative valyl tRNA synthetase [Oryza sativa Japonica Group];putative valyl tRNA synthetase [Oryza sativa Japonica Group];hypothetical protein OsJ_23192 [Oryza sativa Japonica Group]	NA	POPTR_0005s14610.1;POPTR_0004s08980.1;POPTR_0007s08620.1;POPTR_0005s09010.1;POPTR_0007s15020.1	genomic_reference:SL1.00sc01167 evidence_code:09F0H1E1IEG gene_region:231231-240229 functional_description:Valyl-tRNA synthetase (AHRD V1 ***NG Q6F8F0); contains Interpro domain(s) IPR002303 Valyl-tRNA synthetase, class Ia ";genomic_reference:SL1.00sc01167 evidence_code:09F0H1E1IEG gene_region:245306-262894 functional_description:Valyl-tRNA synthetase (AHRD V1 ***G Q8RBN5); contains Interpro doma…	NA	unnamed protein product [Vitis vinifera];valyl-tRNA synthetase [Agrobacterium vitis S4];PREDICTED: similar to T5E21.11 [Vitis vinifera];unnamed protein product [Vitis vinifera];PREDICTED: hypothetical protein [Vitis vinifera];valyl-tRNA synthetase [Agrobacterium vitis S4];unnamed protein product [Vitis vinifera];unnamed protein product [Vitis vinifera];PREDICTED: hypothetical protein [Vitis vinif…
contig03489_8	NA	CDS EMB2369 EMB2369 (EMBRYO DEFECTIVE 2369); ATP binding aminoacyl-tRNA ligase leucine-tRNA ligase nucleotide binding chr4:2128129-2133030 FORWARD	NA	NA	NA	POPTR_0011s01420.1	genomic_reference:SL1.00sc01629 evidence_code:09F0H1E1IEG gene_region:91705-101428 functional_description:Leucyl-tRNA synthetase (AHRD V1 *--NG C2DLJ3_ECOLX); contains Interpro domain(s) IPR017790 Penicillin-binding protein 2 IPR002302 Leucyl-tRNA synthetase, class Ia, bacterial/mitochondrial ";genomic_reference:SL1.00sc00226 evidence_code:09F0H1E1IEG gene_region:6239305-6250799 functional_descri…	NA	leucyl-tRNA synthetase [Agrobacterium vitis S4];unnamed protein product [Vitis vinifera];hypothetical protein [Vitis vinifera];leucyl-tRNA synthetase [Agrobacterium vitis S4];PREDICTED: hypothetical protein [Vitis vinifera]
contig00473_8	NA	CDS EMB2369 EMB2369 (EMBRYO DEFECTIVE 2369); ATP binding aminoacyl-tRNA ligase leucine-tRNA ligase nucleotide binding chr4:2128129-2133030 FORWARD;CDS OVA1 OVA1 (OVULE ABORTION 1); ATP binding aminoacyl-tRNA ligase methionine-tRNA ligase nucleotide binding chr3:20536263-20538999 REVERSE;CDS N/A methionine--tRNA ligase, putative methionyl-tRNA synthetase, putative MetRS, putative chr4:7993366-7998…	NA	unnamed protein product [Oryza sativa];unnamed protein product [Oryza sativa];hypothetical protein OsJ_21495 [Oryza sativa Japonica Group];unnamed protein product [Oryza sativa];unnamed protein product [Oryza sativa];unnamed protein product [Oryza sativa];unnamed protein product [Oryza sativa];methionyl-tRNA synthetase [Oryza sativa];unnamed protein product [Oryza sativa];hypothetical protein OsJ…	NA	POPTR_0017s08450.1;POPTR_0010s21430.1;POPTR_0011s01420.1	genomic_reference:SL1.00sc00226 evidence_code:09F0H1E0IEG gene_region:6232598-6235354 functional_description:Leucyl-tRNA synthetase (AHRD V1 *-*NG Q40J00_EHRCH); contains Interpro domain(s) IPR002302 Leucyl-tRNA synthetase, class Ia, bacterial/mitochondrial ";genomic_reference:SL1.00sc01629 evidence_code:09F0H1E1IEG gene_region:91705-101428 functional_description:Leucyl-tRNA synthetase (AHRD V1 *…	NA	hypothetical protein [Vitis vinifera];PREDICTED: hypothetical protein [Vitis vinifera];valyl-tRNA synthetase [Agrobacterium vitis S4];unnamed protein product [Vitis vinifera];methionyl-tRNA synthetase [Agrobacterium vitis S4];unnamed protein product [Vitis vinifera];PREDICTED: similar to AT3g55400/T22E16_60 [Vitis vinifera];methionyl-tRNA synthetase [Agrobacterium vitis S4];valyl-tRNA synthetase …
contig00364_10	L30-895T3 Ice plant Lambda Uni-Zap XR expression library, 30 hours NaCl treatment Mesembryanthemum crystallinum cDNA clone L30-895 5 similar to Imidazoleglycerol-phosphate synthase, subunit H, putative (AE001068) [Archaeoglobus fulgidus], mRNA sequence;L48-119T3 Ice plant Lambda Uni-Zap XR expression library, 48 hours NaCl treatment Mesembryanthemum crystallinum cDNA clone L48-119 5, mRNA sequenc…	CDS EMB2407, ATPDX2, PDX2 PDX2 (PYRIDOXINE BIOSYNTHESIS 2); glutaminase glutaminyl-tRNA synthase (glutamine-hydrolyzing) protein heterodimerization chr5:24336874-24338647 REVERSE	putative pyridoxine biosynthesis protein [Nicotiana tabacum]	NA	NA	POPTR_0009s01810.2;POPTR_0009s01810.1	genomic_reference:SL1.00sc06004 evidence_code:09F1H1E1IEG gene_region:831642-837184 functional_description:PDX2 PYRIDOXINE BIOSYNTHESIS 2 glutaminase/ glutaminyl-tRNA synthase glutamine-hydrolyzing / protein heterodimerization (AHRD V1 ***G AT5G60540.1); contains Interpro domain(s) IPR002161 SNO glutamine amidotransferase "	NA	unnamed protein product [Vitis vinifera];hypothetical protein [Vitis vinifera];PREDICTED: hypothetical protein [Vitis vinifera]
contig04113_4	MCT034E09_173251 Ice plant Lambda Uni-Zap XR expression library, 5 days 0.5 M NaCl treatment, Crassulacean acid metabolism, phase IV (5:30 PM). Mesembryanthemum crystallinum cDNA clone MCT034E09 5, mRNA sequence	CDS EMB2407, ATPDX2, PDX2 PDX2 (PYRIDOXINE BIOSYNTHESIS 2); glutaminase glutaminyl-tRNA synthase (glutamine-hydrolyzing) protein heterodimerization chr5:24336874-24338647 REVERSE	putative pyridoxine biosynthesis protein [Nicotiana tabacum]	NA	NA	POPTR_0009s01810.2;POPTR_0009s01810.1	genomic_reference:SL1.00sc06004 evidence_code:09F1H1E1IEG gene_region:831642-837184 functional_description:PDX2 PYRIDOXINE BIOSYNTHESIS 2 glutaminase/ glutaminyl-tRNA synthase glutamine-hydrolyzing / protein heterodimerization (AHRD V1 ***G AT5G60540.1); contains Interpro domain(s) IPR002161 SNO glutamine amidotransferase "	NA	unnamed protein product [Vitis vinifera];hypothetical protein [Vitis vinifera];PREDICTED: hypothetical protein [Vitis vinifera]
contig04629_6	L48-3179T3 Ice plant Lambda Uni-Zap XR expression library, 48 hours NaCl treatment Mesembryanthemum crystallinum cDNA clone L48-3179 5, mRNA sequence	CDS emb2726 emb2726 (embryo defective 2726); RNA binding translation elongation factor chr4:14317744-14321315 FORWARD;CDS emb2726 emb2726 (embryo defective 2726); RNA binding translation elongation factor chr4:14317744-14321315 FORWARD;CDS N/A RNA binding chr3:3793957-3806626 REVERSE;CDS N/A polyribonucleotide nucleotidyltransferase, putative chr5:4697612-4703013 REVERSE;CDS N/A S1 RNA-binding do…	NA	putative ribosomal S1 protein (with alternative splicing) [Oryza sativa Japonica Group];putative ribosomal S1 protein (with alternative splicing) [Oryza sativa Japonica Group]	NA	POPTR_0008s10050.1;POPTR_0018s09080.1;POPTR_0010s16010.2;POPTR_0013s06180.1;POPTR_0001s35070.1;POPTR_0014s14580.1;POPTR_0010s16010.1	genomic_reference:SL1.00sc03946 evidence_code:09F0H1E1IEG gene_region:496594-502782 functional_description:Elongation factor Ts (AHRD V1 ***G A9SG13_PHYPA); contains Interpro domain(s) IPR014039 Translation elongation factor EFTs/EF1B, dimerisation ";genomic_reference:SL1.00sc02706 evidence_code:09F1H1E1IEG gene_region:7668351-7672880 functional_description:RPS1 RIBOSOMAL PROTEIN S1 RNA binding /…	NA	unnamed protein product [Vitis vinifera];hypothetical protein Avi_0962 [Agrobacterium vitis S4];unnamed protein product [Vitis vinifera];PREDICTED: hypothetical protein [Vitis vinifera];hypothetical protein [Vitis vinifera];unnamed protein product [Vitis vinifera];PREDICTED: similar to Os12g0541500 [Vitis vinifera];conserved hypothetical protein [Agrobacterium vitis S4];30S ribosomal protein S1 […
contig04208_5	L48-1941T3 Ice plant Lambda Uni-Zap XR expression library, 48 hours NaCl treatment Mesembryanthemum crystallinum cDNA clone L48-1941 5, mRNA sequence;MM01F11 MM Mesembryanthemum crystallinum cDNA 5 similar to elongation factor ts (ef-ts), mRNA sequence;L30-1775T3 Ice plant Lambda Uni-Zap XR expression library, 30 hours NaCl treatment Mesembryanthemum crystallinum cDNA clone L30-1775 5, mRNA seque…	CDS emb2726 emb2726 (embryo defective 2726); RNA binding translation elongation factor chr4:14317744-14321315 FORWARD;CDS emb2726 emb2726 (embryo defective 2726); RNA binding translation elongation factor chr4:14317744-14321315 FORWARD;CDS N/A translation elongation factor Ts (EF-Ts), putative chr4:6778066-6779934 FORWARD	NA	hypothetical protein OsJ_27216 [Oryza sativa Japonica Group]	NA	POPTR_0018s09080.1;POPTR_0014s17060.1	genomic_reference:SL1.00sc05364 evidence_code:09F0H1E1IEG gene_region:151539-157726 functional_description:Elongation factor Ts (AHRD V1 ***G Q9SWW0_SOLLC); contains Interpro domain(s) IPR018101 Translation elongation factor Ts, conserved site ";genomic_reference:SL1.00sc01790 evidence_code:09F0H1E0IEG gene_region:40765-42038 functional_description:30S ribosomal protein S2 (AHRD V1 ***NG C6UMC9_E…	NA	translation elongation factor Ts [Agrobacterium vitis S4];translation elongation factor Ts [Agrobacterium vitis S4];unnamed protein product [Vitis vinifera];PREDICTED: similar to Os12g0541500 [Vitis vinifera];PREDICTED: hypothetical protein [Vitis vinifera];unnamed protein product [Vitis vinifera]
contig00918_7	NA	CDS emb2738 emb2738 (embryo defective 2738); GTP binding chr3:3847851-3851980 FORWARD;CDS N/A GTP-binding family protein chr5:15994195-15996820 FORWARD	NA	NA	NA	POPTR_0004s23950.1;POPTR_0009s05900.1	genomic_reference:SL1.00sc01528 evidence_code:09F0H1E0IEG gene_region:1011-5069 functional_description:GTP-binding protein EngA (AHRD V1 *--NG C1HNZ9_9ESCH); contains Interpro domain(s) IPR016484 GTP-binding, EngA ";genomic_reference:SL1.00sc04765 evidence_code:09F0H1E1IEG gene_region:1211587-1225647 functional_description:GTP-binding protein EngA (AHRD V1 *-*G B3DXK2_METI4); contains Interpro do…	NA	GTP-binding protein [Agrobacterium vitis S4];PREDICTED: hypothetical protein [Vitis vinifera];hypothetical protein [Vitis vinifera];unnamed protein product [Vitis vinifera];unnamed protein product [Vitis vinifera];GTP-binding protein [Agrobacterium vitis S4];PREDICTED: hypothetical protein [Vitis vinifera];hypothetical protein [Vitis vinifera]
[truncated: 41,787 more rows]
